# Supplementary material for: Source Tracking and Global Distribution of the Tigecycline Non-Susceptible tet(X)
Source: Microbiol Spectr. 2021 Dec 22;9(3):e01164-21. doi: 10.1128/Spectrum.01164-21 (PMC8693923; doi:10.1128/Spectrum.01164-21)
Supplement: SUPPLEMENTAL FILE 1 — Supplemental material. Download SPECTRUM01164-21_Supp_2_seq10.xlsx, XLSX file, 0.6 MB [file spectrum01164-21_supp_2_seq10.xlsx]

## Sheet: S1
Sample ID	PMID of Publication	Body Site	Age Category	Country abbreviation	lifestyle
AsnicarF_2017__MV_FEI1_t1Q14	30661755	Stool	Newborn	ITA	urban
AsnicarF_2017__MV_FEI2_t1Q14	30661755	Stool	Newborn	ITA	urban
AsnicarF_2017__MV_FEI3_t1Q14	30661755	Stool	Newborn	ITA	urban
AsnicarF_2017__MV_FEI4_t1Q14	30661755	Stool	Newborn	ITA	urban
AsnicarF_2017__MV_FEI4_t2Q15	30661755	Stool	Newborn	ITA	urban
AsnicarF_2017__MV_FEI5_t1Q14	30661755	Stool	Newborn	ITA	urban
AsnicarF_2017__MV_FEI5_t2Q14	30661755	Stool	Newborn	ITA	urban
AsnicarF_2017__MV_FEI5_t3Q15	30661755	Stool	Newborn	ITA	urban
AsnicarF_2017__MV_FEM1_t1Q14	30661755	Stool	Adult	ITA	urban
AsnicarF_2017__MV_FEM2_t1Q14	30661755	Stool	Adult	ITA	urban
AsnicarF_2017__MV_FEM3_t1Q14	30661755	Stool	Adult	ITA	urban
AsnicarF_2017__MV_FEM4_t1Q14	30661755	Stool	Adult	ITA	urban
AsnicarF_2017__MV_FEM4_t2Q15	30661755	Stool	Adult	ITA	urban
AsnicarF_2017__MV_FEM5_t1Q14	30661755	Stool	Adult	ITA	urban
AsnicarF_2017__MV_FEM5_t2Q14	30661755	Stool	Adult	ITA	urban
LeChatelierE_2013__MH0117	30661755	Stool	Adult	MNG	rural
AsnicarF_2017__MV_MIM2_t1M14	30661755	Milk	Adult	ITA	urban
AsnicarF_2017__MV_MIM3_t1M14	30661755	Milk	Adult	ITA	urban
AsnicarF_2017__MV_MIM4_t2F15	30661755	Milk	Adult	ITA	urban
AsnicarF_2017__MV_MIM5_t2M14	30661755	Milk	Adult	ITA	urban
AsnicarF_2017__MV_MIM5_t3F15	30661755	Milk	Adult	ITA	urban
BackhedF_2015__SID10_B	30661755	Stool	Newborn	SWE	urban
BackhedF_2015__SID10_M	30661755	Stool	Adult	SWE	urban
BackhedF_2015__SID10_4M	30661755	Stool	Newborn	SWE	urban
BackhedF_2015__SID10_12M	30661755	Stool	Child	SWE	urban
BackhedF_2015__SID45_B	30661755	Stool	Newborn	SWE	urban
BackhedF_2015__SID45_4M	30661755	Stool	Newborn	SWE	urban
BackhedF_2015__SID45_12M	30661755	Stool	Child	SWE	urban
BackhedF_2015__SID45_M	30661755	Stool	Adult	SWE	urban
BackhedF_2015__SID53_B	30661755	Stool	Newborn	SWE	urban
NielsenHB_2014__V1_UC34_0	30661755	Stool	Child	PER	rural
BackhedF_2015__SID53_12M	30661755	Stool	Child	SWE	urban
BackhedF_2015__SID53_M	30661755	Stool	Adult	SWE	urban
BackhedF_2015__SID82_B	30661755	Stool	Newborn	SWE	urban
BackhedF_2015__SID82_4M	30661755	Stool	Newborn	SWE	urban
BackhedF_2015__SID82_12M	30661755	Stool	Child	SWE	urban
BackhedF_2015__SID82_M	30661755	Stool	Adult	SWE	urban
BackhedF_2015__SID137_B	30661755	Stool	Newborn	SWE	urban
BackhedF_2015__SID137_4M	30661755	Stool	Newborn	SWE	urban
BackhedF_2015__SID137_12M	30661755	Stool	Child	SWE	urban
BackhedF_2015__SID137_M	30661755	Stool	Adult	SWE	urban
BackhedF_2015__SID332_B	30661755	Stool	Newborn	SWE	urban
BackhedF_2015__SID332_4M	30661755	Stool	Newborn	SWE	urban
BackhedF_2015__SID332_12M	30661755	Stool	Child	SWE	urban
BackhedF_2015__SID332_M	30661755	Stool	Adult	SWE	urban
BackhedF_2015__SID549_B	30661755	Stool	Newborn	SWE	urban
BackhedF_2015__SID549_4M	30661755	Stool	Newborn	SWE	urban
BackhedF_2015__SID549_12M	30661755	Stool	Newborn	SWE	urban
BackhedF_2015__SID549_M	30661755	Stool	Adult	SWE	urban
BackhedF_2015__SID582_B	30661755	Stool	Newborn	SWE	urban
BackhedF_2015__SID582_4M	30661755	Stool	Newborn	SWE	urban
BackhedF_2015__SID582_12M	30661755	Stool	Child	SWE	urban
BackhedF_2015__SID582_M	30661755	Stool	Adult	SWE	urban
BackhedF_2015__SID103_B	30661755	Stool	Newborn	SWE	urban
BackhedF_2015__SID103_4M	30661755	Stool	Newborn	SWE	urban
BackhedF_2015__SID103_12M	30661755	Stool	Child	SWE	urban
BackhedF_2015__SID103_M	30661755	Stool	Adult	SWE	urban
BackhedF_2015__SID12_B	30661755	Stool	Newborn	SWE	urban
BackhedF_2015__SID12_4M	30661755	Stool	Newborn	SWE	urban
BackhedF_2015__SID12_12M	30661755	Stool	Child	SWE	urban
BackhedF_2015__SID12_M	30661755	Stool	Adult	SWE	urban
BackhedF_2015__SID150_B	30661755	Stool	Newborn	SWE	urban
BackhedF_2015__SID150_4M	30661755	Stool	Newborn	SWE	urban
BackhedF_2015__SID150_12M	30661755	Stool	Child	SWE	urban
BackhedF_2015__SID150_M	30661755	Stool	Adult	SWE	urban
BackhedF_2015__SID172_B	30661755	Stool	Newborn	SWE	urban
BackhedF_2015__SID172_4M	30661755	Stool	Newborn	SWE	urban
BackhedF_2015__SID172_12M	30661755	Stool	Child	SWE	urban
BackhedF_2015__SID172_M	30661755	Stool	Adult	SWE	urban
BackhedF_2015__SID18_B	30661755	Stool	Newborn	SWE	urban
BackhedF_2015__SID18_4M	30661755	Stool	Newborn	SWE	urban
BackhedF_2015__SID18_12M	30661755	Stool	Child	SWE	urban
BackhedF_2015__SID18_M	30661755	Stool	Adult	SWE	urban
BackhedF_2015__SID263_B	30661755	Stool	Newborn	SWE	urban
BackhedF_2015__SID263_4M	30661755	Stool	Newborn	SWE	urban
BackhedF_2015__SID263_12M	30661755	Stool	Child	SWE	urban
BackhedF_2015__SID263_M	30661755	Stool	Newborn	SWE	urban
BackhedF_2015__SID272_B	30661755	Stool	Newborn	SWE	urban
BackhedF_2015__SID272_4M	30661755	Stool	Newborn	SWE	urban
BackhedF_2015__SID272_12M	30661755	Stool	Child	SWE	urban
BackhedF_2015__SID272_M	30661755	Stool	Adult	SWE	urban
BackhedF_2015__SID179_B	30661755	Stool	Newborn	SWE	urban
BackhedF_2015__SID179_4M	30661755	Stool	Newborn	SWE	urban
BackhedF_2015__SID179_12M	30661755	Stool	Child	SWE	urban
BackhedF_2015__SID179_M	30661755	Stool	Adult	SWE	urban
BackhedF_2015__SID350_4M	30661755	Stool	Newborn	SWE	urban
BackhedF_2015__SID350_12M	30661755	Stool	Child	SWE	urban
BackhedF_2015__SID350_M	30661755	Stool	Adult	SWE	urban
BackhedF_2015__SID42_B	30661755	Stool	Newborn	SWE	urban
BackhedF_2015__SID42_4M	30661755	Stool	Newborn	SWE	urban
BackhedF_2015__SID42_12M	30661755	Stool	Child	SWE	urban
BackhedF_2015__SID42_M	30661755	Stool	Adult	SWE	urban
BackhedF_2015__SID572_B	30661755	Stool	Newborn	SWE	urban
BackhedF_2015__SID572_4M	30661755	Stool	Newborn	SWE	urban
BackhedF_2015__SID572_12M	30661755	Stool	Child	SWE	urban
BackhedF_2015__SID572_M	30661755	Stool	Adult	SWE	urban
BackhedF_2015__SID587_B	30661755	Stool	Newborn	SWE	urban
BackhedF_2015__SID587_4M	30661755	Stool	Newborn	SWE	urban
BackhedF_2015__SID587_12M	30661755	Stool	Child	SWE	urban
BackhedF_2015__SID587_M	30661755	Stool	Adult	SWE	urban
BackhedF_2015__SID589_B	30661755	Stool	Newborn	SWE	urban
BackhedF_2015__SID589_4M	30661755	Stool	Newborn	SWE	urban
BackhedF_2015__SID589_12M	30661755	Stool	Child	SWE	urban
BackhedF_2015__SID589_M	30661755	Stool	Adult	SWE	urban
BackhedF_2015__SID598_B	30661755	Stool	Newborn	SWE	urban
BackhedF_2015__SID598_4M	30661755	Stool	Newborn	SWE	urban
BackhedF_2015__SID567_12M	30661755	Stool	Adult	ITA	urban
BackhedF_2015__SID598_M	30661755	Stool	Adult	SWE	urban
BackhedF_2015__SID599_B	30661755	Stool	Newborn	SWE	urban
BackhedF_2015__SID599_4M	30661755	Stool	Newborn	SWE	urban
BackhedF_2015__SID599_12M	30661755	Stool	Child	SWE	urban
BackhedF_2015__SID599_M	30661755	Stool	Adult	SWE	urban
BackhedF_2015__SID608_B	30661755	Stool	Newborn	SWE	urban
BackhedF_2015__SID608_4M	30661755	Stool	Newborn	SWE	urban
BackhedF_2015__SID608_12M	30661755	Stool	Child	SWE	urban
BackhedF_2015__SID608_M	30661755	Stool	Adult	SWE	urban
BackhedF_2015__SID70_B	30661755	Stool	Newborn	SWE	urban
BackhedF_2015__SID70_4M	30661755	Stool	Newborn	SWE	urban
BackhedF_2015__SID70_12M	30661755	Stool	Child	SWE	urban
BackhedF_2015__SID70_M	30661755	Stool	Adult	SWE	urban
BackhedF_2015__SID87_B	30661755	Stool	Newborn	SWE	urban
BackhedF_2015__SID87_4M	30661755	Stool	Newborn	SWE	urban
BackhedF_2015__SID87_12M	30661755	Stool	Child	SWE	urban
BackhedF_2015__SID87_M	30661755	Stool	Adult	SWE	urban
BackhedF_2015__SID1_B	30661755	Stool	Newborn	SWE	urban
BackhedF_2015__SID1_4M	30661755	Stool	Newborn	SWE	urban
BackhedF_2015__SID1_12M	30661755	Stool	Child	SWE	urban
BackhedF_2015__SID1_M	30661755	Stool	Adult	SWE	urban
BackhedF_2015__SID105_B	30661755	Stool	Newborn	SWE	urban
BackhedF_2015__SID105_4M	30661755	Stool	Newborn	SWE	urban
BackhedF_2015__SID105_M	30661755	Stool	Adult	SWE	urban
BackhedF_2015__SID128_B	30661755	Stool	Newborn	SWE	urban
BackhedF_2015__SID128_4M	30661755	Stool	Newborn	SWE	urban
BackhedF_2015__SID128_12M	30661755	Stool	Child	SWE	urban
BackhedF_2015__SID128_M	30661755	Stool	Adult	SWE	urban
BackhedF_2015__SID133_B	30661755	Stool	Newborn	SWE	urban
BackhedF_2015__SID133_4M	30661755	Stool	Newborn	SWE	urban
BackhedF_2015__SID133_12M	30661755	Stool	Child	SWE	urban
BackhedF_2015__SID133_M	30661755	Stool	Adult	SWE	urban
BackhedF_2015__SID181_B	30661755	Stool	Newborn	SWE	urban
BackhedF_2015__SID181_4M	30661755	Stool	Newborn	SWE	urban
BackhedF_2015__SID181_12M	30661755	Stool	Child	SWE	urban
BackhedF_2015__SID181_M	30661755	Stool	Adult	SWE	urban
BackhedF_2015__SID184_B	30661755	Stool	Newborn	SWE	urban
BackhedF_2015__SID184_4M	30661755	Stool	Newborn	SWE	urban
BackhedF_2015__SID184_12M	30661755	Stool	Child	SWE	urban
BackhedF_2015__SID184_M	30661755	Stool	Adult	SWE	urban
BackhedF_2015__SID195_B	30661755	Stool	Newborn	SWE	urban
BackhedF_2015__SID195_4M	30661755	Stool	Newborn	SWE	urban
BackhedF_2015__SID195_12M	30661755	Stool	Child	SWE	urban
QinN_2014__LD-87	30661755	Stool	Newborn	SWE	urban
BackhedF_2015__SID201_B	30661755	Stool	Newborn	SWE	urban
BackhedF_2015__SID201_4M	30661755	Stool	Newborn	SWE	urban
BackhedF_2015__SID201_12M	30661755	Stool	Child	SWE	urban
BackhedF_2015__SID201_M	30661755	Stool	Adult	SWE	urban
BackhedF_2015__SID224_B	30661755	Stool	Newborn	SWE	urban
BackhedF_2015__SID224_4M	30661755	Stool	Newborn	SWE	urban
BackhedF_2015__SID224_12M	30661755	Stool	Child	SWE	urban
BackhedF_2015__SID224_M	30661755	Stool	Adult	SWE	urban
BackhedF_2015__SID229_B	30661755	Stool	Newborn	SWE	urban
BackhedF_2015__SID229_4M	30661755	Stool	Newborn	SWE	urban
BackhedF_2015__SID229_12M	30661755	Stool	Child	SWE	urban
BackhedF_2015__SID229_M	30661755	Stool	Adult	SWE	urban
BackhedF_2015__SID238_B	30661755	Stool	Newborn	SWE	urban
BackhedF_2015__SID238_4M	30661755	Stool	Newborn	SWE	urban
BackhedF_2015__SID238_12M	30661755	Stool	Child	SWE	urban
BackhedF_2015__SID238_M	30661755	Stool	Adult	SWE	urban
BackhedF_2015__SID241_B	30661755	Stool	Newborn	SWE	urban
BackhedF_2015__SID241_4M	30661755	Stool	Newborn	SWE	urban
BackhedF_2015__SID241_12M	30661755	Stool	Newborn	SWE	urban
BackhedF_2015__SID241_M	30661755	Stool	Adult	SWE	urban
BackhedF_2015__SID244_B	30661755	Stool	Newborn	SWE	urban
BackhedF_2015__SID244_4M	30661755	Stool	Newborn	SWE	urban
BackhedF_2015__SID244_12M	30661755	Stool	Child	SWE	urban
BackhedF_2015__SID244_M	30661755	Stool	Adult	SWE	urban
BackhedF_2015__SID256_B	30661755	Stool	Newborn	SWE	urban
BackhedF_2015__SID256_4M	30661755	Stool	Newborn	SWE	urban
BackhedF_2015__SID256_12M	30661755	Stool	Child	SWE	urban
BackhedF_2015__SID256_M	30661755	Stool	Adult	SWE	urban
BackhedF_2015__SID258_B	30661755	Stool	Newborn	SWE	urban
BackhedF_2015__SID258_4M	30661755	Stool	Newborn	SWE	urban
BackhedF_2015__SID258_12M	30661755	Stool	Child	SWE	urban
BackhedF_2015__SID258_M	30661755	Stool	Adult	SWE	urban
BackhedF_2015__SID265_B	30661755	Stool	Newborn	SWE	urban
BackhedF_2015__SID265_4M	30661755	Stool	Newborn	SWE	urban
BackhedF_2015__SID265_12M	30661755	Stool	Child	SWE	urban
BackhedF_2015__SID265_M	30661755	Stool	Adult	SWE	urban
BackhedF_2015__SID268_B	30661755	Stool	Newborn	SWE	urban
BackhedF_2015__SID268_4M	30661755	Stool	Newborn	SWE	urban
BackhedF_2015__SID268_12M	30661755	Stool	Child	SWE	urban
BackhedF_2015__SID268_M	30661755	Stool	Adult	SWE	urban
BackhedF_2015__SID274_B	30661755	Stool	Newborn	SWE	urban
BackhedF_2015__SID274_4M	30661755	Stool	Newborn	SWE	urban
BackhedF_2015__SID274_12M	30661755	Stool	Child	SWE	urban
BackhedF_2015__SID274_M	30661755	Stool	Adult	SWE	urban
BackhedF_2015__SID276_B	30661755	Stool	Newborn	SWE	urban
BackhedF_2015__SID276_4M	30661755	Stool	Newborn	SWE	urban
BackhedF_2015__SID276_12M	30661755	Stool	Child	SWE	urban
BackhedF_2015__SID276_M	30661755	Stool	Adult	SWE	urban
BackhedF_2015__SID281_B	30661755	Stool	Newborn	SWE	urban
BackhedF_2015__SID281_4M	30661755	Stool	Newborn	SWE	urban
BackhedF_2015__SID281_12M	30661755	Stool	Child	SWE	urban
BackhedF_2015__SID281_M	30661755	Stool	Adult	SWE	urban
BackhedF_2015__SID335_B	30661755	Stool	Newborn	SWE	urban
BackhedF_2015__SID335_4M	30661755	Stool	Newborn	SWE	urban
BackhedF_2015__SID335_12M	30661755	Stool	Child	SWE	urban
BackhedF_2015__SID335_M	30661755	Stool	Adult	SWE	urban
BackhedF_2015__SID338_B	30661755	Stool	Newborn	SWE	urban
BackhedF_2015__SID338_4M	30661755	Stool	Newborn	SWE	urban
BackhedF_2015__SID338_12M	30661755	Stool	Child	SWE	urban
BackhedF_2015__SID338_M	30661755	Stool	Adult	SWE	urban
BackhedF_2015__SID341_B	30661755	Stool	Newborn	SWE	urban
BackhedF_2015__SID341_4M	30661755	Stool	Newborn	SWE	urban
BackhedF_2015__SID341_12M	30661755	Stool	Child	SWE	urban
BackhedF_2015__SID341_M	30661755	Stool	Adult	SWE	urban
BackhedF_2015__SID343_B	30661755	Stool	Newborn	SWE	urban
BackhedF_2015__SID343_4M	30661755	Stool	Newborn	SWE	urban
BackhedF_2015__SID343_12M	30661755	Stool	Child	SWE	urban
BackhedF_2015__SID343_M	30661755	Stool	Adult	SWE	urban
BackhedF_2015__SID367_B	30661755	Stool	Newborn	SWE	urban
BackhedF_2015__SID367_4M	30661755	Stool	Newborn	SWE	urban
BackhedF_2015__SID367_12M	30661755	Stool	Child	SWE	urban
BackhedF_2015__SID367_M	30661755	Stool	Adult	SWE	urban
BackhedF_2015__SID377_B	30661755	Stool	Newborn	SWE	urban
BackhedF_2015__SID377_4M	30661755	Stool	Newborn	SWE	urban
BackhedF_2015__SID377_12M	30661755	Stool	Child	SWE	urban
BackhedF_2015__SID377_M	30661755	Stool	Adult	SWE	urban
BackhedF_2015__SID38_B	30661755	Stool	Newborn	SWE	urban
BackhedF_2015__SID38_4M	30661755	Stool	Newborn	SWE	urban
BackhedF_2015__SID38_12M	30661755	Stool	Child	SWE	urban
BackhedF_2015__SID38_M	30661755	Stool	Adult	SWE	urban
BackhedF_2015__SID39_B	30661755	Stool	Newborn	SWE	urban
BackhedF_2015__SID39_4M	30661755	Stool	Newborn	SWE	urban
BackhedF_2015__SID39_12M	30661755	Stool	Child	SWE	urban
BackhedF_2015__SID39_M	30661755	Stool	Adult	SWE	urban
BackhedF_2015__SID397_B	30661755	Stool	Newborn	SWE	urban
BackhedF_2015__SID397_4M	30661755	Stool	Newborn	SWE	urban
BackhedF_2015__SID397_12M	30661755	Stool	Child	SWE	urban
BackhedF_2015__SID397_M	30661755	Stool	Adult	SWE	urban
BackhedF_2015__SID503_B	30661755	Stool	Newborn	SWE	urban
BackhedF_2015__SID503_4M	30661755	Stool	Newborn	SWE	urban
BackhedF_2015__SID503_12M	30661755	Stool	Child	SWE	urban
BackhedF_2015__SID503_M	30661755	Stool	Adult	SWE	urban
BackhedF_2015__SID507_B	30661755	Stool	Newborn	SWE	urban
BackhedF_2015__SID507_4M	30661755	Stool	Newborn	SWE	urban
BackhedF_2015__SID507_12M	30661755	Stool	Child	SWE	urban
BackhedF_2015__SID507_M	30661755	Stool	Adult	SWE	urban
BackhedF_2015__SID521_B	30661755	Stool	Newborn	SWE	urban
BackhedF_2015__SID521_4M	30661755	Stool	Newborn	SWE	urban
BackhedF_2015__SID521_12M	30661755	Stool	Child	SWE	urban
BackhedF_2015__SID521_M	30661755	Stool	Adult	SWE	urban
BackhedF_2015__SID526_B	30661755	Stool	Newborn	SWE	urban
BackhedF_2015__SID526_4M	30661755	Stool	Newborn	SWE	urban
BackhedF_2015__SID526_12M	30661755	Stool	Child	SWE	urban
BackhedF_2015__SID526_M	30661755	Stool	Adult	SWE	urban
BackhedF_2015__SID532_B	30661755	Stool	Newborn	SWE	urban
BackhedF_2015__SID532_4M	30661755	Stool	Newborn	SWE	urban
BackhedF_2015__SID532_12M	30661755	Stool	Child	SWE	urban
BackhedF_2015__SID532_M	30661755	Stool	Adult	SWE	urban
BackhedF_2015__SID544_B	30661755	Stool	Newborn	SWE	urban
BackhedF_2015__SID544_4M	30661755	Stool	Newborn	SWE	urban
BackhedF_2015__SID544_12M	30661755	Stool	Child	SWE	urban
BackhedF_2015__SID195_M	30661755	Stool	Child	SWE	urban
BackhedF_2015__SID546_B	30661755	Stool	Newborn	SWE	urban
BackhedF_2015__SID546_4M	30661755	Stool	Newborn	SWE	urban
BackhedF_2015__SID546_12M	30661755	Stool	Child	SWE	urban
FerrettiP_2018__CA_C10023IS2393FE_t2M15	30661755	Stool	Adult	SWE	urban
BackhedF_2015__SID560_B	30661755	Stool	Newborn	SWE	urban
BackhedF_2015__SID560_4M	30661755	Stool	Newborn	SWE	urban
BackhedF_2015__SID560_12M	30661755	Stool	Child	SWE	urban
BackhedF_2015__SID560_M	30661755	Stool	Adult	SWE	urban
BackhedF_2015__SID565_B	30661755	Stool	Newborn	SWE	urban
BackhedF_2015__SID565_4M	30661755	Stool	Newborn	SWE	urban
BackhedF_2015__SID565_12M	30661755	Stool	Child	SWE	urban
BackhedF_2015__SID565_M	30661755	Stool	Adult	SWE	urban
BackhedF_2015__SID567_B	30661755	Stool	Newborn	SWE	urban
BackhedF_2015__SID567_4M	30661755	Stool	Newborn	SWE	urban
GeversD_2014__SKBSTL040	30661755	Stool	Adult	SWE	urban
BackhedF_2015__SID567_M	30661755	Stool	Adult	SWE	urban
BackhedF_2015__SID570_B	30661755	Stool	Newborn	SWE	urban
BackhedF_2015__SID570_4M	30661755	Stool	Newborn	SWE	urban
BackhedF_2015__SID570_12M	30661755	Stool	Child	SWE	urban
BackhedF_2015__SID570_M	30661755	Stool	Adult	SWE	urban
BackhedF_2015__SID590_B	30661755	Stool	Newborn	SWE	urban
BackhedF_2015__SID590_4M	30661755	Stool	Newborn	SWE	urban
BackhedF_2015__SID590_12M	30661755	Stool	Child	SWE	urban
BackhedF_2015__SID590_M	30661755	Stool	Adult	SWE	urban
BackhedF_2015__SID591_B	30661755	Stool	Newborn	SWE	urban
BackhedF_2015__SID591_4M	30661755	Stool	Newborn	SWE	urban
BackhedF_2015__SID591_12M	30661755	Stool	Child	SWE	urban
BackhedF_2015__SID591_M	30661755	Stool	Adult	SWE	urban
BackhedF_2015__SID615_B	30661755	Stool	Newborn	SWE	urban
BackhedF_2015__SID615_4M	30661755	Stool	Newborn	SWE	urban
BackhedF_2015__SID615_12M	30661755	Stool	Child	SWE	urban
BackhedF_2015__SID615_M	30661755	Stool	Adult	SWE	urban
BackhedF_2015__SID624_B	30661755	Stool	Newborn	SWE	urban
BackhedF_2015__SID624_4M	30661755	Stool	Newborn	SWE	urban
BackhedF_2015__SID624_12M	30661755	Stool	Child	SWE	urban
BackhedF_2015__SID624_M	30661755	Stool	Adult	SWE	urban
BackhedF_2015__SID626_B	30661755	Stool	Newborn	SWE	urban
BackhedF_2015__SID626_4M	30661755	Stool	Newborn	SWE	urban
BackhedF_2015__SID626_12M	30661755	Stool	Child	SWE	urban
BackhedF_2015__SID626_M	30661755	Stool	Adult	SWE	urban
BackhedF_2015__SID78_B	30661755	Stool	Newborn	SWE	urban
BackhedF_2015__SID78_4M	30661755	Stool	Newborn	SWE	urban
BackhedF_2015__SID78_12M	30661755	Stool	Child	SWE	urban
BackhedF_2015__SID78_M	30661755	Stool	Adult	SWE	urban
BackhedF_2015__SID130_B	30661755	Stool	Newborn	SWE	urban
BackhedF_2015__SID130_4M	30661755	Stool	Newborn	SWE	urban
BackhedF_2015__SID130_12M	30661755	Stool	Child	SWE	urban
BackhedF_2015__SID130_M	30661755	Stool	Adult	SWE	urban
BackhedF_2015__SID157_B	30661755	Stool	Newborn	SWE	urban
BackhedF_2015__SID157_4M	30661755	Stool	Newborn	SWE	urban
BackhedF_2015__SID157_12M	30661755	Stool	Child	SWE	urban
BackhedF_2015__SID157_M	30661755	Stool	Adult	SWE	urban
BackhedF_2015__SID203_B	30661755	Stool	Newborn	SWE	urban
BackhedF_2015__SID203_4M	30661755	Stool	Newborn	SWE	urban
BackhedF_2015__SID203_12M	30661755	Stool	Child	SWE	urban
BackhedF_2015__SID203_M	30661755	Stool	Adult	SWE	urban
BackhedF_2015__SID240_B	30661755	Stool	Newborn	SWE	urban
BackhedF_2015__SID240_4M	30661755	Stool	Newborn	SWE	urban
ZeeviD_2015__PNP_Main_334	30661755	Stool	Adult	SWE	urban
BackhedF_2015__SID240_M	30661755	Stool	Adult	SWE	urban
BackhedF_2015__SID345_B	30661755	Stool	Newborn	SWE	urban
BackhedF_2015__SID345_4M	30661755	Stool	Newborn	SWE	urban
BackhedF_2015__SID345_12M	30661755	Stool	Child	SWE	urban
BackhedF_2015__SID345_M	30661755	Stool	Adult	SWE	urban
BackhedF_2015__SID511_B	30661755	Stool	Newborn	SWE	urban
BackhedF_2015__SID511_4M	30661755	Stool	Newborn	SWE	urban
BackhedF_2015__SID511_12M	30661755	Stool	Child	SWE	urban
BackhedF_2015__SID511_M	30661755	Stool	Adult	SWE	urban
BackhedF_2015__SID577_B	30661755	Stool	Newborn	SWE	urban
BackhedF_2015__SID577_4M	30661755	Stool	Newborn	SWE	urban
BackhedF_2015__SID577_12M	30661755	Stool	Child	SWE	urban
BackhedF_2015__SID577_M	30661755	Stool	Adult	SWE	urban
BackhedF_2015__SID622_B	30661755	Stool	Newborn	SWE	urban
BackhedF_2015__SID622_4M	30661755	Stool	Newborn	SWE	urban
BackhedF_2015__SID622_12M	30661755	Stool	Child	SWE	urban
BackhedF_2015__SID622_M	30661755	Stool	Adult	SWE	urban
BackhedF_2015__SID9_B	30661755	Stool	Newborn	SWE	urban
BackhedF_2015__SID9_4M	30661755	Stool	Newborn	SWE	urban
BackhedF_2015__SID9_12M	30661755	Stool	Child	SWE	urban
BackhedF_2015__SID9_M	30661755	Stool	Adult	SWE	urban
BackhedF_2015__SID180_B	30661755	Stool	Newborn	SWE	urban
BackhedF_2015__SID180_4M	30661755	Stool	Newborn	SWE	urban
BackhedF_2015__SID180_M	30661755	Stool	Adult	SWE	urban
BackhedF_2015__SID26_B	30661755	Stool	Newborn	SWE	urban
BackhedF_2015__SID26_4M	30661755	Stool	Newborn	SWE	urban
BackhedF_2015__SID26_12M	30661755	Stool	Child	SWE	urban
BackhedF_2015__SID26_M	30661755	Stool	Adult	SWE	urban
BackhedF_2015__SID275_B	30661755	Stool	Newborn	SWE	urban
BackhedF_2015__SID275_4M	30661755	Stool	Newborn	SWE	urban
BackhedF_2015__SID275_12M	30661755	Stool	Child	SWE	urban
BackhedF_2015__SID275_M	30661755	Stool	Adult	SWE	urban
BackhedF_2015__SID383_B	30661755	Stool	Newborn	SWE	urban
BackhedF_2015__SID383_4M	30661755	Stool	Newborn	SWE	urban
BackhedF_2015__SID383_12M	30661755	Stool	Child	SWE	urban
BackhedF_2015__SID383_M	30661755	Stool	Adult	SWE	urban
BackhedF_2015__SID385_B	30661755	Stool	Newborn	SWE	urban
BackhedF_2015__SID385_4M	30661755	Stool	Newborn	SWE	urban
BackhedF_2015__SID385_12M	30661755	Stool	Child	SWE	urban
ZeeviD_2015__PNP_Main_647	30661755	Stool	Child	SWE	urban
BackhedF_2015__SID387_B	30661755	Stool	Newborn	SWE	urban
BackhedF_2015__SID387_4M	30661755	Stool	Newborn	SWE	urban
BackhedF_2015__SID387_12M	30661755	Stool	Child	SWE	urban
BackhedF_2015__SID387_M	30661755	Stool	Adult	SWE	urban
BackhedF_2015__SID504_B	30661755	Stool	Newborn	SWE	urban
BackhedF_2015__SID504_4M	30661755	Stool	Newborn	SWE	urban
BackhedF_2015__SID504_12M	30661755	Stool	Child	SWE	urban
BackhedF_2015__SID504_M	30661755	Stool	Adult	SWE	urban
BackhedF_2015__SID51_B	30661755	Stool	Newborn	SWE	urban
BackhedF_2015__SID51_4M	30661755	Stool	Newborn	SWE	urban
BackhedF_2015__SID51_12M	30661755	Stool	Child	SWE	urban
BackhedF_2015__SID51_M	30661755	Stool	Adult	SWE	urban
BackhedF_2015__SID527_B	30661755	Stool	Newborn	SWE	urban
BackhedF_2015__SID527_4M	30661755	Stool	Newborn	SWE	urban
ZeeviD_2015__PNP_Main_718	30661755	Stool	Child	SWE	urban
BackhedF_2015__SID527_M	30661755	Stool	Adult	SWE	urban
BackhedF_2015__SID536_B	30661755	Stool	Newborn	SWE	urban
BackhedF_2015__SID536_4M	30661755	Stool	Newborn	SWE	urban
BackhedF_2015__SID536_12M	30661755	Stool	Child	SWE	urban
BackhedF_2015__SID536_M	30661755	Stool	Adult	SWE	urban
BackhedF_2015__SID585_B	30661755	Stool	Newborn	SWE	urban
BackhedF_2015__SID585_4M	30661755	Stool	Newborn	SWE	urban
BackhedF_2015__SID585_12M	30661755	Stool	Child	SWE	urban
BackhedF_2015__SID585_M	30661755	Stool	Adult	SWE	urban
BackhedF_2015__SID633_B	30661755	Stool	Newborn	SWE	urban
BackhedF_2015__SID633_4M	30661755	Stool	Newborn	SWE	urban
BackhedF_2015__SID633_12M	30661755	Stool	Child	SWE	urban
BackhedF_2015__SID633_M	30661755	Stool	Adult	SWE	urban
BackhedF_2015__SID640_B	30661755	Stool	Newborn	SWE	urban
BackhedF_2015__SID640_4M	30661755	Stool	Newborn	SWE	urban
BackhedF_2015__SID640_12M	30661755	Stool	Child	SWE	urban
BackhedF_2015__SID640_M	30661755	Stool	Adult	SWE	urban
BackhedF_2015__SID7_B	30661755	Stool	Newborn	SWE	urban
BackhedF_2015__SID7_4M	30661755	Stool	Newborn	SWE	urban
BackhedF_2015__SID7_12M	30661755	Stool	Child	SWE	urban
BackhedF_2015__SID7_M	30661755	Stool	Adult	SWE	urban
BackhedF_2015__SID180_12M	30661755	Stool	Child	SWE	urban
BackhedF_2015__SID637_4M	30661755	Stool	Newborn	SWE	urban
BackhedF_2015__SID635_B	30661755	Stool	Newborn	SWE	urban
BackhedF_2015__SID635_M	30661755	Stool	Adult	SWE	urban
BackhedF_2015__SID282_4M	30661755	Stool	Newborn	SWE	urban
BackhedF_2015__SID637_B	30661755	Stool	Newborn	SWE	urban
BackhedF_2015__SID637_M	30661755	Stool	Adult	SWE	urban
BackhedF_2015__SID637_12M	30661755	Stool	Child	SWE	urban
BackhedF_2015__SID282_12M	30661755	Stool	Child	SWE	urban
BackhedF_2015__SID105_12M	30661755	Stool	Child	SWE	urban
BackhedF_2015__SID635_4M	30661755	Stool	Newborn	SWE	urban
BackhedF_2015__SID326_4M	30661755	Stool	Newborn	SWE	urban
BackhedF_2015__SID326_B	30661755	Stool	Newborn	SWE	urban
BackhedF_2015__SID326_12M	30661755	Stool	Child	SWE	urban
BackhedF_2015__SID326_M	30661755	Stool	Adult	SWE	urban
BackhedF_2015__SID566_12M	30661755	Stool	Child	SWE	urban
BackhedF_2015__SID566_M	30661755	Stool	Adult	SWE	urban
BackhedF_2015__SID635_12M	30661755	Stool	Child	SWE	urban
BackhedF_2015__SID566_B	30661755	Stool	Newborn	SWE	urban
BackhedF_2015__SID350_B	30661755	Stool	Newborn	SWE	urban
BackhedF_2015__SID282_B	30661755	Stool	Child	SWE	urban
BackhedF_2015__SID566_4M	30661755	Stool	Newborn	SWE	urban
BackhedF_2015__SID282_M	30661755	Stool	Adult	SWE	urban
Bengtsson-PalmeJ_2015__TRAVELRES13	30661755	Stool	Adult	SWE	urban
Bengtsson-PalmeJ_2015__TRAVELRES35	30661755	Stool	Adult	SWE	urban
Bengtsson-PalmeJ_2015__TRAVELRES37	30661755	Stool	Adult	SWE	urban
Bengtsson-PalmeJ_2015__TRAVELRES39	30661755	Stool	Adult	SWE	urban
Bengtsson-PalmeJ_2015__TRAVELRES57	30661755	Stool	Adult	SWE	urban
Bengtsson-PalmeJ_2015__TRAVELRES59	30661755	Stool	Adult	SWE	urban
Bengtsson-PalmeJ_2015__TRAVELRES63	30661755	Stool	Adult	SWE	urban
Bengtsson-PalmeJ_2015__TRAVELRES65	30661755	Stool	Adult	SWE	urban
Bengtsson-PalmeJ_2015__TRAVELRES67	30661755	Stool	Adult	SWE	urban
Bengtsson-PalmeJ_2015__TRAVELRES47	30661755	Stool	Adult	SWE	urban
ZeeviD_2015__PNP_Main_763	30661755	Stool	Adult	SWE	urban
Bengtsson-PalmeJ_2015__TRAVELRES70	30661755	Stool	Adult	SWE	urban
Bengtsson-PalmeJ_2015__TRAVELRES21	30661755	Stool	Adult	SWE	urban
Bengtsson-PalmeJ_2015__TRAVELRES27	30661755	Stool	Adult	SWE	urban
Bengtsson-PalmeJ_2015__TRAVELRES1	30661755	Stool	Adult	SWE	urban
Bengtsson-PalmeJ_2015__TRAVELRES3	30661755	Stool	Adult	SWE	urban
Bengtsson-PalmeJ_2015__TRAVELRES5	30661755	Stool	Adult	SWE	urban
Bengtsson-PalmeJ_2015__TRAVELRES17	30661755	Stool	Adult	SWE	urban
Bengtsson-PalmeJ_2015__TRAVELRES19	30661755	Stool	Adult	SWE	urban
Bengtsson-PalmeJ_2015__TRAVELRES25	30661755	Stool	Adult	SWE	urban
Bengtsson-PalmeJ_2015__TRAVELRES41	30661755	Stool	Adult	SWE	urban
Bengtsson-PalmeJ_2015__TRAVELRES43	30661755	Stool	Adult	SWE	urban
ZeeviD_2015__PNP_Main_79	30661755	Stool	Child	SWE	urban
Bengtsson-PalmeJ_2015__TRAVELRES55	30661755	Stool	Adult	SWE	urban
Bengtsson-PalmeJ_2015__TRAVELRES7	30661755	Stool	Adult	SWE	urban
Bengtsson-PalmeJ_2015__TRAVELRES11	30661755	Stool	Adult	SWE	urban
Bengtsson-PalmeJ_2015__TRAVELRES15	30661755	Stool	Adult	SWE	urban
Bengtsson-PalmeJ_2015__TRAVELRES29	30661755	Stool	Adult	SWE	urban
Bengtsson-PalmeJ_2015__TRAVELRES31	30661755	Stool	Adult	SWE	urban
Bengtsson-PalmeJ_2015__TRAVELRES33	30661755	Stool	Adult	SWE	urban
Bengtsson-PalmeJ_2015__TRAVELRES61	30661755	Stool	Adult	SWE	urban
Bengtsson-PalmeJ_2015__TRAVELRES9	30661755	Stool	Adult	SWE	urban
Bengtsson-PalmeJ_2015__TRAVELRES53	30661755	Stool	Adult	SWE	urban
Bengtsson-PalmeJ_2015__TRAVELRES49	30661755	Stool	Adult	SWE	urban
Bengtsson-PalmeJ_2015__TRAVELRES51	30661755	Stool	Adult	SWE	urban
Bengtsson-PalmeJ_2015__TRAVELRES14	30661755	Stool	Adult	SWE	urban
Bengtsson-PalmeJ_2015__TRAVELRES36	30661755	Stool	Adult	SWE	urban
Bengtsson-PalmeJ_2015__TRAVELRES38	30661755	Stool	Adult	SWE	urban
Bengtsson-PalmeJ_2015__TRAVELRES40	30661755	Stool	Adult	SWE	urban
Bengtsson-PalmeJ_2015__TRAVELRES58	30661755	Stool	Adult	SWE	urban
Bengtsson-PalmeJ_2015__TRAVELRES60	30661755	Stool	Adult	SWE	urban
Bengtsson-PalmeJ_2015__TRAVELRES64	30661755	Stool	Adult	SWE	urban
Bengtsson-PalmeJ_2015__TRAVELRES66	30661755	Stool	Adult	SWE	urban
Bengtsson-PalmeJ_2015__TRAVELRES68	30661755	Stool	Adult	SWE	urban
Bengtsson-PalmeJ_2015__TRAVELRES48	30661755	Stool	Adult	SWE	urban
Bengtsson-PalmeJ_2015__TRAVELRES24	30661755	Stool	Adult	SWE	urban
Bengtsson-PalmeJ_2015__TRAVELRES69	30661755	Stool	Adult	SWE	urban
Bengtsson-PalmeJ_2015__TRAVELRES22	30661755	Stool	Adult	SWE	urban
Bengtsson-PalmeJ_2015__TRAVELRES28	30661755	Stool	Adult	SWE	urban
Bengtsson-PalmeJ_2015__TRAVELRES2	30661755	Stool	Adult	SWE	urban
Bengtsson-PalmeJ_2015__TRAVELRES4	30661755	Stool	Adult	SWE	urban
Bengtsson-PalmeJ_2015__TRAVELRES6	30661755	Stool	Adult	SWE	urban
Bengtsson-PalmeJ_2015__TRAVELRES18	30661755	Stool	Adult	SWE	urban
Bengtsson-PalmeJ_2015__TRAVELRES20	30661755	Stool	Adult	SWE	urban
Bengtsson-PalmeJ_2015__TRAVELRES26	30661755	Stool	Adult	SWE	urban
Bengtsson-PalmeJ_2015__TRAVELRES42	30661755	Stool	Adult	SWE	urban
ZeeviD_2015__PNP_Validation_78	30661755	Stool	Adult	SWE	urban
VincentC_2016__MM091.1	30661755	Stool	Adult	SWE	urban
Bengtsson-PalmeJ_2015__TRAVELRES56	30661755	Stool	Adult	SWE	urban
Bengtsson-PalmeJ_2015__TRAVELRES8	30661755	Stool	Adult	SWE	urban
Bengtsson-PalmeJ_2015__TRAVELRES12	30661755	Stool	Adult	SWE	urban
Bengtsson-PalmeJ_2015__TRAVELRES16	30661755	Stool	Adult	SWE	urban
Bengtsson-PalmeJ_2015__TRAVELRES30	30661755	Stool	Adult	SWE	urban
Bengtsson-PalmeJ_2015__TRAVELRES32	30661755	Stool	Adult	SWE	urban
Bengtsson-PalmeJ_2015__TRAVELRES34	30661755	Stool	Adult	SWE	urban
Bengtsson-PalmeJ_2015__TRAVELRES62	30661755	Stool	Adult	SWE	urban
Bengtsson-PalmeJ_2015__TRAVELRES10	30661755	Stool	Adult	SWE	urban
Bengtsson-PalmeJ_2015__TRAVELRES54	30661755	Stool	Adult	SWE	urban
Bengtsson-PalmeJ_2015__TRAVELRES50	30661755	Stool	Adult	SWE	urban
Bengtsson-PalmeJ_2015__TRAVELRES52	30661755	Stool	Adult	SWE	urban
BritoIL_2016__M1.1.SA	30661755	Oral cavity	Newborn	FJI	rural
BritoIL_2016__M1.1.ST	30661755	Stool	Newborn	FJI	rural
BritoIL_2016__M1.10.SA	30661755	Oral cavity	Child	FJI	rural
BritoIL_2016__M1.10.ST	30661755	Stool	Child	FJI	rural
BritoIL_2016__M1.15.SA	30661755	Oral cavity	School age	FJI	rural
BritoIL_2016__M1.15.ST	30661755	Stool	School age	FJI	rural
BritoIL_2016__M1.16.SA	30661755	Oral cavity	School age	FJI	rural
BritoIL_2016__M1.16.ST	30661755	Stool	School age	FJI	rural
BritoIL_2016__M1.20.SA	30661755	Oral cavity	Adult	FJI	rural
BritoIL_2016__M1.20.ST	30661755	Stool	Adult	FJI	rural
BritoIL_2016__M1.22.SA	30661755	Oral cavity	Adult	FJI	rural
BritoIL_2016__M1.22.ST	30661755	Stool	Adult	FJI	rural
BritoIL_2016__M1.23.SA	30661755	Oral cavity	Adult	FJI	rural
BritoIL_2016__M1.23.ST	30661755	Stool	Adult	FJI	rural
BritoIL_2016__M1.24.SA	30661755	Oral cavity	Adult	FJI	rural
BritoIL_2016__M1.24.ST	30661755	Stool	Adult	FJI	rural
BritoIL_2016__M1.25.SA	30661755	Oral cavity	Adult	FJI	rural
BritoIL_2016__M1.25.ST	30661755	Stool	Adult	FJI	rural
BritoIL_2016__M1.26.SA	30661755	Oral cavity	Adult	FJI	rural
BritoIL_2016__M1.26.ST	30661755	Stool	Adult	FJI	rural
BritoIL_2016__M1.27.ST	30661755	Stool	Adult	FJI	rural
BritoIL_2016__M1.29.SA	30661755	Oral cavity	Adult	FJI	rural
BritoIL_2016__M1.29.ST	30661755	Stool	Adult	FJI	rural
BritoIL_2016__M1.3.SA	30661755	Oral cavity	Child	FJI	rural
BritoIL_2016__M1.3.ST	30661755	Stool	Child	FJI	rural
BritoIL_2016__M1.35.SA	30661755	Oral cavity	Adult	FJI	rural
BritoIL_2016__M1.35.ST	30661755	Stool	Adult	FJI	rural
BritoIL_2016__M1.36.SA	30661755	Oral cavity	Adult	FJI	rural
BritoIL_2016__M1.36.ST	30661755	Stool	Adult	FJI	rural
BritoIL_2016__M1.37.SA	30661755	Oral cavity	Adult	FJI	rural
BritoIL_2016__M1.37.ST	30661755	Stool	Adult	FJI	rural
BritoIL_2016__M1.38.SA	30661755	Oral cavity	Adult	FJI	rural
BritoIL_2016__M1.38.ST	30661755	Stool	Adult	FJI	rural
BritoIL_2016__M1.4.SA	30661755	Oral cavity	Child	FJI	rural
BritoIL_2016__M1.4.ST	30661755	Stool	Child	FJI	rural
BritoIL_2016__M1.42.SA	30661755	Oral cavity	Adult	FJI	rural
BritoIL_2016__M1.42.ST	30661755	Stool	Adult	FJI	rural
BritoIL_2016__M1.44.SA	30661755	Oral cavity	Adult	FJI	rural
BritoIL_2016__M1.44.ST	30661755	Stool	Adult	FJI	rural
BritoIL_2016__M1.48.SA	30661755	Oral cavity	Adult	FJI	rural
BritoIL_2016__M1.48.ST	30661755	Stool	Adult	FJI	rural
BritoIL_2016__M1.5.SA	30661755	Oral cavity	Child	FJI	rural
BritoIL_2016__M1.5.ST	30661755	Stool	Child	FJI	rural
BritoIL_2016__M1.52.SA	30661755	Oral cavity	Adult	FJI	rural
BritoIL_2016__M1.52.ST	30661755	Stool	Adult	FJI	rural
BritoIL_2016__M1.57.SA	30661755	Oral cavity	Adult	FJI	rural
BritoIL_2016__M1.57.ST	30661755	Stool	Adult	FJI	rural
BritoIL_2016__M1.59.SA	30661755	Oral cavity	Adult	FJI	rural
BritoIL_2016__M1.59.ST	30661755	Stool	Adult	FJI	rural
BritoIL_2016__M1.6.SA	30661755	Oral cavity	Child	FJI	rural
BritoIL_2016__M1.6.ST	30661755	Stool	Child	FJI	rural
BritoIL_2016__M1.61.SA	30661755	Oral cavity	Adult	FJI	rural
BritoIL_2016__M1.61.ST	30661755	Stool	Adult	FJI	rural
BritoIL_2016__M1.62.SA	30661755	Oral cavity	Adult	FJI	rural
BritoIL_2016__M1.62.ST	30661755	Stool	Adult	FJI	rural
BritoIL_2016__M1.63.ST	30661755	Stool	Adult	FJI	rural
BritoIL_2016__M1.64.SA	30661755	Oral cavity	Adult	FJI	rural
BritoIL_2016__M1.64.ST	30661755	Stool	Adult	FJI	rural
BritoIL_2016__M1.65.SA	30661755	Oral cavity	Adult	FJI	rural
BritoIL_2016__M1.65.ST	30661755	Stool	Adult	FJI	rural
BritoIL_2016__M1.7.SA	30661755	Oral cavity	Child	FJI	rural
BritoIL_2016__M1.7.ST	30661755	Stool	Child	FJI	rural
BritoIL_2016__M1.8.SA	30661755	Oral cavity	Child	FJI	rural
BritoIL_2016__M1.8.ST	30661755	Stool	Child	FJI	rural
BritoIL_2016__M2.11.SA	30661755	Oral cavity	Child	FJI	rural
BritoIL_2016__M2.11.ST	30661755	Stool	Child	FJI	rural
BritoIL_2016__M2.3.ST	30661755	Stool	Child	FJI	rural
BritoIL_2016__M2.31.SA	30661755	Oral cavity	Adult	FJI	rural
BritoIL_2016__M2.31.ST	30661755	Stool	Adult	FJI	rural
BritoIL_2016__M2.32.SA	30661755	Oral cavity	Adult	FJI	rural
BritoIL_2016__M2.32.ST	30661755	Stool	Adult	FJI	rural
BritoIL_2016__M2.33.ST	30661755	Stool	Adult	FJI	rural
BritoIL_2016__M2.36.SA	30661755	Oral cavity	Adult	FJI	rural
BritoIL_2016__M2.36.ST	30661755	Stool	Adult	FJI	rural
BritoIL_2016__M2.37.SA	30661755	Oral cavity	Adult	FJI	rural
BritoIL_2016__M2.37.ST	30661755	Stool	Adult	FJI	rural
BritoIL_2016__M2.38.SA	30661755	Oral cavity	Adult	FJI	rural
BritoIL_2016__M2.38.ST	30661755	Stool	Adult	FJI	rural
BritoIL_2016__M2.39.SA	30661755	Oral cavity	Adult	FJI	rural
BritoIL_2016__M2.39.ST	30661755	Stool	Adult	FJI	rural
BritoIL_2016__M2.40.SA	30661755	Oral cavity	Adult	FJI	rural
BritoIL_2016__M2.40.ST	30661755	Stool	Adult	FJI	rural
BritoIL_2016__M2.41.SA	30661755	Oral cavity	Adult	FJI	rural
BritoIL_2016__M2.41.ST	30661755	Stool	Adult	FJI	rural
BritoIL_2016__M2.44.SA	30661755	Oral cavity	Adult	FJI	rural
BritoIL_2016__M2.44.ST	30661755	Stool	Adult	FJI	rural
BritoIL_2016__M2.45.SA	30661755	Oral cavity	Adult	FJI	rural
BritoIL_2016__M2.45.ST	30661755	Stool	Adult	FJI	rural
BritoIL_2016__M2.46.SA	30661755	Oral cavity	Adult	FJI	rural
BritoIL_2016__M2.46.ST	30661755	Stool	Adult	FJI	rural
BritoIL_2016__M2.48.SA	30661755	Oral cavity	Adult	FJI	rural
BritoIL_2016__M2.48.ST	30661755	Stool	Adult	FJI	rural
BritoIL_2016__M2.49.SA	30661755	Oral cavity	Adult	FJI	rural
BritoIL_2016__M2.49.ST	30661755	Stool	Adult	FJI	rural
BritoIL_2016__M2.5.SA	30661755	Oral cavity	Child	FJI	NA
BritoIL_2016__M2.5.ST	30661755	Stool	Child	FJI	rural
BritoIL_2016__M2.50.SA	30661755	Oral cavity	Adult	FJI	rural
BritoIL_2016__M2.50.ST	30661755	Stool	Adult	FJI	rural
BritoIL_2016__M2.51.SA	30661755	Oral cavity	Adult	FJI	rural
BritoIL_2016__M2.51.ST	30661755	Stool	Adult	FJI	rural
BritoIL_2016__M2.52.SA	30661755	Oral cavity	Adult	FJI	rural
BritoIL_2016__M2.52.ST	30661755	Stool	Adult	FJI	rural
BritoIL_2016__M2.56.SA	30661755	Oral cavity	Adult	FJI	rural
BritoIL_2016__M2.56.ST	30661755	Stool	Adult	FJI	rural
BritoIL_2016__M2.57.SA	30661755	Oral cavity	Adult	FJI	rural
BritoIL_2016__M2.57.ST	30661755	Stool	Adult	FJI	rural
BritoIL_2016__M2.58.SA	30661755	Oral cavity	Adult	FJI	rural
BritoIL_2016__M2.58.ST	30661755	Stool	Adult	FJI	rural
BritoIL_2016__M2.60.SA	30661755	Oral cavity	Adult	FJI	rural
BritoIL_2016__M2.60.ST	30661755	Stool	Adult	FJI	rural
BritoIL_2016__M2.63.ST	30661755	Stool	Adult	FJI	rural
BritoIL_2016__W1.1.SA	30661755	Oral cavity	Newborn	FJI	rural
BritoIL_2016__W1.1.ST	30661755	Stool	Newborn	FJI	rural
BritoIL_2016__W1.11.SA	30661755	Oral cavity	Child	FJI	rural
BritoIL_2016__W1.11.ST	30661755	Stool	Child	FJI	rural
BritoIL_2016__W1.13.ST	30661755	Stool	School age	FJI	rural
BritoIL_2016__W1.14.ST	30661755	Stool	School age	FJI	rural
BritoIL_2016__W1.15.SA	30661755	Oral cavity	School age	FJI	rural
BritoIL_2016__W1.15.ST	30661755	Stool	School age	FJI	rural
BritoIL_2016__W1.18.SA	30661755	Oral cavity	School age	FJI	rural
BritoIL_2016__W1.18.ST	30661755	Stool	School age	FJI	rural
BritoIL_2016__W1.2.SA	30661755	Oral cavity	Child	FJI	rural
BritoIL_2016__W1.2.ST	30661755	Stool	Child	FJI	rural
BritoIL_2016__W1.20.SA	30661755	Oral cavity	Adult	FJI	rural
BritoIL_2016__W1.20.ST	30661755	Stool	Adult	FJI	rural
BritoIL_2016__W1.21.ST	30661755	Stool	Adult	FJI	rural
BritoIL_2016__W1.22.SA	30661755	Oral cavity	Adult	FJI	rural
BritoIL_2016__W1.22.ST	30661755	Stool	Adult	FJI	rural
BritoIL_2016__W1.26.SA	30661755	Oral cavity	Adult	FJI	rural
BritoIL_2016__W1.26.ST	30661755	Stool	Adult	FJI	rural
BritoIL_2016__W1.27.ST	30661755	Stool	Adult	FJI	rural
BritoIL_2016__W1.3.SA	30661755	Oral cavity	Child	FJI	rural
BritoIL_2016__W1.3.ST	30661755	Stool	Child	FJI	rural
BritoIL_2016__W1.31.SA	30661755	Oral cavity	Adult	FJI	rural
BritoIL_2016__W1.31.ST	30661755	Stool	Adult	FJI	rural
BritoIL_2016__W1.33.ST	30661755	Stool	Adult	FJI	rural
BritoIL_2016__W1.34.ST	30661755	Stool	Adult	FJI	rural
BritoIL_2016__W1.36.SA	30661755	Oral cavity	Adult	FJI	rural
BritoIL_2016__W1.36.ST	30661755	Stool	Adult	FJI	rural
BritoIL_2016__W1.37.SA	30661755	Oral cavity	Adult	FJI	rural
BritoIL_2016__W1.37.ST	30661755	Stool	Adult	FJI	rural
BritoIL_2016__W1.38.SA	30661755	Oral cavity	Adult	FJI	rural
BritoIL_2016__W1.38.ST	30661755	Stool	Adult	FJI	rural
BritoIL_2016__W1.39.SA	30661755	Oral cavity	Adult	FJI	rural
BritoIL_2016__W1.39.ST	30661755	Stool	Adult	FJI	rural
BritoIL_2016__W1.4.SA	30661755	Oral cavity	Child	FJI	rural
BritoIL_2016__W1.4.ST	30661755	Stool	Child	FJI	rural
BritoIL_2016__W1.40.SA	30661755	Oral cavity	Adult	FJI	rural
BritoIL_2016__W1.40.ST	30661755	Stool	Adult	FJI	rural
BritoIL_2016__W1.41.ST	30661755	Stool	Adult	FJI	rural
BritoIL_2016__W1.42.SA	30661755	Oral cavity	Adult	FJI	rural
BritoIL_2016__W1.42.ST	30661755	Stool	Adult	FJI	rural
BritoIL_2016__W1.44.SA	30661755	Oral cavity	Adult	FJI	rural
BritoIL_2016__W1.44.ST	30661755	Stool	Adult	FJI	rural
BritoIL_2016__W1.5.SA	30661755	Oral cavity	Child	FJI	rural
BritoIL_2016__W1.5.ST	30661755	Stool	Child	FJI	rural
BritoIL_2016__W1.51.ST	30661755	Stool	Adult	FJI	rural
BritoIL_2016__W1.53.SA	30661755	Oral cavity	Adult	FJI	rural
BritoIL_2016__W1.53.ST	30661755	Stool	Adult	FJI	rural
BritoIL_2016__W1.54.ST	30661755	Stool	Adult	FJI	rural
BritoIL_2016__W1.55.ST	30661755	Stool	Adult	FJI	rural
BritoIL_2016__W1.6.SA	30661755	Oral cavity	Child	FJI	rural
BritoIL_2016__W1.6.ST	30661755	Stool	Child	FJI	rural
BritoIL_2016__W1.8.SA	30661755	Oral cavity	Child	FJI	rural
BritoIL_2016__W1.8.ST	30661755	Stool	Child	FJI	rural
BritoIL_2016__W1.9.SA	30661755	Oral cavity	Child	FJI	rural
BritoIL_2016__W1.9.ST	30661755	Stool	Child	FJI	rural
BritoIL_2016__W2.1.ST	30661755	Stool	Newborn	FJI	rural
BritoIL_2016__W2.11.ST	30661755	Stool	Child	FJI	rural
BritoIL_2016__W2.13.ST	30661755	Stool	School age	FJI	rural
BritoIL_2016__W2.15.ST	30661755	Stool	School age	FJI	rural
BritoIL_2016__W2.17.ST	30661755	Stool	School age	FJI	rural
BritoIL_2016__W2.19.SA	30661755	Oral cavity	School age	FJI	rural
BritoIL_2016__W2.19.ST	30661755	Stool	School age	FJI	rural
BritoIL_2016__W2.21.SA	30661755	Oral cavity	Adult	FJI	rural
BritoIL_2016__W2.21.ST	30661755	Stool	Adult	FJI	rural
BritoIL_2016__W2.23.SA	30661755	Oral cavity	Adult	FJI	rural
BritoIL_2016__W2.23.ST	30661755	Stool	Adult	FJI	rural
BritoIL_2016__W2.25.SA	30661755	Oral cavity	Adult	FJI	rural
BritoIL_2016__W2.25.ST	30661755	Stool	Adult	FJI	rural
BritoIL_2016__W2.26.SA	30661755	Oral cavity	Adult	FJI	rural
BritoIL_2016__W2.26.ST	30661755	Stool	Adult	FJI	rural
BritoIL_2016__W2.33.SA	30661755	Oral cavity	Adult	FJI	rural
BritoIL_2016__W2.33.ST	30661755	Stool	Adult	FJI	rural
BritoIL_2016__W2.34.SA	30661755	Oral cavity	Adult	FJI	rural
BritoIL_2016__W2.34.ST	30661755	Stool	Adult	FJI	rural
BritoIL_2016__W2.35.SA	30661755	Oral cavity	Adult	FJI	rural
BritoIL_2016__W2.35.ST	30661755	Stool	Adult	FJI	rural
BritoIL_2016__W2.36.SA	30661755	Oral cavity	Adult	FJI	rural
BritoIL_2016__W2.36.ST	30661755	Stool	Adult	FJI	rural
BritoIL_2016__W2.39.SA	30661755	Oral cavity	Adult	FJI	rural
BritoIL_2016__W2.39.ST	30661755	Stool	Adult	FJI	rural
BritoIL_2016__W2.4.SA	30661755	Oral cavity	Child	FJI	rural
BritoIL_2016__W2.4.ST	30661755	Stool	Child	FJI	rural
BritoIL_2016__W2.40.SA	30661755	Oral cavity	Adult	FJI	rural
BritoIL_2016__W2.40.ST	30661755	Stool	Adult	FJI	rural
BritoIL_2016__W2.41.SA	30661755	Oral cavity	Adult	FJI	rural
BritoIL_2016__W2.41.ST	30661755	Stool	Adult	FJI	rural
BritoIL_2016__W2.42.SA	30661755	Oral cavity	Adult	FJI	rural
BritoIL_2016__W2.42.ST	30661755	Stool	Adult	FJI	rural
BritoIL_2016__W2.43.SA	30661755	Oral cavity	Adult	FJI	rural
BritoIL_2016__W2.43.ST	30661755	Stool	Adult	FJI	rural
BritoIL_2016__W2.44.SA	30661755	Oral cavity	Adult	FJI	rural
BritoIL_2016__W2.44.ST	30661755	Stool	Adult	FJI	rural
BritoIL_2016__W2.45.SA	30661755	Oral cavity	Adult	FJI	rural
BritoIL_2016__W2.45.ST	30661755	Stool	Adult	FJI	rural
BritoIL_2016__W2.46.SA	30661755	Oral cavity	Adult	FJI	rural
BritoIL_2016__W2.46.ST	30661755	Stool	Adult	FJI	rural
BritoIL_2016__W2.47.SA	30661755	Oral cavity	Adult	FJI	rural
BritoIL_2016__W2.47.ST	30661755	Stool	Adult	FJI	rural
BritoIL_2016__W2.48.SA	30661755	Oral cavity	Adult	FJI	rural
BritoIL_2016__W2.48.ST	30661755	Stool	Adult	FJI	rural
BritoIL_2016__W2.49.SA	30661755	Oral cavity	Adult	FJI	rural
BritoIL_2016__W2.49.ST	30661755	Stool	Adult	FJI	rural
BritoIL_2016__W2.5.ST	30661755	Stool	Child	FJI	rural
BritoIL_2016__W2.52.ST	30661755	Stool	Adult	FJI	rural
BritoIL_2016__W2.53.SA	30661755	Oral cavity	Adult	FJI	rural
BritoIL_2016__W2.53.ST	30661755	Stool	Adult	FJI	rural
BritoIL_2016__W2.54.SA	30661755	Oral cavity	Adult	FJI	rural
BritoIL_2016__W2.54.ST	30661755	Stool	Adult	FJI	rural
BritoIL_2016__W2.56.SA	30661755	Oral cavity	Adult	FJI	rural
BritoIL_2016__W2.56.ST	30661755	Stool	Adult	FJI	rural
BritoIL_2016__W2.59.SA	30661755	Oral cavity	Adult	FJI	rural
BritoIL_2016__W2.59.ST	30661755	Stool	Adult	FJI	rural
BritoIL_2016__W2.6.ST	30661755	Stool	Child	FJI	rural
BritoIL_2016__W2.61.SA	30661755	Oral cavity	Adult	FJI	rural
BritoIL_2016__W2.61.ST	30661755	Stool	Adult	FJI	rural
BritoIL_2016__W2.62.ST	30661755	Stool	Adult	FJI	rural
BritoIL_2016__W2.63.SA	30661755	Oral cavity	Adult	FJI	rural
BritoIL_2016__W2.63.ST	30661755	Stool	Adult	FJI	rural
BritoIL_2016__W2.65.SA	30661755	Oral cavity	Adult	FJI	rural
BritoIL_2016__W2.65.ST	30661755	Stool	Adult	FJI	rural
BritoIL_2016__W2.67.SA	30661755	Oral cavity	Senior	FJI	rural
BritoIL_2016__W2.67.ST	30661755	Stool	Senior	FJI	rural
BritoIL_2016__W2.68.SA	30661755	Oral cavity	Senior	FJI	rural
BritoIL_2016__W2.68.ST	30661755	Stool	Senior	FJI	rural
BritoIL_2016__W2.69.SA	30661755	Oral cavity	Senior	FJI	rural
BritoIL_2016__W2.69.ST	30661755	Stool	Senior	FJI	rural
BritoIL_2016__W2.7.ST	30661755	Stool	Child	FJI	rural
BritoIL_2016__W2.8.SA	30661755	Oral cavity	Child	FJI	rural
BritoIL_2016__W2.8.ST	30661755	Stool	Child	FJI	rural
BritoIL_2016__W2.9.ST	30661755	Stool	Child	FJI	rural
BritoIL_2016__W3.1.SA	30661755	Oral cavity	Newborn	FJI	rural
BritoIL_2016__W3.1.ST	30661755	Stool	Newborn	FJI	rural
BritoIL_2016__W3.16.SA	30661755	Oral cavity	School age	FJI	rural
BritoIL_2016__W3.16.ST	30661755	Stool	School age	FJI	rural
BritoIL_2016__W3.17.ST	30661755	Stool	School age	FJI	rural
BritoIL_2016__W3.18.ST	30661755	Stool	School age	FJI	rural
BritoIL_2016__W3.19.SA	30661755	Oral cavity	School age	FJI	rural
BritoIL_2016__W3.19.ST	30661755	Stool	School age	FJI	rural
BritoIL_2016__W3.20.SA	30661755	Oral cavity	Adult	FJI	rural
BritoIL_2016__W3.20.ST	30661755	Stool	Adult	FJI	rural
BritoIL_2016__W3.21.ST	30661755	Stool	Adult	FJI	rural
BritoIL_2016__W3.22.SA	30661755	Oral cavity	Adult	FJI	rural
BritoIL_2016__W3.22.ST	30661755	Stool	Adult	FJI	rural
BritoIL_2016__W3.23.SA	30661755	Oral cavity	Adult	FJI	rural
BritoIL_2016__W3.23.ST	30661755	Stool	Adult	FJI	rural
BritoIL_2016__WL.1.SA	30661755	Oral cavity	Newborn	FJI	rural
BritoIL_2016__WL.1.ST	30661755	Stool	Newborn	FJI	rural
BritoIL_2016__WL.10.SA	30661755	Oral cavity	Child	FJI	rural
BritoIL_2016__WL.10.ST	30661755	Stool	Child	FJI	rural
BritoIL_2016__WL.11.SA	30661755	Oral cavity	Child	FJI	rural
BritoIL_2016__WL.11.ST	30661755	Stool	Child	FJI	rural
BritoIL_2016__WL.12.SA	30661755	Oral cavity	Child	FJI	rural
BritoIL_2016__WL.12.ST	30661755	Stool	Child	FJI	rural
BritoIL_2016__WL.13.SA	30661755	Oral cavity	School age	FJI	rural
BritoIL_2016__WL.13.ST	30661755	Stool	School age	FJI	rural
BritoIL_2016__WL.14.ST	30661755	Stool	School age	FJI	rural
BritoIL_2016__WL.15.SA	30661755	Oral cavity	School age	FJI	rural
BritoIL_2016__WL.15.ST	30661755	Stool	School age	FJI	rural
BritoIL_2016__WL.17.SA	30661755	Oral cavity	School age	FJI	rural
BritoIL_2016__WL.17.ST	30661755	Stool	School age	FJI	rural
BritoIL_2016__WL.2.SA	30661755	Oral cavity	Child	FJI	rural
BritoIL_2016__WL.2.ST	30661755	Stool	Child	FJI	rural
BritoIL_2016__WL.20.SA	30661755	Oral cavity	Adult	FJI	rural
BritoIL_2016__WL.20.ST	30661755	Stool	Adult	FJI	rural
BritoIL_2016__WL.25.SA	30661755	Oral cavity	Adult	FJI	rural
BritoIL_2016__WL.25.ST	30661755	Stool	Adult	FJI	rural
BritoIL_2016__WL.26.SA	30661755	Oral cavity	Adult	FJI	rural
BritoIL_2016__WL.26.ST	30661755	Stool	Adult	FJI	rural
BritoIL_2016__WL.28.SA	30661755	Oral cavity	Adult	FJI	rural
BritoIL_2016__WL.28.ST	30661755	Stool	Adult	FJI	rural
BritoIL_2016__WL.3.ST	30661755	Stool	Child	FJI	rural
BritoIL_2016__WL.30.SA	30661755	Oral cavity	Adult	FJI	rural
BritoIL_2016__WL.30.ST	30661755	Stool	Adult	FJI	rural
BritoIL_2016__WL.32.SA	30661755	Oral cavity	Adult	FJI	rural
BritoIL_2016__WL.32.ST	30661755	Stool	Adult	FJI	rural
BritoIL_2016__WL.33.SA	30661755	Oral cavity	Adult	FJI	rural
BritoIL_2016__WL.33.ST	30661755	Stool	Adult	FJI	rural
BritoIL_2016__WL.34.SA	30661755	Oral cavity	Adult	FJI	rural
BritoIL_2016__WL.34.ST	30661755	Stool	Adult	FJI	rural
BritoIL_2016__WL.35.SA	30661755	Oral cavity	Adult	FJI	rural
BritoIL_2016__WL.35.ST	30661755	Stool	Adult	FJI	rural
BritoIL_2016__WL.36.SA	30661755	Oral cavity	Adult	FJI	rural
BritoIL_2016__WL.36.ST	30661755	Stool	Adult	FJI	rural
BritoIL_2016__WL.37.SA	30661755	Oral cavity	Adult	FJI	rural
BritoIL_2016__WL.37.ST	30661755	Stool	Adult	FJI	rural
BritoIL_2016__WL.39.SA	30661755	Oral cavity	Adult	FJI	rural
BritoIL_2016__WL.39.ST	30661755	Stool	Adult	FJI	rural
BritoIL_2016__WL.43.SA	30661755	Oral cavity	Adult	FJI	rural
BritoIL_2016__WL.43.ST	30661755	Stool	Adult	FJI	rural
BritoIL_2016__WL.44.SA	30661755	Oral cavity	Adult	FJI	rural
BritoIL_2016__WL.44.ST	30661755	Stool	Adult	FJI	rural
BritoIL_2016__WL.45.SA	30661755	Oral cavity	Adult	FJI	rural
BritoIL_2016__WL.45.ST	30661755	Stool	Adult	FJI	rural
BritoIL_2016__WL.5.SA	30661755	Oral cavity	Child	FJI	rural
BritoIL_2016__WL.5.ST	30661755	Stool	Child	FJI	rural
BritoIL_2016__WL.7.ST	30661755	Stool	Child	FJI	rural
BritoIL_2016__WL.8.SA	30661755	Oral cavity	Child	FJI	rural
BritoIL_2016__WL.8.ST	30661755	Stool	Child	FJI	rural
BritoIL_2016__WL.9.SA	30661755	Oral cavity	Child	FJI	rural
BritoIL_2016__WL.9.ST	30661755	Stool	Child	FJI	rural
Castro-NallarE_2015__ES_001	30661755	Oral cavity	Adult	USA	urban
Castro-NallarE_2015__ES_007	30661755	Oral cavity	Adult	USA	urban
Castro-NallarE_2015__ES_010	30661755	Oral cavity	Adult	USA	urban
Castro-NallarE_2015__ES_014	30661755	Oral cavity	Adult	USA	urban
Castro-NallarE_2015__ES_017	30661755	Oral cavity	Adult	USA	urban
Castro-NallarE_2015__ES_019	30661755	Oral cavity	Adult	USA	urban
Castro-NallarE_2015__ES_024	30661755	Oral cavity	Adult	USA	urban
Castro-NallarE_2015__ES_043	30661755	Oral cavity	Adult	USA	urban
Castro-NallarE_2015__ES_046	30661755	Oral cavity	Adult	USA	urban
Castro-NallarE_2015__ES_048	30661755	Oral cavity	Adult	USA	urban
Castro-NallarE_2015__ES_069	30661755	Oral cavity	Adult	USA	urban
Castro-NallarE_2015__ES_080	30661755	Oral cavity	Adult	USA	urban
Castro-NallarE_2015__ES_088	30661755	Oral cavity	Adult	USA	urban
Castro-NallarE_2015__ES_089	30661755	Oral cavity	Adult	USA	urban
Castro-NallarE_2015__ES_095	30661755	Oral cavity	Adult	USA	urban
Castro-NallarE_2015__ES_099	30661755	Oral cavity	Adult	USA	urban
Castro-NallarE_2015__ES_104	30661755	Oral cavity	Adult	USA	urban
Castro-NallarE_2015__ES_106	30661755	Oral cavity	Adult	USA	urban
Castro-NallarE_2015__ES_107	30661755	Oral cavity	Adult	USA	urban
Castro-NallarE_2015__ES_108	30661755	Oral cavity	Adult	USA	urban
Castro-NallarE_2015__ES_110	30661755	Oral cavity	Adult	USA	urban
Castro-NallarE_2015__ES_114	30661755	Oral cavity	Adult	USA	urban
Castro-NallarE_2015__ES_116	30661755	Oral cavity	Adult	USA	urban
Castro-NallarE_2015__ES_132	30661755	Oral cavity	Adult	USA	urban
Castro-NallarE_2015__ES_137	30661755	Oral cavity	Adult	USA	urban
Castro-NallarE_2015__ES_147	30661755	Oral cavity	Adult	USA	urban
Castro-NallarE_2015__ES_158	30661755	Oral cavity	Adult	USA	urban
Castro-NallarE_2015__ES_207	30661755	Oral cavity	Adult	USA	urban
Castro-NallarE_2015__ES_208	30661755	Oral cavity	Adult	USA	urban
Castro-NallarE_2015__ES_209	30661755	Oral cavity	Adult	USA	urban
Castro-NallarE_2015__ES_210	30661755	Oral cavity	Adult	USA	urban
Castro-NallarE_2015__ES_211	30661755	Oral cavity	Adult	USA	urban
ChengpingW_2017__AS100raw	30661755	Stool	Adult	CHN	urban
ChengpingW_2017__AS101raw	30661755	Stool	Adult	CHN	urban
ChengpingW_2017__AS103raw	30661755	Stool	Adult	CHN	urban
ChengpingW_2017__AS104raw	30661755	Stool	Adult	CHN	urban
ChengpingW_2017__AS105raw	30661755	Stool	School age	CHN	urban
LiJ_2017__H3M616753	30661755	Stool	Adult	SWE	urban
ChengpingW_2017__AS108raw	30661755	Stool	Adult	CHN	urban
ChengpingW_2017__AS109raw	30661755	Stool	Adult	CHN	urban
ChengpingW_2017__AS10raw	30661755	Stool	Adult	CHN	urban
ChengpingW_2017__AS111raw	30661755	Stool	Adult	CHN	urban
ChengpingW_2017__AS113raw	30661755	Stool	Adult	CHN	urban
ChengpingW_2017__AS114raw	30661755	Stool	Adult	CHN	urban
ChengpingW_2017__AS115raw	30661755	Stool	Adult	CHN	urban
ChengpingW_2017__AS116raw	30661755	Stool	Adult	CHN	urban
ChengpingW_2017__AS117raw	30661755	Stool	Adult	CHN	urban
ChengpingW_2017__AS119raw	30661755	Stool	Adult	CHN	urban
ChengpingW_2017__AS11raw	30661755	Stool	Adult	CHN	urban
ChengpingW_2017__AS120raw	30661755	Stool	Adult	CHN	urban
ChengpingW_2017__AS121raw	30661755	Stool	Adult	CHN	urban
ChengpingW_2017__AS122raw	30661755	Stool	Adult	CHN	urban
ChengpingW_2017__AS123raw	30661755	Stool	Adult	CHN	urban
ChengpingW_2017__AS126raw	30661755	Stool	Adult	CHN	urban
ChengpingW_2017__AS127raw	30661755	Stool	Adult	CHN	urban
ChengpingW_2017__AS128raw	30661755	Stool	Adult	CHN	urban
ChengpingW_2017__AS12raw	30661755	Stool	Adult	CHN	urban
ChengpingW_2017__AS130raw	30661755	Stool	Adult	CHN	urban
ChengpingW_2017__AS131raw	30661755	Stool	Adult	CHN	urban
ChengpingW_2017__AS132raw	30661755	Stool	Adult	CHN	urban
ChengpingW_2017__AS133raw	30661755	Stool	Adult	CHN	urban
ChengpingW_2017__AS134raw	30661755	Stool	Adult	CHN	urban
ChengpingW_2017__AS136raw	30661755	Stool	Adult	CHN	urban
ChengpingW_2017__AS137raw	30661755	Stool	Adult	CHN	urban
ChengpingW_2017__AS138raw	30661755	Stool	Adult	CHN	urban
ChengpingW_2017__AS15raw	30661755	Stool	Adult	CHN	urban
ChengpingW_2017__AS17raw	30661755	Stool	Adult	CHN	urban
ChengpingW_2017__AS18raw	30661755	Stool	Adult	CHN	urban
ChengpingW_2017__AS19raw	30661755	Stool	Adult	CHN	urban
ChengpingW_2017__AS20raw	30661755	Stool	Adult	CHN	urban
ChengpingW_2017__AS21raw	30661755	Stool	Adult	CHN	urban
ChengpingW_2017__AS22raw	30661755	Stool	Adult	CHN	urban
ChengpingW_2017__AS24raw	30661755	Stool	Adult	CHN	urban
ChengpingW_2017__AS25raw	30661755	Stool	Adult	CHN	urban
ChengpingW_2017__AS26raw	30661755	Stool	Adult	CHN	urban
ChengpingW_2017__AS28raw	30661755	Stool	Adult	CHN	urban
ChengpingW_2017__AS29raw	30661755	Stool	Adult	CHN	urban
ChengpingW_2017__AS2raw	30661755	Stool	Adult	CHN	urban
ChengpingW_2017__AS31raw	30661755	Stool	Adult	CHN	urban
ChengpingW_2017__AS34raw	30661755	Stool	Adult	CHN	urban
ChengpingW_2017__AS35raw	30661755	Stool	Adult	CHN	urban
ChengpingW_2017__AS36raw	30661755	Stool	Adult	CHN	urban
ChengpingW_2017__AS37raw	30661755	Stool	Adult	CHN	urban
ChengpingW_2017__AS38raw	30661755	Stool	School age	CHN	urban
ChengpingW_2017__AS3raw	30661755	Stool	Adult	CHN	urban
ChengpingW_2017__AS40raw	30661755	Stool	School age	CHN	urban
ChengpingW_2017__AS41raw	30661755	Stool	Adult	CHN	urban
ChengpingW_2017__AS42raw	30661755	Stool	Adult	CHN	urban
ChengpingW_2017__AS43raw	30661755	Stool	Adult	CHN	urban
ChengpingW_2017__AS45raw	30661755	Stool	Adult	CHN	urban
ChengpingW_2017__AS46raw	30661755	Stool	Adult	CHN	urban
ChengpingW_2017__AS48raw	30661755	Stool	Adult	CHN	urban
ChengpingW_2017__AS49raw	30661755	Stool	Adult	CHN	urban
ChengpingW_2017__AS4raw	30661755	Stool	Adult	CHN	urban
ChengpingW_2017__AS50raw	30661755	Stool	Adult	CHN	urban
ChengpingW_2017__AS51raw	30661755	Stool	Adult	CHN	urban
ChengpingW_2017__AS54raw	30661755	Stool	Adult	CHN	urban
ChengpingW_2017__AS56raw	30661755	Stool	Adult	CHN	urban
ChengpingW_2017__AS57raw	30661755	Stool	Adult	CHN	urban
WenC_2017__RA019	30661755	Stool	Adult	SWE	urban
ChengpingW_2017__AS5raw	30661755	Stool	Adult	CHN	urban
ChengpingW_2017__AS61raw	30661755	Stool	Adult	CHN	urban
ChengpingW_2017__AS62raw	30661755	Stool	Adult	CHN	urban
ChengpingW_2017__AS63raw	30661755	Stool	Adult	CHN	urban
ChengpingW_2017__AS64raw	30661755	Stool	Adult	CHN	urban
ChengpingW_2017__AS65raw	30661755	Stool	Adult	CHN	urban
ChengpingW_2017__AS66raw	30661755	Stool	Adult	CHN	urban
ChengpingW_2017__AS67raw	30661755	Stool	Adult	CHN	urban
ChengpingW_2017__AS68raw	30661755	Stool	Adult	CHN	urban
ChengpingW_2017__AS6raw	30661755	Stool	Adult	CHN	urban
ChengpingW_2017__AS71raw	30661755	Stool	Adult	CHN	urban
ChengpingW_2017__AS73raw	30661755	Stool	Adult	CHN	urban
ChengpingW_2017__AS74raw	30661755	Stool	Adult	CHN	urban
ChengpingW_2017__AS76raw	30661755	Stool	Adult	CHN	urban
ChengpingW_2017__AS77raw	30661755	Stool	Adult	CHN	urban
ChengpingW_2017__AS78raw	30661755	Stool	Adult	CHN	urban
ChengpingW_2017__AS79raw	30661755	Stool	Adult	CHN	urban
ChengpingW_2017__AS80raw	30661755	Stool	Adult	CHN	urban
ChengpingW_2017__AS81raw	30661755	Stool	Adult	CHN	urban
ChengpingW_2017__AS82raw	30661755	Stool	Adult	CHN	urban
ChengpingW_2017__AS84raw	30661755	Stool	Adult	CHN	urban
ChengpingW_2017__AS90raw	30661755	Stool	Adult	CHN	urban
ChengpingW_2017__AS92raw	30661755	Stool	School age	CHN	urban
ChengpingW_2017__AS94raw	30661755	Stool	Adult	CHN	urban
ChengpingW_2017__AS96raw	30661755	Stool	Adult	CHN	urban
ChengpingW_2017__AS97raw	30661755	Stool	Adult	CHN	urban
ChengpingW_2017__AS98raw	30661755	Stool	Adult	CHN	urban
ChengpingW_2017__AS99raw	30661755	Stool	Adult	CHN	urban
ChengpingW_2017__AS9raw	30661755	Stool	Adult	CHN	urban
ChngKR_2016__WBE003	30661755	Skin	Adult	SGP	urban
ChngKR_2016__WBE004	30661755	Skin	Adult	SGP	urban
ChngKR_2016__WBE005	30661755	Skin	Adult	IDN	urban
ChngKR_2016__WBE006	30661755	Skin	Adult	IDN	urban
ChngKR_2016__WBE007	30661755	Skin	Adult	SGP	urban
ChngKR_2016__WBE008	30661755	Skin	Adult	SGP	urban
ChngKR_2016__WBE009	30661755	Skin	Adult	SGP	urban
ChngKR_2016__WBE010	30661755	Skin	Adult	SGP	urban
ChngKR_2016__WBE011	30661755	Skin	Adult	CHN	urban
ChngKR_2016__WBE012	30661755	Skin	Adult	CHN	urban
ChngKR_2016__WBE013	30661755	Skin	Adult	SGP	urban
ChngKR_2016__WBE014	30661755	Skin	Adult	SGP	urban
ChngKR_2016__WBE015	30661755	Skin	Adult	SGP	urban
ChngKR_2016__WBE016	30661755	Skin	Adult	SGP	urban
ChngKR_2016__WBE017	30661755	Skin	Adult	CHN	urban
ChngKR_2016__WBE018	30661755	Skin	Adult	CHN	urban
ChngKR_2016__WBE019	30661755	Skin	Adult	SGP	urban
ChngKR_2016__WBE020	30661755	Skin	Adult	SGP	urban
ChngKR_2016__WBE021	30661755	Skin	Adult	SGP	urban
ChngKR_2016__WBE022	30661755	Skin	Adult	SGP	urban
ChngKR_2016__WBE023	30661755	Skin	Adult	SGP	urban
ChngKR_2016__WBE024	30661755	Skin	Adult	SGP	urban
ChngKR_2016__WBE026	30661755	Skin	Adult	CHN	urban
ChngKR_2016__WBE027	30661755	Skin	Adult	CHN	urban
ChngKR_2016__WBE028	30661755	Skin	Adult	SGP	urban
ChngKR_2016__WBE029	30661755	Skin	Adult	SGP	urban
ChngKR_2016__WBE030	30661755	Skin	Adult	SGP	urban
ChngKR_2016__WBE031	30661755	Skin	Adult	SGP	urban
ChngKR_2016__WBE032	30661755	Skin	Adult	MYS	urban
ChngKR_2016__WBE033	30661755	Skin	Adult	MYS	urban
ChngKR_2016__WBE034	30661755	Skin	Adult	SGP	urban
ChngKR_2016__WBE035	30661755	Skin	Adult	SGP	urban
ChngKR_2016__WBE036	30661755	Skin	Adult	SGP	urban
ChngKR_2016__WBE037	30661755	Skin	Adult	SGP	urban
ChngKR_2016__WBE038	30661755	Skin	Adult	SGP	urban
ChngKR_2016__WBE039	30661755	Skin	Adult	SGP	urban
ChngKR_2016__WBE040	30661755	Skin	Adult	SGP	urban
ChngKR_2016__WBE041	30661755	Skin	Adult	SGP	urban
ChngKR_2016__WBE042	30661755	Skin	Adult	CHN	urban
ChngKR_2016__WBE043	30661755	Skin	Adult	CHN	urban
ChngKR_2016__WBE044	30661755	Skin	Adult	SGP	urban
ChngKR_2016__WBE045	30661755	Skin	Adult	SGP	urban
ChngKR_2016__WBE046	30661755	Skin	Adult	SGP	urban
ChngKR_2016__WBE047	30661755	Skin	Adult	SGP	urban
ChngKR_2016__WBE048	30661755	Skin	Adult	SGP	urban
ChngKR_2016__WBE049	30661755	Skin	Adult	SGP	urban
ChngKR_2016__WBS012	30661755	Skin	Adult	SGP	urban
ChngKR_2016__WBS013	30661755	Skin	Adult	SGP	urban
ChngKR_2016__WBS014	30661755	Skin	Adult	SGP	urban
ChngKR_2016__WBS015	30661755	Skin	Adult	SGP	urban
ChngKR_2016__WBS016	30661755	Skin	Adult	CHN	urban
ChngKR_2016__WBS017	30661755	Skin	Adult	CHN	urban
ChngKR_2016__WBS018	30661755	Skin	Adult	MYS	urban
ChngKR_2016__WBS019	30661755	Skin	Adult	MYS	urban
ChngKR_2016__WBS020	30661755	Skin	Adult	SGP	urban
ChngKR_2016__WBS021	30661755	Skin	Adult	SGP	urban
ChngKR_2016__WBS022	30661755	Skin	Adult	SGP	urban
ChngKR_2016__WBS023	30661755	Skin	Adult	SGP	urban
ChngKR_2016__WBU001	30661755	Skin	Adult	CHN	urban
ChngKR_2016__WBU002	30661755	Skin	Adult	CHN	urban
ChngKR_2016__WBU003	30661755	Skin	Adult	SGP	urban
ChngKR_2016__WBU004	30661755	Skin	Adult	SGP	urban
ChngKR_2016__WBU005	30661755	Skin	Adult	CHN	urban
ChngKR_2016__WBU006	30661755	Skin	Adult	CHN	urban
ChngKR_2016__WBU007	30661755	Skin	Adult	SGP	urban
ChngKR_2016__WBU008	30661755	Skin	Adult	SGP	urban
ChngKR_2016__WBU009	30661755	Skin	Adult	MYS	urban
ChngKR_2016__WBU010	30661755	Skin	Adult	MYS	urban
ChngKR_2016__WBU011	30661755	Skin	Adult	CHN	urban
ChngKR_2016__WBU012	30661755	Skin	Adult	CHN	urban
ChngKR_2016__WBU013	30661755	Skin	Adult	BRN	urban
ChngKR_2016__WBU014	30661755	Skin	Adult	BRN	urban
ChngKR_2016__WBU015	30661755	Skin	Adult	CHN	urban
ChngKR_2016__WBU016	30661755	Skin	Adult	CHN	urban
ChngKR_2016__WBU017	30661755	Skin	Adult	MYS	urban
ChngKR_2016__WBU018	30661755	Skin	Adult	MYS	urban
ChngKR_2016__WBU019	30661755	Skin	Adult	CHN	urban
ChngKR_2016__WBU020	30661755	Skin	Adult	CHN	urban
CM_cf__CF_FIFC001SS_t1M15	30661755	Airways	Adult	ITA	urban
CM_cf__CF_FIFC001SS_t2M15	30661755	Airways	Adult	ITA	urban
CM_cf__CF_FIFC001SS_t3M15	30661755	Airways	Adult	ITA	urban
CM_cf__CF_FIFC001SS_t4M16	30661755	Airways	Adult	ITA	urban
CM_cf__CF_FIFC001SS_t5M16	30661755	Airways	Adult	ITA	urban
CM_cf__CF_FIFC001SS_t6M17	30661755	Airways	Adult	ITA	urban
CM_cf__CF_FIFC001SS_t7M16	30661755	Airways	Adult	ITA	urban
CM_cf__CF_FIFC001SS_t8M17	30661755	Airways	Adult	ITA	urban
CM_cf__CF_FIFC003SS_t1M16	30661755	Airways	Adult	ITA	urban
CM_cf__CF_FIFC003SS_t2M16	30661755	Airways	Adult	ITA	urban
CM_cf__CF_FIFC003SS_t3M17	30661755	Airways	Adult	ITA	urban
CM_cf__CF_FIFC003SS_t4M16	30661755	Airways	Adult	ITA	urban
CM_cf__CF_FIFC003SS_t5M16	30661755	Airways	Adult	ITA	urban
CM_cf__CF_FIFC003SS_t6M16	30661755	Airways	Adult	ITA	urban
CM_cf__CF_FIFC003SS_t7M16	30661755	Airways	Adult	ITA	urban
CM_cf__CF_FIFC003SS_t8M16	30661755	Airways	Adult	ITA	urban
CM_cf__CF_FIFC004SS_t1M16	30661755	Airways	Child	ITA	urban
CM_cf__CF_FIFC004SS_t2M16	30661755	Airways	Child	ITA	urban
CM_cf__CF_FIFC004SS_t3M17	30661755	Airways	Child	ITA	urban
CM_cf__CF_FIFC004SS_t4M16	30661755	Airways	Child	ITA	urban
CM_cf__CF_FIFC004SS_t5M16	30661755	Airways	Child	ITA	urban
CM_cf__CF_FIFC004SS_t6M16	30661755	Airways	Child	ITA	urban
CM_cf__CF_FIFC004SS_t7M16	30661755	Airways	Child	ITA	urban
CM_cf__CF_FIFC004SS_t8M16	30661755	Airways	Child	ITA	urban
CM_cf__CF_FIFC005SS_t1M16	30661755	Airways	Adult	ITA	urban
CM_cf__CF_FIFC005SS_t3M16	30661755	Airways	Adult	ITA	urban
CM_cf__CF_FIFC005SS_t4M16	30661755	Airways	Adult	ITA	urban
CM_cf__CF_FIFC005SS_t5M16	30661755	Airways	Adult	ITA	urban
CM_cf__CF_FIFC005SS_t6M16	30661755	Airways	Adult	ITA	urban
CM_cf__CF_FIFC009SS_t1M16	30661755	Airways	Adult	ITA	urban
CM_cf__CF_FIFC009SS_t2M16	30661755	Airways	Adult	ITA	urban
CM_cf__CF_FIFC009SS_t3M17	30661755	Airways	Adult	ITA	urban
CM_cf__CF_FIFC009SS_t4M16	30661755	Airways	Adult	ITA	urban
CM_cf__CF_FIFC009SS_t6M16	30661755	Airways	Adult	ITA	urban
CM_cf__CF_FIFC010SS_t1M16	30661755	Airways	School age	ITA	urban
CM_cf__CF_FIFC010SS_t2M16	30661755	Airways	School age	ITA	urban
CM_cf__CF_FIFC010SS_t4M16	30661755	Airways	School age	ITA	urban
CM_cf__CF_FIFC010SS_t5M16	30661755	Airways	School age	ITA	urban
CM_cf__CF_FIFC010SS_t7M16	30661755	Airways	School age	ITA	urban
CM_cf__CF_FIFC013SS_t1M15	30661755	Airways	Adult	ITA	urban
CM_cf__CF_FIFC013SS_t2M15	30661755	Airways	Adult	ITA	urban
CM_cf__CF_FIFC013SS_t3M15	30661755	Airways	Adult	ITA	urban
CM_cf__CF_FIFC013SS_t4M15	30661755	Airways	Adult	ITA	urban
CM_cf__CF_FIFC013SS_t5M16	30661755	Airways	Adult	ITA	urban
CM_cf__CF_FIFC013SS_t6M16	30661755	Airways	Adult	ITA	urban
CM_cf__CF_FIFC013SS_t7M17	30661755	Airways	Adult	ITA	urban
CM_cf__CF_FIFC013SS_t8M17	30661755	Airways	Adult	ITA	urban
CM_cf__CF_FIFC013SS_t9M16	30661755	Airways	Adult	ITA	urban
CM_cf__CF_TNFC002IS_t1M15	30661755	Airways	Adult	ITA	urban
CM_cf__CF_TNFC002IS_t2M15	30661755	Airways	Adult	ITA	urban
CM_cf__CF_TNFC002IS_t3M15	30661755	Airways	Adult	ITA	urban
CM_cf__CF_TNFC002IS_t4M16	30661755	Airways	Adult	ITA	urban
CM_cf__CF_TNFC002SA_t1M15	30661755	Oral cavity	Adult	ITA	urban
CM_cf__CF_TNFC003IS_t1M15	30661755	Airways	Adult	ITA	urban
CM_cf__CF_TNFC003IS_t2M15	30661755	Airways	Adult	ITA	urban
CM_cf__CF_TNFC003IS_t3M16	30661755	Airways	Adult	ITA	urban
CM_cf__CF_TNFC003IS_t4M16	30661755	Airways	Adult	ITA	urban
CM_cf__CF_TNFC003IS_t5M16	30661755	Airways	Adult	ITA	urban
CM_cf__CF_TNFC003SA_t1M15	30661755	Oral cavity	Adult	ITA	urban
CM_cf__CF_TNFC004SA_t1M15	30661755	Oral cavity	Child	ITA	urban
CM_cf__CF_TNFC004SS_t1M15	30661755	Airways	Child	ITA	urban
CM_cf__CF_TNFC005IS_t1M15	30661755	Airways	Adult	ITA	urban
CM_cf__CF_TNFC005IS_t2M15	30661755	Airways	Adult	ITA	urban
CM_cf__CF_TNFC005IS_t3M15	30661755	Airways	Adult	ITA	urban
CM_cf__CF_TNFC005IS_t4M15	30661755	Airways	Adult	ITA	urban
CM_cf__CF_TNFC005IS_t5M16	30661755	Airways	Adult	ITA	urban
CM_cf__CF_TNFC005SA_t1M15	30661755	Oral cavity	Adult	ITA	urban
CM_cf__CF_TNFC006IS_t1M15	30661755	Airways	School age	ITA	urban
CM_cf__CF_TNFC007IS_t1M15	30661755	Airways	School age	ITA	urban
CM_cf__CF_TNFC007IS_t2M15	30661755	Airways	School age	ITA	urban
CM_cf__CF_TNFC007IS_t3M15	30661755	Airways	School age	ITA	urban
CM_cf__CF_TNFC007IS_t4M15	30661755	Airways	School age	ITA	urban
CM_cf__CF_TNFC008IS_t1M15	30661755	Airways	School age	ITA	urban
CM_cf__CF_TNFC008IS_t2M15	30661755	Airways	School age	ITA	urban
CM_cf__CF_TNFC008IS_t3M15	30661755	Airways	School age	ITA	urban
CM_cf__CF_TNFC008IS_t4M15	30661755	Airways	School age	ITA	urban
CM_cf__CF_TNFC008IS_t5M16	30661755	Airways	School age	ITA	urban
CM_cf__CF_TNFC013IS_t1M15	30661755	Airways	Adult	ITA	urban
CM_cf__CF_TNFC013IS_t2M15	30661755	Airways	Adult	ITA	urban
CM_cf__CF_TNFC017IS_t1M15	30661755	Airways	Child	ITA	urban
CM_cf__CF_TNFC017IS_t2M15	30661755	Airways	Child	ITA	urban
CM_cf__CF_TNFC017IS_t4M16	30661755	Airways	Child	ITA	urban
CM_cf__CF_TNFC017SA_t1M16	30661755	Oral cavity	Child	ITA	urban
CM_cf__CF_TNFC017SA_t3M17	30661755	Oral cavity	Child	ITA	urban
CM_cf__CF_TNFC018IS_t1M15	30661755	Airways	Adult	ITA	urban
CM_cf__CF_TNFC018IS_t2M15	30661755	Airways	Adult	ITA	urban
CM_cf__CF_TNFC018IS_t3M15	30661755	Airways	Adult	ITA	urban
CM_cf__CF_TNFC018IS_t4M15	30661755	Airways	Adult	ITA	urban
CM_cf__CF_TNFC018SA_t1M16	30661755	Oral cavity	Adult	ITA	urban
CM_cf__CF_TNFC018SA_t5M17	30661755	Oral cavity	Adult	ITA	urban
CM_cf__CF_TNFC022IS_t1M15	30661755	Airways	School age	ITA	urban
CM_cf__CF_TNFC022IS_t2M15	30661755	Airways	School age	ITA	urban
CM_cf__CF_TNFC022IS_t3M16	30661755	Airways	School age	ITA	urban
CM_cf__CF_TNFC022IS_t4M16	30661755	Airways	School age	ITA	urban
CM_cf__CF_TNFC022IS_t5M16	30661755	Airways	School age	ITA	urban
CM_cf__CF_TNFC022SA_t1M16	30661755	Oral cavity	School age	ITA	urban
CM_cf__CF_TNFC023IS_t1M15	30661755	Airways	Adult	ITA	urban
CM_cf__CF_TNFC023IS_t2M15	30661755	Airways	Adult	ITA	urban
CM_cf__CF_TNFC023IS_t3M15	30661755	Airways	Adult	ITA	urban
CM_cf__CF_TNFC023IS_t5M16	30661755	Airways	Adult	ITA	urban
CM_cf__CF_TNFC023SA_t1M16	30661755	Oral cavity	Adult	ITA	urban
CM_cf__CF_TNFC034IS_t3M15	30661755	Airways	Adult	ITA	urban
CM_cf__CF_TNFC034IS_t4M16	30661755	Airways	Adult	ITA	urban
CM_cf__CF_TNFC034IS_t5M16	30661755	Airways	Adult	ITA	urban
CM_cf__CF_TNFC034SA_t1M16	30661755	Oral cavity	Adult	ITA	urban
CM_cf__CF_TNFC034SS_t1M15	30661755	Airways	Adult	ITA	urban
CM_cf__CF_TNFC034SS_t2M15	30661755	Airways	Adult	ITA	urban
CM_cf__CF_TNFC038IS_t1M15	30661755	Airways	Adult	ITA	urban
CM_cf__CF_TNFC038IS_t2M15	30661755	Airways	Adult	ITA	urban
CM_cf__CF_TNFC038IS_t3M15	30661755	Airways	Adult	ITA	urban
CM_cf__CF_TNFC038IS_t4M16	30661755	Airways	Adult	ITA	urban
CM_cf__CF_TNFC038SA_t1M16	30661755	Oral cavity	Adult	ITA	urban
CM_cf__CF_TNFC039IS_t1M15	30661755	Airways	School age	ITA	urban
CM_cf__CF_TNFC039IS_t2M15	30661755	Airways	School age	ITA	urban
CM_cf__CF_TNFC039IS_t3M15	30661755	Airways	School age	ITA	urban
CM_cf__CF_TNFC039IS_t4M16	30661755	Airways	School age	ITA	urban
CM_cf__CF_TNFC039IS_t5M16	30661755	Airways	School age	ITA	urban
CM_cf__CF_TNFC039SA_t1M16	30661755	Oral cavity	School age	ITA	urban
CM_cf__CF_TNFC040IS_t1M15	30661755	Airways	Child	ITA	urban
CM_cf__CF_TNFC040IS_t2M15	30661755	Airways	Child	ITA	urban
CM_cf__CF_TNFC040IS_t3M15	30661755	Airways	Child	ITA	urban
CM_cf__CF_TNFC041IS_t1M15	30661755	Airways	Adult	ITA	urban
CM_cf__CF_TNFC041IS_t2M15	30661755	Airways	Adult	ITA	urban
CM_cf__CF_TNFC041IS_t3M15	30661755	Airways	Adult	ITA	urban
CM_cf__CF_TNFC041IS_t4M16	30661755	Airways	Adult	ITA	urban
CM_cf__CF_TNFC041SA_t1M15	30661755	Oral cavity	Adult	ITA	urban
CM_cf__CF_TNFC045IS_t1M15	30661755	Airways	Adult	ITA	urban
CM_cf__CF_TNFC045IS_t2M15	30661755	Airways	Adult	ITA	urban
CM_cf__CF_TNFC045IS_t3M15	30661755	Airways	Adult	ITA	urban
CM_cf__CF_TNFC045IS_t4M15	30661755	Airways	Adult	ITA	urban
CM_cf__CF_TNFC046IS_t1M15	30661755	Airways	School age	ITA	urban
CM_cf__CF_TNFC046IS_t2M15	30661755	Airways	School age	ITA	urban
CM_cf__CF_TNFC046IS_t3M15	30661755	Airways	School age	ITA	urban
CM_cf__CF_TNFC047IS_t1M15	30661755	Airways	Child	ITA	urban
CM_cf__CF_TNFC048IS_t1M15	30661755	Airways	Adult	ITA	urban
CM_cf__CF_TNFC048IS_t2M15	30661755	Airways	Adult	ITA	urban
CM_cf__CF_TNFC048IS_t3M15	30661755	Airways	Adult	ITA	urban
CM_cf__CF_TNFC048IS_t4M16	30661755	Airways	Adult	ITA	urban
CM_cf__CF_TNFC048SA_t1M16	30661755	Oral cavity	Adult	ITA	urban
CM_cf__CF_TNFC051IS_t1M15	30661755	Airways	Adult	ITA	urban
CM_cf__CF_TNFC051IS_t2M15	30661755	Airways	Adult	ITA	urban
CM_cf__CF_TNFC051IS_t3M15	30661755	Airways	Adult	ITA	urban
CM_cf__CF_TNFC051IS_t4M15	30661755	Airways	Adult	ITA	urban
CM_cf__CF_TNFC051IS_t5M16	30661755	Airways	Adult	ITA	urban
CM_cf__CF_TNFC051SA_t1M16	30661755	Oral cavity	Adult	ITA	urban
CM_cf__CF_TNFC054IS_t1M15	30661755	Airways	NA	ITA	urban
CM_cf__CF_TNFC057IS_t1M15	30661755	Airways	Adult	ITA	urban
CM_cf__CF_TNFC057IS_t2M15	30661755	Airways	Adult	ITA	urban
CM_cf__CF_TNFC057IS_t3M15	30661755	Airways	Adult	ITA	urban
CM_cf__CF_TNFC057IS_t4M16	30661755	Airways	Adult	ITA	urban
CM_cf__CF_TNFC057SA_t1M16	30661755	Oral cavity	Adult	ITA	urban
CM_cf__CF_TNFC059IS_t1M15	30661755	Airways	Adult	ITA	urban
CM_cf__CF_TNFC059IS_t2M15	30661755	Airways	Adult	ITA	urban
CM_cf__CF_TNFC059IS_t3M15	30661755	Airways	Adult	ITA	urban
CM_cf__CF_TNFC059IS_t4M16	30661755	Airways	Adult	ITA	urban
CM_cf__CF_TNFC059SA_t1M16	30661755	Oral cavity	Adult	ITA	urban
CM_cf__CF_TNFC060IS_t1M15	30661755	Airways	Adult	ITA	urban
CM_cf__CF_TNFC060IS_t2M16	30661755	Airways	Adult	ITA	urban
CM_cf__CF_TNFC060IS_t3M15	30661755	Airways	Adult	ITA	urban
CM_cf__CF_TNFC060IS_t4M16	30661755	Airways	Adult	ITA	urban
CM_cf__CF_TNFC060IS_t5M16	30661755	Airways	Adult	ITA	urban
CM_cf__CF_TNFC060SA_t1M16	30661755	Oral cavity	Adult	ITA	urban
CM_cf__CF_TNFC065IS_t1M15	30661755	Airways	Adult	ITA	urban
CM_cf__CF_TNFC065IS_t2M15	30661755	Airways	Adult	ITA	urban
CM_cf__CF_TNFC005IS_t1Q15	30661755	Airways	Adult	ITA	urban
CM_cf__CF_TNFC005IS_t3Q15	30661755	Airways	Adult	ITA	urban
CM_cf__CF_TNFC041IS_t1Q15	30661755	Airways	Adult	ITA	urban
CM_cf__CF_TNFC041IS_t3Q15	30661755	Airways	Adult	ITA	urban
CM_cf__CF_TNFC005IS_t2Q15	30661755	Airways	Adult	ITA	urban
CM_periimplantitis__SP_344SPT_T016	30661755	Oral cavity	Adult	ITA	urban
CM_periimplantitis__SP_164SPT_T016	30661755	Oral cavity	Adult	ITA	urban
CM_periimplantitis__SP_162SPI_T016	30661755	Oral cavity	Adult	ITA	urban
CM_periimplantitis__SP_282SPT_T016_R	30661755	Oral cavity	Adult	ITA	urban
CM_periimplantitis__SP_189SPI_T016	30661755	Oral cavity	Adult	ITA	urban
CM_periimplantitis__SP_305SPI_T016	30661755	Oral cavity	Adult	ITA	urban
CM_periimplantitis__SP_383SPT_T016	30661755	Oral cavity	Adult	ITA	urban
CM_periimplantitis__SP_384SPT_T016	30661755	Oral cavity	Adult	ITA	urban
CM_periimplantitis__SP_283SPI_T016	30661755	Oral cavity	Adult	ITA	urban
CM_periimplantitis__SP_161SPI_T016	30661755	Oral cavity	Adult	ITA	urban
CM_periimplantitis__SP_241SPT_T016	30661755	Oral cavity	Adult	ITA	urban
CM_periimplantitis__SP_386SPT_T016	30661755	Oral cavity	Adult	ITA	urban
CM_periimplantitis__SP_242SPT_T016_R	30661755	Oral cavity	Adult	ITA	urban
CM_periimplantitis__SP_163SPT_T016	30661755	Oral cavity	Adult	ITA	urban
CM_periimplantitis__SP_283SPT_T016	30661755	Oral cavity	Adult	ITA	urban
CM_periimplantitis__SP_191SPI_T016	30661755	Oral cavity	Adult	ITA	urban
CM_periimplantitis__SP_164SPI_T016	30661755	Oral cavity	Adult	ITA	urban
CM_periimplantitis__SP_403SPT_T016	30661755	Oral cavity	Adult	ITA	urban
CM_periimplantitis__SP_381SPT_T016	30661755	Oral cavity	Adult	ITA	urban
CM_periimplantitis__SP_287SPT_T016	30661755	Oral cavity	Adult	ITA	urban
CM_periimplantitis__SP_305SPT_T016	30661755	Oral cavity	Adult	ITA	urban
CM_periimplantitis__SP_143SPI_T016	30661755	Oral cavity	Adult	ITA	urban
CM_periimplantitis__SP_101SPI_T016	30661755	Oral cavity	Adult	ITA	urban
CM_periimplantitis__SP_503SPT_T016	30661755	Oral cavity	Adult	ITA	urban
CM_periimplantitis__SP_162SPT_T016	30661755	Oral cavity	Adult	ITA	urban
CM_periimplantitis__SP_502SPI_T016	30661755	Oral cavity	Adult	ITA	urban
CM_periimplantitis__SP_264SPI_T016	30661755	Oral cavity	Adult	ITA	urban
CM_periimplantitis__SP_163SPI_T016	30661755	Oral cavity	Adult	ITA	urban
CM_periimplantitis__SP_105SPI_T016	30661755	Oral cavity	Adult	ITA	urban
CM_periimplantitis__SP_184SPT_T016	30661755	Oral cavity	Adult	ITA	urban
CM_periimplantitis__SP_187SPT_T016_R	30661755	Oral cavity	Adult	ITA	urban
CM_periimplantitis__SP_281SPI_T016	30661755	Oral cavity	Adult	ITA	urban
CM_periimplantitis__SP_261SPT_T016	30661755	Oral cavity	Adult	ITA	urban
CM_periimplantitis__SP_323SPI_T016	30661755	Oral cavity	Adult	ITA	urban
CM_periimplantitis__SP_387SPT_T016	30661755	Oral cavity	Adult	ITA	urban
CM_periimplantitis__SP_384SPI_T016	30661755	Oral cavity	Adult	ITA	urban
CM_periimplantitis__SP_186SPI_T016_R	30661755	Oral cavity	Adult	ITA	urban
CM_periimplantitis__SP_288SPT_T016	30661755	Oral cavity	Adult	ITA	urban
CM_periimplantitis__SP_285SPI_T016	30661755	Oral cavity	Adult	ITA	urban
CM_periimplantitis__SP_304SPI_T016	30661755	Oral cavity	Adult	ITA	urban
CM_periimplantitis__SP_124SPI_T016	30661755	Oral cavity	Adult	ITA	urban
CM_periimplantitis__SP_322SPT_T016	30661755	Oral cavity	Adult	ITA	urban
CM_periimplantitis__SP_201SPI_T016	30661755	Oral cavity	Adult	ITA	urban
CM_periimplantitis__SP_385SPT_T016	30661755	Oral cavity	Adult	ITA	urban
CM_periimplantitis__SP_502SPT_T016	30661755	Oral cavity	Adult	ITA	urban
CM_periimplantitis__SP_345SPT_T016	30661755	Oral cavity	Adult	ITA	urban
CM_periimplantitis__SP_143SPT_T016	30661755	Oral cavity	Adult	ITA	urban
CM_periimplantitis__SP_382SPT_T016	30661755	Oral cavity	Adult	ITA	urban
CM_periimplantitis__SP_321SPI_T016	30661755	Oral cavity	Adult	ITA	urban
CM_periimplantitis__SP_287SPI_T016	30661755	Oral cavity	Adult	ITA	urban
CM_periimplantitis__SP_363SPI_T016_R	30661755	Oral cavity	Adult	ITA	urban
CM_periimplantitis__SP_326SPI_T016	30661755	Oral cavity	Adult	ITA	urban
CM_periimplantitis__SP_123SPT_T016	30661755	Oral cavity	Adult	ITA	urban
CM_periimplantitis__SP_383SPI_T016	30661755	Oral cavity	Adult	ITA	urban
CM_periimplantitis__SP_125SPI_T016	30661755	Oral cavity	Adult	ITA	urban
CM_periimplantitis__SP_122SPI_T016	30661755	Oral cavity	Adult	ITA	urban
CM_periimplantitis__SP_325SPI_T016	30661755	Oral cavity	Adult	ITA	urban
CM_periimplantitis__SP_132SPI_T016	30661755	Oral cavity	Adult	ITA	urban
CM_periimplantitis__SP_261SPI_T016	30661755	Oral cavity	Adult	ITA	urban
CM_periimplantitis__SP_385SPI_T016	30661755	Oral cavity	Adult	ITA	urban
CM_periimplantitis__SP_302SPT_T016	30661755	Oral cavity	Adult	ITA	urban
CM_periimplantitis__SP_303SPI_T016	30661755	Oral cavity	Adult	ITA	urban
CM_periimplantitis__SP_224SPT_T016	30661755	Oral cavity	Adult	ITA	urban
CM_periimplantitis__SP_321SPT_T016	30661755	Oral cavity	Adult	ITA	urban
CM_periimplantitis__SP_123SPI_T016	30661755	Oral cavity	Adult	ITA	urban
CM_periimplantitis__SP_401SPT_T016	30661755	Oral cavity	Adult	ITA	urban
CM_periimplantitis__SP_187SPI_T016	30661755	Oral cavity	Adult	ITA	urban
CM_periimplantitis__SP_133SPT_T016	30661755	Oral cavity	Adult	ITA	urban
CM_periimplantitis__SP_387SPI_T016	30661755	Oral cavity	Adult	ITA	urban
CM_periimplantitis__SP_344SPI_T016_R	30661755	Oral cavity	Adult	ITA	urban
CM_periimplantitis__SP_129SPI_T016	30661755	Oral cavity	Adult	ITA	urban
CM_periimplantitis__SP_201SPT_T016	30661755	Oral cavity	Adult	ITA	urban
CM_periimplantitis__SP_221SPT_T016_R	30661755	Oral cavity	Adult	ITA	urban
CM_periimplantitis__SP_343SPI_T016	30661755	Oral cavity	Adult	ITA	urban
CM_periimplantitis__SP_184SPI_T016	30661755	Oral cavity	Adult	ITA	urban
CM_periimplantitis__SP_285SPT_T016	30661755	Oral cavity	Adult	ITA	urban
CM_periimplantitis__SP_324SPI_T016	30661755	Oral cavity	Adult	ITA	urban
CM_periimplantitis__SP_104SPI_T016	30661755	Oral cavity	Adult	ITA	urban
CM_periimplantitis__SP_323SPT_T016	30661755	Oral cavity	Adult	ITA	urban
CM_periimplantitis__SP_262SPT_T016	30661755	Oral cavity	Adult	ITA	urban
CM_periimplantitis__SP_601SPI_T016	30661755	Oral cavity	Adult	ITA	urban
CM_periimplantitis__SP_388SPT_T016	30661755	Oral cavity	Adult	ITA	urban
CM_periimplantitis__SP_302SPI_T016	30661755	Oral cavity	Adult	ITA	urban
CM_periimplantitis__SP_148SPI_T016	30661755	Oral cavity	Adult	ITA	urban
CM_periimplantitis__SP_224SPI_T016	30661755	Oral cavity	Adult	ITA	urban
CM_periimplantitis__SP_382SPI_T016	30661755	Oral cavity	Adult	ITA	urban
CM_periimplantitis__SP_242SPI_T016	30661755	Oral cavity	Adult	ITA	urban
CM_periimplantitis__SP_284SPT_T016	30661755	Oral cavity	Adult	ITA	urban
CM_periimplantitis__SP_386SPI_T016	30661755	Oral cavity	Adult	ITA	urban
CM_periimplantitis__SP_402SPT_T016	30661755	Oral cavity	Adult	ITA	urban
CM_periimplantitis__SP_286SPT_T016	30661755	Oral cavity	Adult	ITA	urban
CM_periimplantitis__SP_401SPI_T016	30661755	Oral cavity	Adult	ITA	urban
CM_periimplantitis__SP_243SPI_T016	30661755	Oral cavity	Adult	ITA	urban
CM_periimplantitis__SP_303SPT_T016	30661755	Oral cavity	Adult	ITA	urban
CM_periimplantitis__SP_132SPT_T016	30661755	Oral cavity	Adult	ITA	urban
CM_periimplantitis__SP_361SPI_T016	30661755	Oral cavity	Adult	ITA	urban
CM_periimplantitis__SP_286SPI_T016	30661755	Oral cavity	Adult	ITA	urban
CM_periimplantitis__SP_230SPI_T016	30661755	Oral cavity	Adult	ITA	urban
CM_periimplantitis__SP_389SPI_T016	30661755	Oral cavity	Adult	ITA	urban
CM_periimplantitis__SP_282SPI_T016	30661755	Oral cavity	Adult	ITA	urban
CM_periimplantitis__SP_129SPT_T016	30661755	Oral cavity	Adult	ITA	urban
CM_periimplantitis__SP_345SPI_T016	30661755	Oral cavity	Adult	ITA	urban
CM_periimplantitis__SP_222SPI_T016	30661755	Oral cavity	Adult	ITA	urban
CM_periimplantitis__SP_262SPI_T016	30661755	Oral cavity	Adult	ITA	urban
CM_periimplantitis__SP_324SPT_T016	30661755	Oral cavity	Adult	ITA	urban
CM_periimplantitis__SP_284SPI_T016	30661755	Oral cavity	Adult	ITA	urban
CM_periimplantitis__SP_144SPI_T016	30661755	Oral cavity	Adult	ITA	urban
CM_periimplantitis__SP_381SPI_T016	30661755	Oral cavity	Adult	ITA	urban
CM_periimplantitis__SP_322SPI_T016	30661755	Oral cavity	Adult	ITA	urban
CM_periimplantitis__SP_343SPT_T016_R	30661755	Oral cavity	Adult	ITA	urban
CM_periimplantitis__SP_602SPI_T016	30661755	Oral cavity	Adult	ITA	urban
CM_periimplantitis__SP_361SPT_T016	30661755	Oral cavity	Adult	ITA	urban
CM_periimplantitis__SP_122SPT_T016	30661755	Oral cavity	Adult	ITA	urban
CosteaPI_2017__alien-11-600-0	30661755	Stool	Adult	DEU	urban
CosteaPI_2017__alien-11-632-0	30661755	Stool	Adult	DEU	urban
CosteaPI_2017__alien-11-637-0	30661755	Stool	Adult	DEU	urban
CosteaPI_2017__alien-11-773-0	30661755	Stool	Adult	DEU	urban
CosteaPI_2017__alien-11-877-0	30661755	Stool	Adult	DEU	urban
CosteaPI_2017__alien-11-881-0	30661755	Stool	Adult	DEU	urban
CosteaPI_2017__alien-11-883-0	30661755	Stool	Adult	DEU	urban
CosteaPI_2017__alien-11-895-0	30661755	Stool	Adult	DEU	urban
CosteaPI_2017__alien-11-898-0	30661755	Stool	Adult	DEU	urban
CosteaPI_2017__alien-11-902-0	30661755	Stool	Adult	DEU	urban
CosteaPI_2017__alien-11-904-0	30661755	Stool	Adult	DEU	urban
CosteaPI_2017__alien-11-918-0	30661755	Stool	Adult	DEU	urban
CosteaPI_2017__alien2-11-0-0	30661755	Stool	Adult	DEU	urban
CosteaPI_2017__daisy-11-0-0	30661755	Stool	Adult	CHN	urban
CosteaPI_2017__daisy-11-2-0	30661755	Stool	Adult	CHN	urban
CosteaPI_2017__bugkiller-11-0-0	30661755	Stool	Adult	DEU	urban
CosteaPI_2017__bugkiller-11-2-0	30661755	Stool	Adult	DEU	urban
CosteaPI_2017__bugkiller-11-392-1	30661755	Stool	Adult	DEU	urban
CosteaPI_2017__bugkiller-11-392-2	30661755	Stool	Adult	DEU	urban
CosteaPI_2017__bugkiller-11-392-3	30661755	Stool	Adult	DEU	urban
CosteaPI_2017__bugkiller-11-60-0	30661755	Stool	Adult	DEU	urban
CosteaPI_2017__bugkiller-11-600-0	30661755	Stool	Adult	DEU	urban
CosteaPI_2017__bugkiller-11-7-0	30661755	Stool	Adult	DEU	urban
CosteaPI_2017__bugkiller-11-773-0	30661755	Stool	Adult	DEU	urban
CosteaPI_2017__bugkiller-11-918-0	30661755	Stool	Adult	DEU	urban
CosteaPI_2017__daisy-11-389-0	30661755	Stool	Adult	DEU	urban
FengQ_2015__SID530373	30661755	Stool	School age	DEU	urban
CosteaPI_2017__daisy-11-386-0	30661755	Stool	Adult	DEU	urban
CosteaPI_2017__daisy-11-388-0	30661755	Stool	Adult	DEU	urban
GeversD_2014__SKSTL0003	30661755	Stool	Adult	DEU	urban
CosteaPI_2017__daisy-11-390-0	30661755	Stool	Adult	DEU	urban
CosteaPI_2017__daisy-11-392-0	30661755	Stool	Adult	DEU	urban
CosteaPI_2017__daisy-11-403-0	30661755	Stool	Adult	DEU	urban
CosteaPI_2017__daisy-11-60-0	30661755	Stool	Adult	DEU	urban
CosteaPI_2017__daisy-11-7-0	30661755	Stool	Adult	DEU	urban
CosteaPI_2017__donald1-11-0-0	30661755	Stool	Adult	DEU	urban
CosteaPI_2017__donald1-11-30-0	30661755	Stool	Adult	DEU	urban
CosteaPI_2017__donald1-11-7-0	30661755	Stool	Adult	DEU	urban
CosteaPI_2017__donald2-11-0-0	30661755	Stool	Adult	DEU	urban
CosteaPI_2017__donald2-11-30-0	30661755	Stool	Adult	DEU	urban
CosteaPI_2017__donald2-11-7-0	30661755	Stool	Adult	DEU	urban
CosteaPI_2017__donald3-11-0-0	30661755	Stool	Child	DEU	urban
CosteaPI_2017__donald3-11-30-0	30661755	Stool	Child	DEU	urban
HeQ_2017__SZAXPI029588-107	30661755	Stool	Adult	DEU	urban
CosteaPI_2017__donald4-11-0-0	30661755	Stool	Child	DEU	urban
CosteaPI_2017__donald4-11-30-0	30661755	Stool	Child	DEU	urban
CosteaPI_2017__donald4-11-7-0	30661755	Stool	Child	DEU	urban
CosteaPI_2017__donald5-11-0-0	30661755	Stool	Child	DEU	urban
CosteaPI_2017__donald5-11-30-0	30661755	Stool	Child	DEU	urban
CosteaPI_2017__donald5-11-7-0	30661755	Stool	Child	DEU	urban
CosteaPI_2017__halbarad-11-0-0	30661755	Stool	Adult	DEU	urban
LeChatelierE_2013__MH0133	30661755	Stool	Adult	DEU	urban
CosteaPI_2017__halbarad-11-392-0	30661755	Stool	Adult	DEU	urban
CosteaPI_2017__halbarad-11-7-0	30661755	Stool	Adult	DEU	urban
CosteaPI_2017__halbarad-11-773-0	30661755	Stool	Adult	DEU	urban
CosteaPI_2017__mickey1-11-0-0	30661755	Stool	Adult	DEU	urban
CosteaPI_2017__mickey1-11-30-0	30661755	Stool	Adult	DEU	urban
CosteaPI_2017__mickey1-11-7-0	30661755	Stool	Adult	DEU	urban
CosteaPI_2017__mickey2-11-0-0	30661755	Stool	Adult	DEU	urban
CosteaPI_2017__mickey2-11-30-0	30661755	Stool	Adult	DEU	urban
CosteaPI_2017__mickey2-11-7-0	30661755	Stool	Adult	DEU	urban
CosteaPI_2017__mickey3-11-0-0	30661755	Stool	Child	DEU	urban
CosteaPI_2017__mickey3-11-30-0	30661755	Stool	Child	DEU	urban
CosteaPI_2017__mickey3-11-7-0	30661755	Stool	Child	DEU	urban
CosteaPI_2017__mickey4-11-0-0	30661755	Stool	Child	DEU	urban
CosteaPI_2017__mickey4-11-30-0	30661755	Stool	Child	DEU	urban
CosteaPI_2017__mickey4-11-7-0	30661755	Stool	Child	DEU	urban
CosteaPI_2017__mickey5-11-0-0	30661755	Stool	Child	DEU	urban
CosteaPI_2017__mickey5-11-30-0	30661755	Stool	Child	DEU	urban
CosteaPI_2017__mickey5-11-7-0	30661755	Stool	Child	DEU	urban
CosteaPI_2017__peacemaker-11-0-0	30661755	Stool	Adult	DEU	urban
CosteaPI_2017__peacemaker-11-2-0	30661755	Stool	Adult	DEU	urban
CosteaPI_2017__peacemaker-11-392-1	30661755	Stool	Adult	DEU	urban
CosteaPI_2017__peacemaker-11-392-2	30661755	Stool	Adult	DEU	urban
CosteaPI_2017__peacemaker-11-392-3	30661755	Stool	Adult	DEU	urban
CosteaPI_2017__peacemaker-11-60-0	30661755	Stool	Adult	DEU	urban
CosteaPI_2017__peacemaker-11-600-0	30661755	Stool	Adult	DEU	urban
CosteaPI_2017__peacemaker-11-7-0	30661755	Stool	Adult	DEU	urban
CosteaPI_2017__peacemaker-11-773-0	30661755	Stool	Adult	DEU	urban
CosteaPI_2017__peacemaker-11-918-0	30661755	Stool	Adult	DEU	urban
CosteaPI_2017__peacemaker2-11-0-0	30661755	Stool	Adult	DEU	urban
CosteaPI_2017__peacemaker3-11-0-0	30661755	Stool	Child	DEU	urban
CosteaPI_2017__peacemaker4-11-0-0	30661755	Stool	Child	DEU	urban
CosteaPI_2017__pluto1-11-0-0	30661755	Stool	Adult	DEU	urban
CosteaPI_2017__pluto1-11-30-0	30661755	Stool	Adult	DEU	urban
CosteaPI_2017__pluto1-11-7-0	30661755	Stool	Adult	DEU	urban
CosteaPI_2017__pluto2-11-0-0	30661755	Stool	Adult	DEU	urban
CosteaPI_2017__pluto2-11-30-0	30661755	Stool	Adult	DEU	urban
CosteaPI_2017__pluto2-11-7-0	30661755	Stool	Adult	DEU	urban
CosteaPI_2017__pluto3-11-0-0	30661755	Stool	Child	DEU	urban
CosteaPI_2017__pluto3-11-30-0	30661755	Stool	Child	DEU	urban
CosteaPI_2017__pluto3-11-7-0	30661755	Stool	Child	DEU	urban
CosteaPI_2017__pluto4-11-0-0	30661755	Stool	Adult	DEU	urban
CosteaPI_2017__pluto4-11-30-0	30661755	Stool	Adult	DEU	urban
CosteaPI_2017__pluto4-11-7-0	30661755	Stool	Adult	DEU	urban
CosteaPI_2017__scavenger-11-0-0	30661755	Stool	Adult	DEU	urban
CosteaPI_2017__scavenger-11-2-0	30661755	Stool	Adult	DEU	urban
CosteaPI_2017__scavenger-11-392-0	30661755	Stool	Adult	DEU	urban
CosteaPI_2017__scavenger-11-60-0	30661755	Stool	Adult	DEU	urban
CosteaPI_2017__scavenger-11-7-0	30661755	Stool	Adult	DEU	urban
CosteaPI_2017__scavenger-11-889-0	30661755	Stool	Adult	DEU	urban
CosteaPI_2017__SID713A002-11-0-0	30661755	Stool	Adult	KAZ	urban
CosteaPI_2017__SID713A002-11-90-0	30661755	Stool	Adult	KAZ	urban
CosteaPI_2017__SID713A004-11-0-0	30661755	Stool	Adult	KAZ	urban
CosteaPI_2017__SID713A004-11-90-0	30661755	Stool	Adult	KAZ	urban
CosteaPI_2017__SID713A005-11-0-0	30661755	Stool	Adult	KAZ	urban
CosteaPI_2017__SID713A005-11-90-0	30661755	Stool	Adult	KAZ	urban
CosteaPI_2017__SID713A009-11-0-0	30661755	Stool	Adult	KAZ	urban
CosteaPI_2017__SID713A009-11-90-0	30661755	Stool	Adult	KAZ	urban
CosteaPI_2017__SID713A010-11-0-0	30661755	Stool	Adult	KAZ	urban
CosteaPI_2017__SID713A010-11-90-0	30661755	Stool	Adult	KAZ	urban
CosteaPI_2017__SID713A012-11-0-0	30661755	Stool	Adult	KAZ	urban
CosteaPI_2017__SID713A012-11-90-0	30661755	Stool	Adult	KAZ	urban
CosteaPI_2017__SID713A013-11-0-0	30661755	Stool	Adult	KAZ	urban
CosteaPI_2017__SID713A013-11-90-0	30661755	Stool	Adult	KAZ	urban
CosteaPI_2017__SID713A014-11-0-0	30661755	Stool	Adult	KAZ	urban
CosteaPI_2017__SID713A014-11-90-0	30661755	Stool	Adult	KAZ	urban
CosteaPI_2017__SID713A015-11-0-0	30661755	Stool	Adult	KAZ	urban
CosteaPI_2017__SID713A015-11-90-0	30661755	Stool	Adult	KAZ	urban
CosteaPI_2017__SID713A021-11-0-0	30661755	Stool	Adult	KAZ	urban
CosteaPI_2017__SID713A021-11-90-0	30661755	Stool	Adult	KAZ	urban
CosteaPI_2017__SID713A023-11-0-0	30661755	Stool	Adult	KAZ	urban
CosteaPI_2017__SID713A023-11-90-0	30661755	Stool	Adult	KAZ	urban
CosteaPI_2017__SID713A026-11-0-0	30661755	Stool	Adult	KAZ	urban
CosteaPI_2017__SID713A026-11-90-0	30661755	Stool	Adult	KAZ	urban
CosteaPI_2017__SID713A028-11-0-0	30661755	Stool	Adult	KAZ	urban
CosteaPI_2017__SID713A028-11-90-0	30661755	Stool	Adult	KAZ	urban
CosteaPI_2017__SID713A029-11-0-0	30661755	Stool	Adult	KAZ	urban
CosteaPI_2017__SID713A029-11-90-0	30661755	Stool	Adult	KAZ	urban
CosteaPI_2017__SID713A030-11-0-0	30661755	Stool	Adult	KAZ	urban
CosteaPI_2017__SID713A030-11-90-0	30661755	Stool	Adult	KAZ	urban
CosteaPI_2017__SID713A033-11-0-0	30661755	Stool	Adult	KAZ	urban
CosteaPI_2017__SID713A033-11-90-0	30661755	Stool	Adult	KAZ	urban
CosteaPI_2017__SID713A037-11-0-0	30661755	Stool	Adult	KAZ	urban
CosteaPI_2017__SID713A037-11-90-0	30661755	Stool	Adult	KAZ	urban
CosteaPI_2017__SID713A038-11-0-0	30661755	Stool	Adult	KAZ	urban
CosteaPI_2017__SID713A038-11-90-0	30661755	Stool	Adult	KAZ	urban
CosteaPI_2017__SID713A039-11-0-0	30661755	Stool	Adult	KAZ	urban
CosteaPI_2017__SID713A039-11-90-0	30661755	Stool	Adult	KAZ	urban
CosteaPI_2017__SID713A040-11-0-0	30661755	Stool	Adult	KAZ	urban
CosteaPI_2017__SID713A040-11-90-0	30661755	Stool	Adult	KAZ	urban
CosteaPI_2017__SID713A045-11-0-0	30661755	Stool	Adult	KAZ	urban
CosteaPI_2017__SID713A045-11-90-0	30661755	Stool	Adult	KAZ	urban
CosteaPI_2017__SID713A046-11-0-0	30661755	Stool	Adult	KAZ	urban
CosteaPI_2017__SID713A046-11-90-0	30661755	Stool	Adult	KAZ	urban
CosteaPI_2017__SID713A049-11-0-0	30661755	Stool	Adult	KAZ	urban
CosteaPI_2017__SID713A049-11-90-0	30661755	Stool	Adult	KAZ	urban
CosteaPI_2017__SID713A051-11-0-0	30661755	Stool	Adult	KAZ	urban
CosteaPI_2017__SID713A051-11-90-0	30661755	Stool	Adult	KAZ	urban
CosteaPI_2017__SID713A052-11-0-0	30661755	Stool	Adult	KAZ	urban
CosteaPI_2017__SID713A052-11-90-0	30661755	Stool	Adult	KAZ	urban
CosteaPI_2017__SID713A053-11-0-0	30661755	Stool	Adult	KAZ	urban
CosteaPI_2017__SID713A053-11-90-0	30661755	Stool	Adult	KAZ	urban
CosteaPI_2017__SID713A055-11-0-0	30661755	Stool	Adult	KAZ	urban
CosteaPI_2017__SID713A055-11-90-0	30661755	Stool	Adult	KAZ	urban
CosteaPI_2017__SID713A056-11-0-0	30661755	Stool	Adult	KAZ	urban
CosteaPI_2017__SID713A056-11-90-0	30661755	Stool	Adult	KAZ	urban
CosteaPI_2017__SID713A057-11-0-0	30661755	Stool	Adult	KAZ	urban
CosteaPI_2017__SID713A057-11-90-0	30661755	Stool	Adult	KAZ	urban
CosteaPI_2017__SID713A058-11-0-0	30661755	Stool	Adult	KAZ	urban
CosteaPI_2017__SID713A058-11-90-0	30661755	Stool	Adult	KAZ	urban
CosteaPI_2017__SID713A062-11-0-0	30661755	Stool	Adult	KAZ	urban
CosteaPI_2017__SID713A062-11-90-0	30661755	Stool	Adult	KAZ	urban
CosteaPI_2017__SID713A063-11-0-0	30661755	Stool	NA	KAZ	urban
CosteaPI_2017__SID713A063-11-90-0	30661755	Stool	NA	KAZ	urban
CosteaPI_2017__SID713A066-11-0-0	30661755	Stool	Adult	KAZ	urban
CosteaPI_2017__SID713A066-11-90-0	30661755	Stool	Adult	KAZ	urban
CosteaPI_2017__SID713A068-11-0-0	30661755	Stool	Adult	KAZ	urban
CosteaPI_2017__SID713A068-11-90-0	30661755	Stool	Adult	KAZ	urban
CosteaPI_2017__SID713A073-11-0-0	30661755	Stool	Adult	KAZ	urban
CosteaPI_2017__SID713A073-11-90-0	30661755	Stool	Adult	KAZ	urban
CosteaPI_2017__SID713A074-11-0-0	30661755	Stool	Adult	KAZ	urban
CosteaPI_2017__SID713A074-11-90-0	30661755	Stool	Adult	KAZ	urban
CosteaPI_2017__SID713A076-11-0-0	30661755	Stool	Adult	KAZ	urban
CosteaPI_2017__SID713A076-11-90-0	30661755	Stool	Adult	KAZ	urban
CosteaPI_2017__SID713A077-11-0-0	30661755	Stool	Adult	KAZ	urban
CosteaPI_2017__SID713A077-11-90-0	30661755	Stool	Adult	KAZ	urban
CosteaPI_2017__SID713A078-11-0-0	30661755	Stool	Adult	KAZ	urban
CosteaPI_2017__SID713A078-11-90-0	30661755	Stool	Adult	KAZ	urban
CosteaPI_2017__SID713A081-11-0-0	30661755	Stool	Adult	KAZ	urban
CosteaPI_2017__SID713A081-11-90-0	30661755	Stool	Adult	KAZ	urban
CosteaPI_2017__SID713A084-11-0-0	30661755	Stool	Adult	KAZ	urban
CosteaPI_2017__SID713A084-11-90-0	30661755	Stool	Adult	KAZ	urban
CosteaPI_2017__SID713A087-11-0-0	30661755	Stool	Adult	KAZ	urban
CosteaPI_2017__SID713A087-11-90-0	30661755	Stool	Adult	KAZ	urban
CosteaPI_2017__SID713A088-11-0-0	30661755	Stool	Adult	KAZ	urban
CosteaPI_2017__SID713A088-11-90-0	30661755	Stool	Adult	KAZ	urban
CosteaPI_2017__SID713A089-11-0-0	30661755	Stool	Adult	KAZ	urban
CosteaPI_2017__SID713A089-11-90-0	30661755	Stool	Adult	KAZ	urban
CosteaPI_2017__SID713B002-11-0-0	30661755	Stool	Adult	KAZ	urban
CosteaPI_2017__SID713B002-11-90-0	30661755	Stool	Adult	KAZ	urban
CosteaPI_2017__SID713B003-11-0-0	30661755	Stool	Adult	KAZ	urban
CosteaPI_2017__SID713B003-11-90-0	30661755	Stool	Adult	KAZ	urban
CosteaPI_2017__SID713B004-11-0-0	30661755	Stool	Adult	KAZ	urban
CosteaPI_2017__SID713B004-11-90-0	30661755	Stool	Adult	KAZ	urban
CosteaPI_2017__SID713B005-11-0-0	30661755	Stool	Adult	KAZ	urban
CosteaPI_2017__SID713B005-11-90-0	30661755	Stool	Adult	KAZ	urban
CosteaPI_2017__SID713B007-11-0-0	30661755	Stool	Adult	KAZ	urban
CosteaPI_2017__SID713B007-11-90-0	30661755	Stool	Adult	KAZ	urban
CosteaPI_2017__SID713B012-11-0-0	30661755	Stool	Adult	KAZ	urban
CosteaPI_2017__SID713B012-11-90-0	30661755	Stool	Adult	KAZ	urban
CosteaPI_2017__SID713B014-11-0-0	30661755	Stool	Adult	KAZ	urban
CosteaPI_2017__SID713B014-11-90-0	30661755	Stool	Adult	KAZ	urban
NielsenHB_2014__MH0133	30661755	Stool	Child	DEU	urban
CosteaPI_2017__SID713B015-11-90-0	30661755	Stool	Adult	KAZ	urban
CosteaPI_2017__SID713B016-11-0-0	30661755	Stool	Adult	KAZ	urban
CosteaPI_2017__SID713B016-11-90-0	30661755	Stool	Adult	KAZ	urban
CosteaPI_2017__SID713B020-11-0-0	30661755	Stool	Adult	KAZ	urban
CosteaPI_2017__SID713B020-11-90-0	30661755	Stool	Adult	KAZ	urban
CosteaPI_2017__SID713B025-11-0-0	30661755	Stool	Adult	KAZ	urban
CosteaPI_2017__SID713B025-11-90-0	30661755	Stool	Adult	KAZ	urban
CosteaPI_2017__SID713B026-11-0-0	30661755	Stool	NA	KAZ	urban
CosteaPI_2017__SID713B026-11-90-0	30661755	Stool	NA	KAZ	urban
CosteaPI_2017__SID713B029-11-0-0	30661755	Stool	Adult	KAZ	urban
CosteaPI_2017__SID713B029-11-90-0	30661755	Stool	Adult	KAZ	urban
CosteaPI_2017__SID713B030-11-0-0	30661755	Stool	Adult	KAZ	urban
CosteaPI_2017__SID713B030-11-90-0	30661755	Stool	Adult	KAZ	urban
CosteaPI_2017__SID713B032-11-0-0	30661755	Stool	Adult	KAZ	urban
CosteaPI_2017__SID713B032-11-90-0	30661755	Stool	Adult	KAZ	urban
CosteaPI_2017__SID713B033-11-0-0	30661755	Stool	Adult	KAZ	urban
CosteaPI_2017__SID713B033-11-90-0	30661755	Stool	Adult	KAZ	urban
CosteaPI_2017__SID713B035-11-0-0	30661755	Stool	Adult	KAZ	urban
CosteaPI_2017__SID713B035-11-90-0	30661755	Stool	Adult	KAZ	urban
CosteaPI_2017__SID713B037-11-0-0	30661755	Stool	Adult	KAZ	urban
CosteaPI_2017__SID713B037-11-90-0	30661755	Stool	Adult	KAZ	urban
CosteaPI_2017__SID713B040-11-0-0	30661755	Stool	Adult	KAZ	urban
CosteaPI_2017__SID713B040-11-90-0	30661755	Stool	Adult	KAZ	urban
CosteaPI_2017__SID713B041-11-0-0	30661755	Stool	Adult	KAZ	urban
CosteaPI_2017__SID713B041-11-90-0	30661755	Stool	Adult	KAZ	urban
CosteaPI_2017__SID713B042-11-0-0	30661755	Stool	Adult	KAZ	urban
CosteaPI_2017__SID713B042-11-90-0	30661755	Stool	Adult	KAZ	urban
CosteaPI_2017__SID713B043-11-0-0	30661755	Stool	Adult	KAZ	urban
CosteaPI_2017__SID713B043-11-90-0	30661755	Stool	Adult	KAZ	urban
CosteaPI_2017__SID713B044-11-0-0	30661755	Stool	Adult	KAZ	urban
CosteaPI_2017__SID713B044-11-90-0	30661755	Stool	Adult	KAZ	urban
CosteaPI_2017__SID713B046-11-0-0	30661755	Stool	Adult	KAZ	urban
CosteaPI_2017__SID713B046-11-90-0	30661755	Stool	Adult	KAZ	urban
CosteaPI_2017__SID713B049-11-0-0	30661755	Stool	Adult	KAZ	urban
CosteaPI_2017__SID713B049-11-90-0	30661755	Stool	Adult	KAZ	urban
CosteaPI_2017__SID713B051-11-0-0	30661755	Stool	Adult	KAZ	urban
CosteaPI_2017__SID713B051-11-90-0	30661755	Stool	Adult	KAZ	urban
CosteaPI_2017__SID713B052-11-0-0	30661755	Stool	Adult	KAZ	urban
CosteaPI_2017__SID713B052-11-90-0	30661755	Stool	Adult	KAZ	urban
CosteaPI_2017__SID713B053-11-0-0	30661755	Stool	Adult	KAZ	urban
CosteaPI_2017__SID713B053-11-90-0	30661755	Stool	Adult	KAZ	urban
CosteaPI_2017__SID713B055-11-0-0	30661755	Stool	Adult	KAZ	urban
CosteaPI_2017__SID713B055-11-90-0	30661755	Stool	Adult	KAZ	urban
CosteaPI_2017__SID713B056-11-0-0	30661755	Stool	Adult	KAZ	urban
CosteaPI_2017__SID713B056-11-90-0	30661755	Stool	Adult	KAZ	urban
CosteaPI_2017__SID713B057-11-0-0	30661755	Stool	Adult	KAZ	urban
CosteaPI_2017__SID713B057-11-90-0	30661755	Stool	Adult	KAZ	urban
CosteaPI_2017__SID713B058-11-0-0	30661755	Stool	Adult	KAZ	urban
CosteaPI_2017__SID713B058-11-90-0	30661755	Stool	Adult	KAZ	urban
CosteaPI_2017__SID713B061-11-0-0	30661755	Stool	Adult	KAZ	urban
CosteaPI_2017__SID713B061-11-90-0	30661755	Stool	Adult	KAZ	urban
CosteaPI_2017__SID713B063-11-0-0	30661755	Stool	Adult	KAZ	urban
CosteaPI_2017__SID713B063-11-90-0	30661755	Stool	Adult	KAZ	urban
CosteaPI_2017__SID713B064-11-0-0	30661755	Stool	Adult	KAZ	urban
CosteaPI_2017__SID713B064-11-90-0	30661755	Stool	Adult	KAZ	urban
CosteaPI_2017__SID713B065-11-0-0	30661755	Stool	Adult	KAZ	urban
CosteaPI_2017__SID713B065-11-90-0	30661755	Stool	Adult	KAZ	urban
CosteaPI_2017__SID713B066-11-0-0	30661755	Stool	Adult	KAZ	urban
CosteaPI_2017__SID713B066-11-90-0	30661755	Stool	Adult	KAZ	urban
CosteaPI_2017__SID713B069-11-0-0	30661755	Stool	Adult	KAZ	urban
CosteaPI_2017__SID713B069-11-90-0	30661755	Stool	Adult	KAZ	urban
CosteaPI_2017__SID713B072-11-0-0	30661755	Stool	Adult	KAZ	urban
CosteaPI_2017__SID713B072-11-90-0	30661755	Stool	Adult	KAZ	urban
CosteaPI_2017__SID713B073-11-0-0	30661755	Stool	Adult	KAZ	urban
CosteaPI_2017__SID713B073-11-90-0	30661755	Stool	Adult	KAZ	urban
CosteaPI_2017__SID713B074-11-0-0	30661755	Stool	Adult	KAZ	urban
CosteaPI_2017__SID713B074-11-90-0	30661755	Stool	Adult	KAZ	urban
CosteaPI_2017__SID713B076-11-0-0	30661755	Stool	Adult	KAZ	urban
CosteaPI_2017__SID713B076-11-90-0	30661755	Stool	Adult	KAZ	urban
CosteaPI_2017__thistle1-11-0-0	30661755	Stool	Adult	DEU	urban
CosteaPI_2017__thistle2-11-0-0	30661755	Stool	Adult	DEU	urban
CosteaPI_2017__thistle3-11-0-0	30661755	Stool	School age	DEU	urban
CosteaPI_2017__thistle4-11-0-0	30661755	Stool	School age	DEU	urban
CosteaPI_2017__tigress-11-0-0	30661755	Stool	Adult	DEU	urban
CosteaPI_2017__tigress-11-2-0	30661755	Stool	Adult	DEU	urban
CosteaPI_2017__tigress-11-392-0	30661755	Stool	Adult	DEU	urban
CosteaPI_2017__tigress-11-60-0	30661755	Stool	Adult	DEU	urban
CosteaPI_2017__tigress-11-7-0	30661755	Stool	Adult	DEU	urban
DavidLA_2015__LD-Run2-37	30661755	Stool	Adult	BGD	urban
DavidLA_2015__LD-Run2-36	30661755	Stool	Adult	BGD	urban
DavidLA_2015__LD-Run2-35	30661755	Stool	Child	BGD	urban
DavidLA_2015__LD-Run2-34	30661755	Stool	Child	BGD	urban
DavidLA_2015__LD-Run2-33	30661755	Stool	Adult	BGD	urban
DavidLA_2015__LD-Run2-32	30661755	Stool	Adult	BGD	urban
DavidLA_2015__LD-Run2-30	30661755	Stool	Adult	BGD	urban
DavidLA_2015__LD-Run2-29	30661755	Stool	Child	BGD	urban
DavidLA_2015__LD-Run2-28	30661755	Stool	Adult	BGD	urban
DavidLA_2015__LD-Run2-27	30661755	Stool	Adult	BGD	urban
DavidLA_2015__LD-Run2-26	30661755	Stool	Adult	BGD	urban
DavidLA_2015__LD-Run2-25	30661755	Stool	Adult	BGD	urban
DavidLA_2015__LD-Run2-24	30661755	Stool	Adult	BGD	urban
DavidLA_2015__LD-Run2-23	30661755	Stool	Child	BGD	urban
DavidLA_2015__LD-Run2-22	30661755	Stool	Child	BGD	urban
DavidLA_2015__LD-Run2-21	30661755	Stool	Adult	BGD	urban
DavidLA_2015__LD-Run2-20	30661755	Stool	Child	BGD	urban
DavidLA_2015__LD-Run2-19	30661755	Stool	Child	BGD	urban
DavidLA_2015__LD-Run2-18	30661755	Stool	Adult	BGD	urban
DavidLA_2015__LD-Run2-16	30661755	Stool	Adult	BGD	urban
DavidLA_2015__LD-Run2-15	30661755	Stool	Adult	BGD	urban
DavidLA_2015__LD-Run2-14	30661755	Stool	Child	BGD	urban
DavidLA_2015__LD-Run2-13	30661755	Stool	Adult	BGD	urban
DavidLA_2015__LD-Run2-12	30661755	Stool	Child	BGD	urban
DavidLA_2015__LD-Run2-11	30661755	Stool	Child	BGD	urban
DavidLA_2015__LD-Run2-10	30661755	Stool	Adult	BGD	urban
DavidLA_2015__LD-Run2-09	30661755	Stool	Adult	BGD	urban
DavidLA_2015__LD-Run2-08	30661755	Stool	Adult	BGD	urban
DavidLA_2015__LD-Run2-07	30661755	Stool	Adult	BGD	urban
DavidLA_2015__LD-Run2-06	30661755	Stool	Adult	BGD	urban
DavidLA_2015__LD-Run2-05	30661755	Stool	Adult	BGD	urban
DavidLA_2015__LD-Run2-04	30661755	Stool	Adult	BGD	urban
DavidLA_2015__LD-Run2-03	30661755	Stool	Adult	BGD	urban
DavidLA_2015__LD-Run2-02	30661755	Stool	Adult	BGD	urban
DavidLA_2015__LD-Run2-01	30661755	Stool	Adult	BGD	urban
DavidLA_2015__LD-Run1-12	30661755	Stool	Adult	BGD	urban
DavidLA_2015__LD-Run1-11	30661755	Stool	Adult	BGD	urban
DavidLA_2015__LD-Run1-10	30661755	Stool	Adult	BGD	urban
DavidLA_2015__LD-Run1-09	30661755	Stool	Adult	BGD	urban
DavidLA_2015__LD-Run1-08	30661755	Stool	Adult	BGD	urban
DavidLA_2015__LD-Run1-07	30661755	Stool	Adult	BGD	urban
DavidLA_2015__LD-Run1-06	30661755	Stool	Adult	BGD	urban
DavidLA_2015__LD-Run1-05	30661755	Stool	Adult	BGD	urban
DavidLA_2015__LD-Run1-04	30661755	Stool	Child	BGD	urban
DavidLA_2015__LD-Run1-03	30661755	Stool	Child	BGD	urban
DavidLA_2015__LD-Run1-02	30661755	Stool	Child	BGD	urban
DavidLA_2015__LD-Run1-01	30661755	Stool	Child	BGD	urban
FengQ_2015__SID31004	30661755	Stool	Adult	AUT	urban
FengQ_2015__SID31009	30661755	Stool	Senior	AUT	urban
FengQ_2015__SID31021	30661755	Stool	Adult	AUT	urban
FengQ_2015__SID31030	30661755	Stool	Senior	AUT	urban
FengQ_2015__SID31071	30661755	Stool	Senior	AUT	urban
FengQ_2015__SID31112	30661755	Stool	Senior	AUT	urban
FengQ_2015__SID31129	30661755	Stool	Senior	AUT	urban
FengQ_2015__SID31137	30661755	Stool	Senior	AUT	urban
FengQ_2015__SID31159	30661755	Stool	Senior	AUT	urban
NielsenHB_2014__V1_UC45_0	30661755	Stool	Adult	DEU	urban
FengQ_2015__SID31188	30661755	Stool	Adult	AUT	urban
FengQ_2015__SID31219	30661755	Stool	Senior	AUT	urban
FengQ_2015__SID31223	30661755	Stool	Adult	AUT	urban
FengQ_2015__SID31233	30661755	Stool	Adult	AUT	urban
FengQ_2015__SID31236	30661755	Stool	Adult	AUT	urban
FengQ_2015__SID31237	30661755	Stool	Senior	AUT	urban
FengQ_2015__SID31256	30661755	Stool	Senior	AUT	urban
FengQ_2015__SID31267	30661755	Stool	Senior	AUT	urban
FengQ_2015__SID31275	30661755	Stool	Adult	AUT	urban
FengQ_2015__SID31276	30661755	Stool	Senior	AUT	urban
FengQ_2015__SID31282	30661755	Stool	Adult	AUT	urban
FengQ_2015__SID31285	30661755	Stool	Senior	AUT	urban
FengQ_2015__SID31300	30661755	Stool	Senior	AUT	urban
FengQ_2015__SID31328	30661755	Stool	Adult	AUT	urban
FengQ_2015__SID31333	30661755	Stool	Senior	AUT	urban
FengQ_2015__SID31337	30661755	Stool	Adult	AUT	urban
FengQ_2015__SID31343	30661755	Stool	Senior	AUT	urban
FengQ_2015__SID31360	30661755	Stool	Senior	AUT	urban
FengQ_2015__SID31367	30661755	Stool	Senior	AUT	urban
FengQ_2015__SID31379	30661755	Stool	Adult	AUT	urban
FengQ_2015__SID31398	30661755	Stool	Senior	AUT	urban
FengQ_2015__SID31416	30661755	Stool	Senior	AUT	urban
FengQ_2015__SID31424	30661755	Stool	Senior	AUT	urban
FengQ_2015__SID31428	30661755	Stool	Senior	AUT	urban
FengQ_2015__SID31431	30661755	Stool	Senior	AUT	urban
FengQ_2015__SID31446	30661755	Stool	Senior	AUT	urban
FengQ_2015__SID31449	30661755	Stool	Adult	AUT	urban
FengQ_2015__SID31450	30661755	Stool	Senior	AUT	urban
FengQ_2015__SID31452	30661755	Stool	Senior	AUT	urban
FengQ_2015__SID31455	30661755	Stool	Senior	AUT	urban
FengQ_2015__SID31477	30661755	Stool	Senior	AUT	urban
FengQ_2015__SID31489	30661755	Stool	Adult	AUT	urban
FengQ_2015__SID31493	30661755	Stool	Senior	AUT	urban
FengQ_2015__SID31501	30661755	Stool	Senior	AUT	urban
FengQ_2015__SID31512	30661755	Stool	Adult	AUT	urban
FengQ_2015__SID31519	30661755	Stool	Adult	AUT	urban
FengQ_2015__SID31537	30661755	Stool	Senior	AUT	urban
FengQ_2015__SID31549	30661755	Stool	Senior	AUT	urban
FengQ_2015__SID31557	30661755	Stool	Senior	AUT	urban
FengQ_2015__SID31582	30661755	Stool	Senior	AUT	urban
FengQ_2015__SID31637	30661755	Stool	Senior	AUT	urban
FengQ_2015__SID31685	30661755	Stool	Senior	AUT	urban
FengQ_2015__SID31700	30661755	Stool	Senior	AUT	urban
FengQ_2015__SID31705	30661755	Stool	Senior	AUT	urban
FengQ_2015__SID31711	30661755	Stool	Senior	AUT	urban
FengQ_2015__SID31714	30661755	Stool	Senior	AUT	urban
FengQ_2015__SID31723	30661755	Stool	Senior	AUT	urban
FengQ_2015__SID31749	30661755	Stool	Senior	AUT	urban
FengQ_2015__SID31750	30661755	Stool	Senior	AUT	urban
FengQ_2015__SID31766	30661755	Stool	Senior	AUT	urban
FengQ_2015__SID31865	30661755	Stool	Adult	AUT	urban
FengQ_2015__SID31866	30661755	Stool	Senior	AUT	urban
FengQ_2015__SID31868	30661755	Stool	Adult	AUT	urban
FengQ_2015__SID31870	30661755	Stool	Adult	AUT	urban
FengQ_2015__SID31871	30661755	Stool	Senior	AUT	urban
FengQ_2015__SID31872	30661755	Stool	Adult	AUT	urban
FengQ_2015__SID31873	30661755	Stool	Senior	AUT	urban
QinJ_2012__DLM002	30661755	Stool	Adult	KAZ	urban
FengQ_2015__SID31875	30661755	Stool	Adult	AUT	urban
FengQ_2015__SID31876	30661755	Stool	Adult	AUT	urban
FengQ_2015__SID31877	30661755	Stool	Senior	AUT	urban
FengQ_2015__SID31878	30661755	Stool	Adult	AUT	urban
FengQ_2015__SID31879	30661755	Stool	Senior	AUT	urban
FengQ_2015__SID31880	30661755	Stool	Senior	AUT	urban
FengQ_2015__SID31881	30661755	Stool	Adult	AUT	urban
FengQ_2015__SID31883	30661755	Stool	Adult	AUT	urban
FengQ_2015__SID31884	30661755	Stool	Adult	AUT	urban
FengQ_2015__SID530002	30661755	Stool	Adult	AUT	urban
FengQ_2015__SID530018	30661755	Stool	Adult	AUT	urban
FengQ_2015__SID530026	30661755	Stool	Senior	AUT	urban
QinJ_2012__T2D-055	30661755	Stool	Senior	AUT	urban
FengQ_2015__SID530039	30661755	Stool	Senior	AUT	urban
FengQ_2015__SID530041	30661755	Stool	Senior	AUT	urban
FengQ_2015__SID530050	30661755	Stool	Senior	AUT	urban
FengQ_2015__SID530052	30661755	Stool	Adult	AUT	urban
FengQ_2015__SID530054	30661755	Stool	Adult	AUT	urban
FengQ_2015__SID530055	30661755	Stool	Adult	AUT	urban
FengQ_2015__SID530074	30661755	Stool	Senior	AUT	urban
FengQ_2015__SID530075	30661755	Stool	Adult	AUT	urban
FengQ_2015__SID530119	30661755	Stool	Senior	AUT	urban
FengQ_2015__SID530142	30661755	Stool	Adult	AUT	urban
FengQ_2015__SID530154	30661755	Stool	Senior	AUT	urban
FengQ_2015__SID530163	30661755	Stool	Adult	AUT	urban
FengQ_2015__SID530167	30661755	Stool	Senior	AUT	urban
FengQ_2015__SID530168	30661755	Stool	Adult	AUT	urban
FengQ_2015__SID530172	30661755	Stool	Adult	AUT	urban
FengQ_2015__SID530177	30661755	Stool	Senior	AUT	urban
FengQ_2015__SID530185	30661755	Stool	Adult	AUT	urban
FengQ_2015__SID530215	30661755	Stool	Adult	AUT	urban
FengQ_2015__SID530227	30661755	Stool	Senior	AUT	urban
FengQ_2015__SID530251	30661755	Stool	Senior	AUT	urban
FengQ_2015__SID530258	30661755	Stool	Adult	AUT	urban
FengQ_2015__SID530262	30661755	Stool	Adult	AUT	urban
FengQ_2015__SID530295	30661755	Stool	Senior	AUT	urban
FengQ_2015__SID530297	30661755	Stool	Senior	AUT	urban
FengQ_2015__SID530315	30661755	Stool	Senior	AUT	urban
FengQ_2015__SID530323	30661755	Stool	Senior	AUT	urban
FengQ_2015__SID530331	30661755	Stool	Senior	AUT	urban
FengQ_2015__SID530348	30661755	Stool	Adult	AUT	urban
FengQ_2015__SID530364	30661755	Stool	Adult	AUT	urban
FengQ_2015__SID530368	30661755	Stool	Senior	AUT	urban
QinN_2014__LD-1	30661755	Stool	Senior	AUT	urban
FengQ_2015__SID530394	30661755	Stool	Senior	AUT	urban
FengQ_2015__SID530398	30661755	Stool	Senior	AUT	urban
FengQ_2015__SID530403	30661755	Stool	Senior	AUT	urban
FengQ_2015__SID530444	30661755	Stool	Adult	AUT	urban
FengQ_2015__SID530450	30661755	Stool	Adult	AUT	urban
FengQ_2015__SID530451	30661755	Stool	Senior	AUT	urban
FengQ_2015__SID530558	30661755	Stool	Adult	AUT	urban
FengQ_2015__SID530600	30661755	Stool	Senior	AUT	urban
FengQ_2015__SID530623	30661755	Stool	Adult	AUT	urban
FengQ_2015__SID530697	30661755	Stool	Adult	AUT	urban
FengQ_2015__SID530705	30661755	Stool	Senior	AUT	urban
FengQ_2015__SID530743	30661755	Stool	Senior	AUT	urban
FengQ_2015__SID530756	30661755	Stool	Senior	AUT	urban
FengQ_2015__SID530840	30661755	Stool	Senior	AUT	urban
FengQ_2015__SID530867	30661755	Stool	Adult	AUT	urban
FengQ_2015__SID530890	30661755	Stool	Senior	AUT	urban
FengQ_2015__SID531128	30661755	Stool	Adult	AUT	urban
FengQ_2015__SID531155	30661755	Stool	Senior	AUT	urban
FengQ_2015__SID531248	30661755	Stool	Senior	AUT	urban
FengQ_2015__SID531274	30661755	Stool	Senior	AUT	urban
FengQ_2015__SID531277	30661755	Stool	Adult	AUT	urban
FengQ_2015__SID531281	30661755	Stool	Senior	AUT	urban
FengQ_2015__SID531333	30661755	Stool	Senior	AUT	urban
FengQ_2015__SID531352	30661755	Stool	Senior	AUT	urban
FengQ_2015__SID531361	30661755	Stool	Senior	AUT	urban
FengQ_2015__SID531382	30661755	Stool	Adult	AUT	urban
FengQ_2015__SID531403	30661755	Stool	Adult	AUT	urban
FengQ_2015__SID531414	30661755	Stool	Adult	AUT	urban
FengQ_2015__SID531416	30661755	Stool	Adult	AUT	urban
FengQ_2015__SID531424	30661755	Stool	Adult	AUT	urban
FengQ_2015__SID531469	30661755	Stool	Adult	AUT	urban
FengQ_2015__SID531663	30661755	Stool	Adult	AUT	urban
FengQ_2015__SID531766	30661755	Stool	Senior	AUT	urban
FengQ_2015__SID531775	30661755	Stool	Senior	AUT	urban
FengQ_2015__SID532305	30661755	Stool	Adult	AUT	urban
FengQ_2015__SID532749	30661755	Stool	Adult	AUT	urban
FengQ_2015__SID532779	30661755	Stool	Senior	AUT	urban
FengQ_2015__SID532796	30661755	Stool	Senior	AUT	urban
FengQ_2015__SID532802	30661755	Stool	Senior	AUT	urban
FengQ_2015__SID532826	30661755	Stool	Senior	AUT	urban
FengQ_2015__SID532832	30661755	Stool	Senior	AUT	urban
FengQ_2015__SID532915	30661755	Stool	Adult	AUT	urban
FerrettiP_2018__CA_C10001MS2003VA_t0M15	30661755	Vagina	Adult	ITA	urban
FerrettiP_2018__CA_C10001MS2001SA_t0M15	30661755	Oral cavity	Adult	ITA	urban
FerrettiP_2018__CA_C10001IS2006FE_t1M15	30661755	Stool	Newborn	ITA	urban
FerrettiP_2018__CA_C10001IS2009FE_t2M15	30661755	Stool	Newborn	ITA	urban
FerrettiP_2018__CA_C10001IS2010SA_t2M15	30661755	Oral cavity	Newborn	ITA	urban
FerrettiP_2018__CA_C10001IS2012FE_t3M15	30661755	Stool	Newborn	ITA	urban
FerrettiP_2018__CA_C10002MS2015SA_t0M15	30661755	Oral cavity	Adult	ITA	urban
FerrettiP_2018__CA_C10002MS2016FE_t0M15	30661755	Stool	Adult	ITA	urban
FerrettiP_2018__CA_C10002IS2023FE_t2M15	30661755	Stool	Newborn	ITA	urban
FerrettiP_2018__CA_C10002IS2024SA_t2M15	30661755	Oral cavity	Newborn	ITA	urban
FerrettiP_2018__CA_C10002IS2026FE_t3M15	30661755	Stool	Newborn	ITA	urban
FerrettiP_2018__CA_C10002IS2028FE_t4M15	30661755	Stool	Newborn	ITA	urban
FerrettiP_2018__CA_C10003MS2031VA_t0M15	30661755	Vagina	Adult	ITA	urban
FerrettiP_2018__CA_C10003MS2030FE_t0M15	30661755	Stool	Adult	ITA	urban
FerrettiP_2018__CA_C10003MS2032SK_t0M15	30661755	Skin	Adult	ITA	urban
FerrettiP_2018__CA_C10003IS2040FE_t3M15	30661755	Stool	Newborn	ITA	urban
FerrettiP_2018__CA_C10003IS2042FE_t4M15	30661755	Stool	Newborn	ITA	urban
FerrettiP_2018__CA_C10003IS2038SA_t2M15	30661755	Oral cavity	Newborn	ITA	urban
FerrettiP_2018__CA_C10005MS2061SA_t0M15	30661755	Oral cavity	Adult	ITA	urban
FerrettiP_2018__CA_C10005MS2062FE_t0M15	30661755	Stool	Adult	ITA	urban
FerrettiP_2018__CA_C10005IS2066FE_t1M15	30661755	Stool	Newborn	ITA	urban
FerrettiP_2018__CA_C10005IS2070SA_t2M15	30661755	Oral cavity	Newborn	ITA	urban
FerrettiP_2018__CA_C10005IS2069FE_t2M15	30661755	Stool	Newborn	ITA	urban
FerrettiP_2018__CA_C10005IS2077FE_t4M15	30661755	Stool	Newborn	ITA	urban
FerrettiP_2018__CA_C10005IS2077FE_t5M15	30661755	Stool	Newborn	ITA	urban
FerrettiP_2018__CA_C10006MS2079SA_t0M15	30661755	Oral cavity	Adult	ITA	urban
FerrettiP_2018__CA_C10006MS2082SK_t0M15	30661755	Skin	Adult	ITA	urban
FerrettiP_2018__CA_C10006IS2084FE_t1M15	30661755	Stool	Newborn	ITA	urban
FerrettiP_2018__CA_C10006IS2085SA_t1M15	30661755	Oral cavity	Newborn	ITA	urban
FerrettiP_2018__CA_C10006IS2087FE_t2M15	30661755	Stool	Newborn	ITA	urban
FerrettiP_2018__CA_C10006IS2088SA_t2M15	30661755	Oral cavity	Newborn	ITA	urban
FerrettiP_2018__CA_C10006IS2091FE_t3M15	30661755	Stool	Newborn	ITA	urban
FerrettiP_2018__CA_C10006IS2095FE_t4M15	30661755	Stool	Newborn	ITA	urban
FerrettiP_2018__CA_C10006IS2095FE_t5M16	30661755	Stool	Newborn	ITA	urban
FerrettiP_2018__CA_C10007MS2098FE_t0M15	30661755	Stool	Adult	ITA	urban
FerrettiP_2018__CA_C10007MS2097SA_t0M15	30661755	Oral cavity	Adult	ITA	urban
FerrettiP_2018__CA_C10007MS2099VA_t0M15	30661755	Vagina	Adult	ITA	urban
FerrettiP_2018__CA_C10007MS2100SK_t0M15	30661755	Skin	Adult	ITA	urban
FerrettiP_2018__CA_C10007IS2102FE_t1M15	30661755	Stool	Newborn	ITA	urban
FerrettiP_2018__CA_C10007IS2105FE_t2M15	30661755	Stool	Newborn	ITA	urban
FerrettiP_2018__CA_C10007IS2106SA_t2M15	30661755	Oral cavity	Newborn	ITA	urban
FerrettiP_2018__CA_C10007IS2110FE_t3M15	30661755	Stool	Newborn	ITA	urban
FerrettiP_2018__CA_C10007IS2114FE_t4M15	30661755	Stool	Newborn	ITA	urban
FerrettiP_2018__CA_C10007IS2113FE_t5M16	30661755	Stool	Newborn	ITA	urban
FerrettiP_2018__CA_C10008IS2120FE_t1M15	30661755	Stool	Newborn	ITA	urban
FerrettiP_2018__CA_C10008IS2121SA_t1M15	30661755	Oral cavity	Newborn	ITA	urban
FerrettiP_2018__CA_C10008IS2123FE_t2M15	30661755	Stool	Newborn	ITA	urban
FerrettiP_2018__CA_C10008IS2124SA_t2M15	30661755	Oral cavity	Newborn	ITA	urban
FerrettiP_2018__CA_C10008IS2127FE_t3M15	30661755	Stool	Newborn	ITA	urban
FerrettiP_2018__CA_C10008IS2131FE_t5M16	30661755	Stool	Newborn	ITA	urban
FerrettiP_2018__CA_C10008MS2115SA_t0M15	30661755	Oral cavity	Adult	ITA	urban
FerrettiP_2018__CA_C10008MS2117VA_t0M15	30661755	Vagina	Adult	ITA	urban
FerrettiP_2018__CA_C10009IS2138FE_t1M15	30661755	Stool	Newborn	ITA	urban
FerrettiP_2018__CA_C10009IS2139SA_t1M15	30661755	Oral cavity	Newborn	ITA	urban
FerrettiP_2018__CA_C10009IS2141FE_t2M15	30661755	Stool	Newborn	ITA	urban
FerrettiP_2018__CA_C10009IS2142SA_t2M15	30661755	Oral cavity	Newborn	ITA	urban
FerrettiP_2018__CA_C10009IS2149FE_t4M15	30661755	Stool	Newborn	ITA	urban
FerrettiP_2018__CA_C10009IS2145FE_t3M16	30661755	Stool	Newborn	ITA	urban
FerrettiP_2018__CA_C10009IS2149FE_t5M16	30661755	Stool	Newborn	ITA	urban
FerrettiP_2018__CA_C10009MS2133SA_t0M15	30661755	Oral cavity	Adult	ITA	urban
FerrettiP_2018__CA_C10009MS2134FE_t0M15	30661755	Stool	Adult	ITA	urban
FerrettiP_2018__CA_C10009MS2135VA_t0M15	30661755	Vagina	Adult	ITA	urban
FerrettiP_2018__CA_C10009MS2136SK_t0M15	30661755	Skin	Adult	ITA	urban
FerrettiP_2018__CA_C10015IS2235FE_t3M15	30661755	Stool	Newborn	ITA	urban
FerrettiP_2018__CA_C10015IS2246FE_t1M15	30661755	Stool	Newborn	ITA	urban
FerrettiP_2018__CA_C10015IS2247SA_t1M15	30661755	Oral cavity	Newborn	ITA	urban
FerrettiP_2018__CA_C10015IS2249FE_t2M15	30661755	Stool	Newborn	ITA	urban
FerrettiP_2018__CA_C10015IS2250SA_t2M15	30661755	Oral cavity	Newborn	ITA	urban
FerrettiP_2018__CA_C10015MS2241SA_t0M15	30661755	Oral cavity	Adult	ITA	urban
FerrettiP_2018__CA_C10015MS2242FE_t0M15	30661755	Stool	Adult	ITA	urban
FerrettiP_2018__CA_C10019IS2318FE_t1M15	30661755	Stool	Adult	ITA	urban
FerrettiP_2018__CA_C10019IS2321FE_t2M15	30661755	Stool	Newborn	ITA	urban
FerrettiP_2018__CA_C10019IS2322SA_t2M15	30661755	Oral cavity	Newborn	ITA	urban
FerrettiP_2018__CA_C10019IS2329FE_t4M15	30661755	Stool	Newborn	ITA	urban
FerrettiP_2018__CA_C10019IS2352FE_t3M15	30661755	Stool	Newborn	ITA	urban
FerrettiP_2018__CA_C10019MS2313SA_t0M15	30661755	Oral cavity	Adult	ITA	urban
FerrettiP_2018__CA_C10019MS2316SK_t0M15	30661755	Skin	Adult	ITA	urban
FerrettiP_2018__CA_C10019MS2314FE_t0M16	30661755	Stool	Adult	ITA	urban
FerrettiP_2018__CA_C10019IS2329FE_t5M16	30661755	Stool	Newborn	ITA	urban
FerrettiP_2018__CA_C10020IS2336FE_t1M15	30661755	Stool	Newborn	ITA	urban
FerrettiP_2018__CA_C10020IS2339FE_t2M15	30661755	Stool	Newborn	ITA	urban
FerrettiP_2018__CA_C10020IS2343FE_t3M15	30661755	Stool	Newborn	ITA	urban
SchirmerM_2016__G88863	30661755	Stool	Senior	AUT	urban
FerrettiP_2018__CA_C10020MS2331SA_t0M15	30661755	Oral cavity	Adult	ITA	urban
FerrettiP_2018__CA_C10020IS2337SA_t1M15	30661755	Oral cavity	Newborn	ITA	urban
FerrettiP_2018__CA_C10020IS2347FE_t4M15	30661755	Stool	Newborn	ITA	urban
FerrettiP_2018__CA_C10020IS2345FE_t5M16	30661755	Stool	Newborn	ITA	urban
FerrettiP_2018__CA_C10023IS2390FE_t1M15	30661755	Stool	Newborn	ITA	urban
VatanenT_2016__G78588	30661755	Stool	Adult	AUT	urban
FerrettiP_2018__CA_C10023MS2385SA_t0M15	30661755	Oral cavity	Adult	ITA	urban
FerrettiP_2018__CA_C10023MS2387VA_t0M15	30661755	Vagina	Adult	ITA	urban
FerrettiP_2018__CA_C10023IS2394SA_t2M15	30661755	Oral cavity	Adult	ITA	urban
FerrettiP_2018__CA_C10023MS2386FE_t0M15	30661755	Stool	Adult	ITA	urban
FerrettiP_2018__CA_C10023IS2397FE_t3M15	30661755	Stool	Newborn	ITA	urban
FerrettiP_2018__CA_C10023IS2401FE_t4M16	30661755	Stool	Newborn	ITA	urban
FerrettiP_2018__CA_C10023IS2401FE_t5M16	30661755	Stool	Newborn	ITA	urban
FerrettiP_2018__CA_C10024IS2408FE_t1M15	30661755	Stool	Newborn	ITA	urban
FerrettiP_2018__CA_C10024IS2411FE_t2M15	30661755	Stool	Newborn	ITA	urban
FerrettiP_2018__CA_C10024IS2412SA_t2M15	30661755	Oral cavity	Newborn	ITA	urban
FerrettiP_2018__CA_C10024IS2415FE_t3M15	30661755	Stool	Newborn	ITA	urban
FerrettiP_2018__CA_C10024MS2403SA_t0M15	30661755	Oral cavity	Adult	ITA	urban
FerrettiP_2018__CA_C10024MS2405VA_t0M15	30661755	Vagina	Adult	ITA	urban
FerrettiP_2018__CA_C10024IS2419FE_t4M15	30661755	Stool	Newborn	ITA	urban
FerrettiP_2018__CA_C10024IS2419FE_t5M16	30661755	Stool	Newborn	ITA	urban
FerrettiP_2018__CA_C10026IS2444FE_t1M15	30661755	Stool	Newborn	ITA	urban
FerrettiP_2018__CA_C10026IS2449FE_t2M15	30661755	Stool	Newborn	ITA	urban
FerrettiP_2018__CA_C10026IS2451FE_t3M15	30661755	Stool	Newborn	ITA	urban
FerrettiP_2018__CA_C10026MS2439SA_t0M15	30661755	Oral cavity	Adult	ITA	urban
FerrettiP_2018__CA_C10026MS2440FE_t0M15	30661755	Stool	Adult	ITA	urban
FerrettiP_2018__CA_C10026MS2441VA_t0M15	30661755	Vagina	Adult	ITA	urban
FerrettiP_2018__CA_C10026IS2465FE_t4M16	30661755	Stool	Newborn	ITA	urban
FerrettiP_2018__CA_C10029IS2500SA_t2M15	30661755	Oral cavity	Newborn	ITA	urban
FerrettiP_2018__CA_C10029MS2491SA_t0M15	30661755	Oral cavity	Adult	ITA	urban
FerrettiP_2018__CA_C10029MS2493VA_t0M16	30661755	Vagina	Adult	ITA	urban
FerrettiP_2018__CA_C10029MS2494SK_t0M15	30661755	Skin	Adult	ITA	urban
FerrettiP_2018__CA_C10029IS2496FE_t1M15	30661755	Stool	Newborn	ITA	urban
FerrettiP_2018__CA_C10029IS2499FE_t2M15	30661755	Stool	Newborn	ITA	urban
FerrettiP_2018__CA_C10029MS2492FE_t0M15	30661755	Stool	Adult	ITA	urban
FerrettiP_2018__CA_C10029IS2503FE_t3M15	30661755	Stool	Newborn	ITA	urban
FerrettiP_2018__CA_C10029IS2497SA_t1M15	30661755	Oral cavity	Newborn	ITA	urban
FerrettiP_2018__CA_C10031IS2531SA_t1M15	30661755	Oral cavity	Newborn	ITA	urban
FerrettiP_2018__CA_C10031IS2534SA_t2M15	30661755	Oral cavity	Newborn	ITA	urban
FerrettiP_2018__CA_C10031MS2525SA_t0M15	30661755	Oral cavity	Adult	ITA	urban
FerrettiP_2018__CA_C10031MS2527VA_t0M15	30661755	Vagina	Adult	ITA	urban
FerrettiP_2018__CA_C10031MS2528SK_t0M15	30661755	Skin	Adult	ITA	urban
FerrettiP_2018__CA_C10031MS2526FE_t0M15	30661755	Stool	Adult	ITA	urban
FerrettiP_2018__CA_C10031IS2537FE_t3M15	30661755	Stool	Newborn	ITA	urban
FerrettiP_2018__CA_C10031IS2541FE_t4M15	30661755	Stool	Newborn	ITA	urban
VatanenT_2016__G80553	30661755	Stool	Adult	ITA	urban
FerrettiP_2018__CA_C10031IS2541FE_t5M16	30661755	Stool	Newborn	ITA	urban
FerrettiP_2018__CA_C10032IS2548FE_t1M15	30661755	Stool	Newborn	ITA	urban
FerrettiP_2018__CA_C10032IS2551FE_t2M15	30661755	Stool	Newborn	ITA	urban
FerrettiP_2018__CA_C10032IS2552SA_t2M15	30661755	Oral cavity	Newborn	ITA	urban
FerrettiP_2018__CA_C10032IS2555FE_t3M15	30661755	Stool	Newborn	ITA	urban
FerrettiP_2018__CA_C10032IS2549SA_t1M15	30661755	Oral cavity	Newborn	ITA	urban
FerrettiP_2018__CA_C10032IS2559FE_t4M15	30661755	Stool	Newborn	ITA	urban
FerrettiP_2018__CA_C10032IS2559FE_t5M16	30661755	Stool	Newborn	ITA	urban
FerrettiP_2018__CA_C10032MS2543SA_t0M15	30661755	Oral cavity	Adult	ITA	urban
FerrettiP_2018__CA_C10032MS2544FE_t0M15	30661755	Stool	Adult	ITA	urban
FerrettiP_2018__CA_C10032MS2545VA_t0M15	30661755	Vagina	Adult	ITA	urban
FerrettiP_2018__CA_C10034IS2584FE_t1M15	30661755	Stool	Newborn	ITA	urban
FerrettiP_2018__CA_C10034IS2587FE_t2M15	30661755	Stool	Newborn	ITA	urban
FerrettiP_2018__CA_C10034IS2588SA_t2M15	30661755	Oral cavity	Newborn	ITA	urban
FerrettiP_2018__CA_C10034MS2579SA_t0M15	30661755	Oral cavity	Adult	ITA	urban
FerrettiP_2018__CA_C10034MS2580FE_t0M15	30661755	Stool	Adult	ITA	urban
FerrettiP_2018__CA_C10034MS2581VA_t0M16	30661755	Vagina	Adult	ITA	urban
FerrettiP_2018__CA_C10034MS2582SK_t0M15	30661755	Skin	Adult	ITA	urban
FerrettiP_2018__CA_C10034IS2591FE_t3M15	30661755	Stool	Newborn	ITA	urban
FerrettiP_2018__CA_C10034IS2595FE_t4M15	30661755	Stool	Newborn	ITA	urban
FerrettiP_2018__CA_C10035IS2602FE_t1M15	30661755	Stool	Newborn	ITA	urban
FerrettiP_2018__CA_C10035IS2605FE_t2M15	30661755	Stool	Newborn	ITA	urban
FerrettiP_2018__CA_C10035IS2606SA_t2M15	30661755	Oral cavity	Newborn	ITA	urban
FerrettiP_2018__CA_C10035MS2597SA_t0M15	30661755	Oral cavity	Adult	ITA	urban
FerrettiP_2018__CA_C10035MS2598FE_t0M15	30661755	Stool	Adult	ITA	urban
FerrettiP_2018__CA_C10035MS2599VA_t0M15	30661755	Vagina	Adult	ITA	urban
FerrettiP_2018__CA_C10035MS2600SK_t0M15	30661755	Skin	Adult	ITA	urban
FerrettiP_2018__CA_C10035IS2603SA_t1M15	30661755	Oral cavity	Newborn	ITA	urban
FerrettiP_2018__CA_C10035IS2609FE_t3M16	30661755	Stool	Newborn	ITA	urban
FerrettiP_2018__CA_C10035IS2913FE_t4M16	30661755	Stool	Newborn	ITA	urban
FerrettiP_2018__CA_C10039MS2671VA_t0M15	30661755	Vagina	Adult	ITA	urban
FerrettiP_2018__CA_C10039MS2672SK_t0M16	30661755	Skin	Adult	ITA	urban
FerrettiP_2018__CA_C10039MS2670FE_t0M16	30661755	Stool	Adult	ITA	urban
FerrettiP_2018__CA_C10039IS2677FE_t2M16	30661755	Stool	Newborn	ITA	urban
FerrettiP_2018__CA_C10039IS2681FE_t3M16	30661755	Stool	Newborn	ITA	urban
FerrettiP_2018__CA_C10039MS2669SA_t0M15	30661755	Stool	Adult	ITA	urban
FerrettiP_2018__CA_C10039IS2675SA_t1M15	30661755	Oral cavity	Newborn	ITA	urban
FerrettiP_2018__CA_C10039IS2678SA_t2M15	30661755	Oral cavity	Newborn	ITA	urban
FerrettiP_2018__CA_C10042MS2725VA_t0M15	30661755	Vagina	Adult	ITA	urban
FerrettiP_2018__CA_C10042MS2726SK_t0M15	30661755	Skin	Adult	ITA	urban
FerrettiP_2018__CA_C10042MS2724FE_t0M16	30661755	Stool	Adult	ITA	urban
FerrettiP_2018__CA_C10042IS2732SA_t2M16	30661755	Oral cavity	Newborn	ITA	urban
FerrettiP_2018__CA_C10042IS2731FE_t2M16	30661755	Stool	Newborn	ITA	urban
FerrettiP_2018__CA_C10042IS2735FE_t3M16	30661755	Stool	Newborn	ITA	urban
FerrettiP_2018__CA_C10042IS2739FE_t4M16	30661755	Stool	Newborn	ITA	urban
VincentC_2016__MM010	30661755	Stool	Newborn	ITA	urban
FerrettiP_2018__CA_C10042MS2723SA_t0M16	30661755	Oral cavity	Adult	ITA	urban
FerrettiP_2018__CA_C10043IS2749FE_t2M16	30661755	Stool	Newborn	ITA	urban
FerrettiP_2018__CA_C10043IS2750SA_t2M16	30661755	Oral cavity	Newborn	ITA	urban
FerrettiP_2018__CA_C10043MS2741SA_t0M16	30661755	Oral cavity	Adult	ITA	urban
FerrettiP_2018__CA_C10043MS2742FE_t0M16	30661755	Stool	Adult	ITA	urban
FerrettiP_2018__CA_C10043MS2743VA_t0M15	30661755	Vagina	Adult	ITA	urban
FerrettiP_2018__CA_C10043MS2744SK_t0M15	30661755	Skin	Adult	ITA	urban
FerrettiP_2018__CA_C10043IS2747SA_t1M16	30661755	Oral cavity	Newborn	ITA	urban
FerrettiP_2018__CA_C10049MS2851VA_t0M15	30661755	Vagina	Adult	ITA	urban
FerrettiP_2018__CA_C10049MS2852SK_t0M15	30661755	Skin	Adult	ITA	urban
FerrettiP_2018__CA_C10049MS2849SA_t0M16	30661755	Oral cavity	Adult	ITA	urban
WenC_2017__RA016	30661755	Stool	Newborn	ITA	urban
FerrettiP_2018__CA_C10049IS2858SA_t2M16	30661755	Oral cavity	Newborn	ITA	urban
FerrettiP_2018__CA_C10049IS2861FE_t3M16	30661755	Stool	Newborn	ITA	urban
FerrettiP_2018__CA_C10049IS2866FE_t4M16	30661755	Stool	Newborn	ITA	urban
FerrettiP_2018__CA_C10049IS2866FE_t5M16	30661755	Stool	Newborn	ITA	urban
FerrettiP_2018__CA_C10049IS2857FE_t2M16	30661755	Stool	Newborn	ITA	urban
FerrettiP_2018__CA_C10049MS2850FE_t0M16	30661755	Stool	Adult	ITA	urban
FerrettiP_2018__CA_C10049IS2855SA_t1M16	30661755	Oral cavity	Newborn	ITA	urban
FerrettiP_2018__CA_C10051MS2887VA_t0M15	30661755	Vagina	Adult	ITA	urban
FerrettiP_2018__CA_C10052MS2905VA_t0M15	30661755	Vagina	Adult	ITA	urban
FerrettiP_2018__CA_C10052MS2906SK_t0M15	30661755	Skin	Adult	ITA	urban
FerrettiP_2018__CA_C10052MS2904FE_t0M16	30661755	Stool	Adult	ITA	urban
FerrettiP_2018__CA_C10052MS2903SA_t0M16	30661755	Oral cavity	Adult	ITA	urban
FerrettiP_2018__CA_C10052IS2909SA_t1M16	30661755	Oral cavity	Newborn	ITA	urban
FerrettiP_2018__CA_C10052IS2908FE_t1M16	30661755	Stool	Newborn	ITA	urban
FerrettiP_2018__CA_C10052IS2911FE_t2M16	30661755	Stool	Newborn	ITA	urban
FerrettiP_2018__CA_C10052IS2912SA_t2M16	30661755	Oral cavity	Newborn	ITA	urban
FerrettiP_2018__CA_C10052IS2915FE_t3M16	30661755	Stool	Newborn	ITA	urban
FerrettiP_2018__CA_C10052IS2920FE_t5M16	30661755	Stool	Newborn	ITA	urban
FerrettiP_2018__CA_C10055IS2962FE_t1M16	30661755	Stool	Newborn	ITA	urban
FerrettiP_2018__CA_C10055IS2965FE_t2M16	30661755	Stool	Newborn	ITA	urban
FerrettiP_2018__CA_C10055IS2966SA_t2M16	30661755	Oral cavity	Newborn	ITA	urban
FerrettiP_2018__CA_C10055IS2969FE_t3M16	30661755	Stool	Newborn	ITA	urban
FerrettiP_2018__CA_C10055MS2957SA_t0M16	30661755	Oral cavity	Adult	ITA	urban
FerrettiP_2018__CA_C10055MS2958FE_t0M16	30661755	Stool	Adult	ITA	urban
FerrettiP_2018__CA_C10055MS2959VA_t0M16	30661755	Vagina	Adult	ITA	urban
FerrettiP_2018__CA_C10055MS2960SK_t0M15	30661755	Skin	Adult	ITA	urban
FerrettiP_2018__CA_C10055IS2963SA_t1M16	30661755	Oral cavity	Newborn	ITA	urban
FerrettiP_2018__CA_C10055IS2973FE_t4M16	30661755	Stool	Newborn	ITA	urban
FerrettiP_2018__CA_C10001MS2005MI_t2N15	30661755	Milk	Adult	ITA	urban
FerrettiP_2018__CA_C10001MS2008MI_t1N15	30661755	Milk	Adult	ITA	urban
FerrettiP_2018__CA_C10002MS2019MI_t1N15	30661755	Milk	Adult	ITA	urban
FerrettiP_2018__CA_C10002MS2022MI_t2N15	30661755	Milk	Adult	ITA	urban
FerrettiP_2018__CA_C10033MS2563VA_t0M15	30661755	Vagina	NA	ITA	urban
FerrettiP_2018__CA_C10042IS2729SA_t1M16	30661755	Oral cavity	NA	ITA	urban
FerrettiP_2018__CA_C10051MS2888SK_t0M15	30661755	Skin	NA	ITA	urban
GeversD_2014__SKBSTL001	30661755	Stool	Adult	USA	urban
GeversD_2014__SKBSTL002	30661755	Stool	Adult	USA	urban
[truncated: 10,830 more rows]

## Sheet: S2
Sample ID in reference paper	Bins	tet(X) variants
NielsenHB_2014__O2_UC31_2	NielsenHB_2014__O2_UC31_2__bin.29	tet(X2.4)
ZellerG_2014__CCIS70398272ST-4-0	ZellerG_2014__CCIS70398272ST-4-0__bin.92	tet(X2.5)
ZellerG_2014__CCIS96387239ST-4-0	ZellerG_2014__CCIS96387239ST-4-0__bin.16	tet(X2.4)
VincentC_2016__MM010	VincentC_2016__MM010__bin.36	tet(X2.5)
VincentC_2016__MM022.1	VincentC_2016__MM022.1__bin.7	tet(X2.4)
FerrettiP_2018__CA_C10031IS2530FE_t1M15	FerrettiP_2018__CA_C10031IS2530FE_t1M15__bin.6	tet(X2.4)
VincentC_2016__MM060.2	VincentC_2016__MM060.2__bin.10	tet(X2)
CosteaPI_2017__SID713B015-11-0-0	CosteaPI_2017__SID713B015-11-0-0__bin.20	tet(X2.4)
LiJ_2017__H3M616753	LiJ_2017__H3M616753__bin.6	tet(X2.12)
LouisS_2016__AS45_3	LouisS_2016__AS45_3__bin.2	tet(X2.4)
QinJ_2012__DLM002	QinJ_2012__DLM002__bin.6	tet(X2.5)
QinN_2014__HV-9	QinN_2014__HV-9__bin.5	tet(X2.4)
WenC_2017__RA016	WenC_2017__RA016__bin.24	tet(X2.5)
WenC_2017__RA019	WenC_2017__RA019__bin.12	tet(X2.13)
LiJ_2014__MH0334	LiJ_2014__MH0334__bin.20	tet(X2.4)
Bengtsson-PalmeJ_2015__TRAVELRES23	Bengtsson-PalmeJ_2015__TRAVELRES23__bin.37	tet(X2.4)
ChengpingW_2017__AS94raw	ChengpingW_2017__AS94raw__bin.21	tet(X2.5)
ZeeviD_2015__PNP_Validation_86	ZeeviD_2015__PNP_Validation_86__bin.1	tet(X2.4)
BackhedF_2015__SID240_12M	BackhedF_2015__SID240_12M__bin.9	tet(X2.4)
BackhedF_2015__SID53_4M	BackhedF_2015__SID53_4M__bin.6	tet(X2.4)
Bengtsson-PalmeJ_2015__TRAVELRES46	Bengtsson-PalmeJ_2015__TRAVELRES46__bin.131	tet(X2)
CosteaPI_2017__alien3-11-0-0	CosteaPI_2017__alien3-11-0-0__bin.39	tet(X2.4)
CosteaPI_2017__alien4-11-0-0	CosteaPI_2017__alien4-11-0-0__bin.24	tet(X2.4)
FerrettiP_2018__CA_C10020MS2332FE_t0M15	FerrettiP_2018__CA_C10020MS2332FE_t0M15__bin.3	tet(X2.4)
GeversD_2014__SKBSTL006	GeversD_2014__SKBSTL006__bin.51	tet(X2)
HeQ_2017__SZAXPI029588-107	HeQ_2017__SZAXPI029588-107__bin.34	tet(X2.5)
HMP_2012__SRS017521	HMP_2012__SRS017521__bin.60	tet(X2)
HMP_2012__SRS049712	HMP_2012__SRS049712__bin.9	tet(X2)
LeChatelierE_2013__MH0117	LeChatelierE_2013__MH0117__bin.43	tet(X2.4)
LeChatelierE_2013__MH0199	LeChatelierE_2013__MH0199__bin.23	tet(X2)
LiJ_2014__O2.UC5-1	LiJ_2014__O2.UC5-1__bin.9	tet(X2.4)
LiJ_2017__nHM412840	LiJ_2017__nHM412840__bin.16	tet(X2.4)
LoombaR_2017__SID1015_aao	LoombaR_2017__SID1015_aao__bin.13	tet(X2)
LoombaR_2017__SID5458_vgp	LoombaR_2017__SID5458_vgp__bin.6	tet(X2)
LouisS_2016__AS53_24	LouisS_2016__AS53_24__bin.15	tet(X2.4)
LouisS_2016__AS68_24	LouisS_2016__AS68_24__bin.11	tet(X2.4)
NielsenHB_2014__MH0042	NielsenHB_2014__MH0042__bin.12	tet(X2)
NielsenHB_2014__MH0117	NielsenHB_2014__MH0117__bin.2	tet(X2.4)
NielsenHB_2014__V1_CD17_0	NielsenHB_2014__V1_CD17_0__bin.39	tet(X2.4)
NielsenHB_2014__V1_CD17_4	NielsenHB_2014__V1_CD17_4__bin.32	tet(X2.4)
NielsenHB_2014__V1_CD19_0	NielsenHB_2014__V1_CD19_0__bin.53	tet(X2.4)
NielsenHB_2014__V1_UC58_0	NielsenHB_2014__V1_UC58_0__bin.57	tet(X2.4)
QinJ_2012__CON-014	QinJ_2012__CON-014__bin.6	tet(X2)
QinJ_2012__T2D-028	QinJ_2012__T2D-028__bin.31	tet(X2)
QinJ_2012__T2D-055	QinJ_2012__T2D-055__bin.12	tet(X2.5)
QinN_2014__HV-22	QinN_2014__HV-22__bin.10	tet(X2.4)
QinN_2014__LD-91	QinN_2014__LD-91__bin.1	tet(X2.4)
SchirmerM_2016__G88975	SchirmerM_2016__G88975__bin.9	tet(X45.2)
VatanenT_2016__G78513	VatanenT_2016__G78513__bin.2	tet(X2.4)
VatanenT_2016__G78654	VatanenT_2016__G78654__bin.2	tet(X2.4)
VatanenT_2016__G78655	VatanenT_2016__G78655__bin.6	tet(X2.4)
VatanenT_2016__G80380	VatanenT_2016__G80380__bin.4	tet(X2.4)
VatanenT_2016__G80534	VatanenT_2016__G80534__bin.7	tet(X2.4)
VatanenT_2016__G80579	VatanenT_2016__G80579__bin.1	tet(X2.4)
VincentC_2016__MM091.1	VincentC_2016__MM091.1__bin.8	tet(X2.3)
VogtmannE_2016__MMRS38954404ST-27-0-0	VogtmannE_2016__MMRS38954404ST-27-0-0__bin.11	tet(X2)
ZeeviD_2015__PNP_Main_578	ZeeviD_2015__PNP_Main_578__bin.10	tet(X2.4)
ZellerG_2014__CCIS41548810ST-4-0	ZellerG_2014__CCIS41548810ST-4-0__bin.21	tet(X2.4)
ZellerG_2014__CCMD45988061ST-21-0	ZellerG_2014__CCMD45988061ST-21-0__bin.12	tet(X2.4)
BackhedF_2015__SID195_M	BackhedF_2015__SID195_M__bin.37	tet(X2.2)
BackhedF_2015__SID385_M	BackhedF_2015__SID385_M__bin.13	tet(X2)
BackhedF_2015__SID527_12M	BackhedF_2015__SID527_12M__bin.20	tet(X2)
FerrettiP_2018__CA_C10023IS2393FE_t2M15	FerrettiP_2018__CA_C10023IS2393FE_t2M15__bin.2	tet(X2.2)
HeQ_2017__SZAXPI029491-89	HeQ_2017__SZAXPI029491-89__bin.18	tet(X2.4)
QinN_2014__HD-68	QinN_2014__HD-68__bin.15	tet(X2)
RaymondF_2016__P3E7	RaymondF_2016__P3E7__bin.42	tet(X2.4)
VogtmannE_2016__MMRS11932626ST-27-0-0	VogtmannE_2016__MMRS11932626ST-27-0-0__bin.31	tet(X2.4)
XieH_2016__YSZC12003_35706	XieH_2016__YSZC12003_35706__bin.51	tet(X2.4)
ZeeviD_2015__PNP_Main_334	ZeeviD_2015__PNP_Main_334__bin.7	tet(X2.2)
ZeeviD_2015__PNP_Main_571	ZeeviD_2015__PNP_Main_571__bin.16	tet(X2)
ZeeviD_2015__PNP_Main_647	ZeeviD_2015__PNP_Main_647__bin.9	tet(X2.2)
ZeeviD_2015__PNP_Main_718	ZeeviD_2015__PNP_Main_718__bin.19	tet(X2.2)
ZellerG_2014__CCMD48236717ST-21-0	ZellerG_2014__CCMD48236717ST-21-0__bin.18	tet(X45.2)
HanniganGD_2017__MG100132	HanniganGD_2017__MG100132__bin.7	tet(X2.4)
Bengtsson-PalmeJ_2015__TRAVELRES45	Bengtsson-PalmeJ_2015__TRAVELRES45__bin.34	tet(X2)
ChengpingW_2017__AS58raw	ChengpingW_2017__AS58raw__bin.7	tet(X2.4)
CosteaPI_2017__daisy-11-389-0	CosteaPI_2017__daisy-11-389-0__bin.18	tet(X2.5)
CosteaPI_2017__donald3-11-7-0	CosteaPI_2017__donald3-11-7-0__bin.51	tet(X2.4)
FengQ_2015__SID31874	FengQ_2015__SID31874__bin.53	tet(X2.7)
FerrettiP_2018__CA_C10042IS2739FE_t5M16	FerrettiP_2018__CA_C10042IS2739FE_t5M16__bin.3	tet(X2.4)
FerrettiP_2018__CA_C10049IS2854FE_t1M16	FerrettiP_2018__CA_C10049IS2854FE_t1M16__bin.4	tet(X2.4)
GeversD_2014__SKSTL0003	GeversD_2014__SKSTL0003__bin.31	tet(X2.5)
HMP_2012__SRS018427	HMP_2012__SRS018427__bin.14	tet(X2)
LeChatelierE_2013__MH0133	LeChatelierE_2013__MH0133__bin.1	tet(X2.5)
LiJ_2014__MH0280	LiJ_2014__MH0280__bin.85	tet(X2.4)
LiJ_2014__O2.UC14-1	LiJ_2014__O2.UC14-1__bin.10	tet(X2.4)
LiJ_2014__O2.UC36-0	LiJ_2014__O2.UC36-0__bin.51	tet(X2.4)
LiJ_2014__O2.UC36-1	LiJ_2014__O2.UC36-1__bin.46	tet(X2.4)
LoombaR_2017__SID1040_ban	LoombaR_2017__SID1040_ban__bin.26	tet(X2)
LoombaR_2017__SID5401_alw	LoombaR_2017__SID5401_alw__bin.24	tet(X2)
NielsenHB_2014__MH0133	NielsenHB_2014__MH0133__bin.30	tet(X2.5)
NielsenHB_2014__MH0159	NielsenHB_2014__MH0159__bin.39	tet(X2.4)
NielsenHB_2014__V1_UC31_4	NielsenHB_2014__V1_UC31_4__bin.7	tet(X2.4)
NielsenHB_2014__V1_UC34_0	NielsenHB_2014__V1_UC34_0__bin.53	tet(X2.4)
NielsenHB_2014__V1_UC45_0	NielsenHB_2014__V1_UC45_0__bin.1	tet(X2.5)
QinN_2014__LD-87	QinN_2014__LD-87__bin.6	tet(X2.15)
SchirmerM_2016__G88863	SchirmerM_2016__G88863__bin.26	tet(X2.5)
VatanenT_2016__G69206	VatanenT_2016__G69206__bin.8	tet(X2)
VatanenT_2016__G78607	VatanenT_2016__G78607__bin.1	tet(X2.4)
VatanenT_2016__G80526	VatanenT_2016__G80526__bin.11	tet(X2.8)
VatanenT_2016__G80553	VatanenT_2016__G80553__bin.4	tet(X2.5)
XieH_2016__YSZC12003_35653	XieH_2016__YSZC12003_35653__bin.10	tet(X2.5)
XieH_2016__YSZC12003_37195	XieH_2016__YSZC12003_37195__bin.10	tet(X2.4)
ZeeviD_2015__PNP_Main_763	ZeeviD_2015__PNP_Main_763__bin.13	tet(X2.2)
ZellerG_2014__CCMD25963797ST-21-0	ZellerG_2014__CCMD25963797ST-21-0__bin.75	tet(X2.4)
LoombaR_2017__SID5578_fjg	LoombaR_2017__SID5578_fjg__bin.18	tet(X2)
ZeeviD_2015__PNP_Validation_78	ZeeviD_2015__PNP_Validation_78__bin.7	tet(X2.2)
KosticAD_2015__PRJNA231909.3115615	KosticAD_2015__PRJNA231909.3115615__bin.4	tet(X2.4)
LeChatelierE_2013__MH0186	LeChatelierE_2013__MH0186__bin.17	tet(X2)
NielsenHB_2014__MH0186	NielsenHB_2014__MH0186__bin.12	tet(X2)
QinN_2014__HD-65	QinN_2014__HD-65__bin.46	tet(X2)
HMP_2012__SRS019787	HMP_2012__SRS019787__bin.19	tet(X2)
QinN_2014__LD-94	QinN_2014__LD-94__bin.38	tet(X2)
GeversD_2014__SKBSTL040	GeversD_2014__SKBSTL040__bin.54	tet(X2.2)
ZeeviD_2015__PNP_Main_524	ZeeviD_2015__PNP_Main_524__bin.28	tet(X2.4)
GeversD_2014__SKBSTL031	GeversD_2014__SKBSTL031__bin.37	tet(X2)
HeQ_2017__SZAXPI029469-27	HeQ_2017__SZAXPI029469-27__bin.38	tet(X2)
HMP_2012__SRS018817	HMP_2012__SRS018817__bin.33	tet(X2)
QinJ_2012__T2D-103	QinJ_2012__T2D-103__bin.47	tet(X2)
ZellerG_2014__CCMD35802077ST-21-0	ZellerG_2014__CCMD35802077ST-21-0__bin.70	tet(X2.4)
BackhedF_2015__SID546_M	BackhedF_2015__SID546_M__bin.14	tet(X2.4)
BackhedF_2015__SID598_12M	BackhedF_2015__SID598_12M__bin.1	tet(X2)
Bengtsson-PalmeJ_2015__TRAVELRES44	Bengtsson-PalmeJ_2015__TRAVELRES44__bin.44	tet(X2.4)
ZeeviD_2015__PNP_Main_384	ZeeviD_2015__PNP_Main_384__bin.31	tet(X2)
NielsenHB_2014__V1_CD8_0	NielsenHB_2014__V1_CD8_0__bin.13	tet(X2.4)
ZellerG_2014__CCMD18872694ST-21-0	ZellerG_2014__CCMD18872694ST-21-0__bin.70	tet(X2.4)
NielsenHB_2014__MH0079	NielsenHB_2014__MH0079__bin.13	tet(X2.4)
NielsenHB_2014__V1_UC33_0	NielsenHB_2014__V1_UC33_0__bin.51	tet(X2.4)
QinN_2014__LD-1	QinN_2014__LD-1__bin.25	tet(X2.5)
ZeeviD_2015__PNP_Main_61	ZeeviD_2015__PNP_Main_61__bin.8	tet(X45.2)
LeChatelierE_2013__MH0047	LeChatelierE_2013__MH0047__bin.11	tet(X2.4)
HMP_2012__SRS024132	HMP_2012__SRS024132__bin.23	tet(X2.4)
RaymondF_2016__P22E7	RaymondF_2016__P22E7__bin.26	tet(X2)
LiJ_2014__MH0393	LiJ_2014__MH0393__bin.29	tet(X2.4)
VogtmannE_2016__MMRS24340226ST-27-0-0	VogtmannE_2016__MMRS24340226ST-27-0-0__bin.24	tet(X2)
LeChatelierE_2013__MH0146	LeChatelierE_2013__MH0146__bin.13	tet(X47)
NielsenHB_2014__MH0146	NielsenHB_2014__MH0146__bin.26	tet(X47)
RaymondF_2016__P15E0	RaymondF_2016__P15E0__bin.34	tet(X2.4)
ChengpingW_2017__AS106raw	ChengpingW_2017__AS106raw__bin.1	tet(X2)
LiJ_2014__O2.UC40-1	LiJ_2014__O2.UC40-1__bin.93	tet(X2.4)
NielsenHB_2014__O2_UC40_2	NielsenHB_2014__O2_UC40_2__bin.23	tet(X2.4)
LiJ_2014__MH0391	LiJ_2014__MH0391__bin.43	tet(X2.4)
ZeeviD_2015__PNP_Main_58	ZeeviD_2015__PNP_Main_58__bin.3	tet(X2)
Obregon-TitoAJ_2015__SM11	Obregon-TitoAJ_2015__SM11__bin.27	tet(X2.4)
XieH_2016__YSZC12003_37296R1	XieH_2016__YSZC12003_37296R1__bin.55	tet(X2.4)
XieH_2016__YSZC12003_37284	XieH_2016__YSZC12003_37284__bin.26	tet(X2.4)
CosteaPI_2017__halbarad-11-2-0	CosteaPI_2017__halbarad-11-2-0__bin.35	tet(X2.4)
HMP_2012__SRS014459	HMP_2012__SRS014459__bin.5	tet(X2)
HMP_2012__SRS015065	HMP_2012__SRS015065__bin.60	tet(X2)
HMP_2012__SRS017191	HMP_2012__SRS017191__bin.20	tet(X2.4)
VatanenT_2016__G80431	VatanenT_2016__G80431__bin.2	tet(X2.4)
ZeeviD_2015__PNP_Main_129	ZeeviD_2015__PNP_Main_129__bin.45	tet(X2)
ZeeviD_2015__PNP_Main_494	ZeeviD_2015__PNP_Main_494__bin.21	tet(X2)
ZeeviD_2015__PNP_Main_79	ZeeviD_2015__PNP_Main_79__bin.46	tet(X2.2)
ZellerG_2014__CCIS64773582ST-4-0	ZellerG_2014__CCIS64773582ST-4-0__bin.73	tet(X2.5)
HMP_2012__SRS021477	HMP_2012__SRS021477__bin.28	tet(X2.4)
VogtmannE_2016__MMRS79893829ST-27-0-0	VogtmannE_2016__MMRS79893829ST-27-0-0__bin.21	tet(X2)
HMP_2012__SRS017821	HMP_2012__SRS017821__bin.38	tet(X2)
NielsenHB_2014__MH0053	NielsenHB_2014__MH0053__bin.22	tet(X2.10)
QinN_2014__HD-30	QinN_2014__HD-30__bin.28	tet(X2.4)
SchirmerM_2016__G89061	SchirmerM_2016__G89061__bin.3	tet(X2)
ZellerG_2014__CCIS28384594ST-4-0	ZellerG_2014__CCIS28384594ST-4-0__bin.17	tet(X2.5)
NielsenHB_2014__V1_CD31_0	NielsenHB_2014__V1_CD31_0__bin.9	tet(X2.4)
WenC_2017__N315	WenC_2017__N315__bin.52	tet(X2)
ZeeviD_2015__PNP_Main_474	ZeeviD_2015__PNP_Main_474__bin.1	tet(X45.2)
FengQ_2015__SID530373	FengQ_2015__SID530373__bin.77	tet(X2.5)
LoombaR_2017__SID1003_aac	LoombaR_2017__SID1003_aac__bin.20	tet(X2)
ZeeviD_2015__PNP_Main_484	ZeeviD_2015__PNP_Main_484__bin.34	tet(X2.4)
FengQ_2015__SID31160	FengQ_2015__SID31160__bin.21	tet(X2.4)
NielsenHB_2014__V1_UC23_0	NielsenHB_2014__V1_UC23_0__bin.8	tet(X2.4)
LiSS_2016__FAT_014-22-2-0	LiSS_2016__FAT_014-22-2-0__bin.24	tet(X2.4)
FengQ_2015__SID530028	FengQ_2015__SID530028__bin.50	tet(X2.4)
NielsenHB_2014__V1_CD3_0	NielsenHB_2014__V1_CD3_0__bin.5	tet(X45.3)
CosteaPI_2017__daisy-11-2-0	CosteaPI_2017__daisy-11-2-0__bin.26	tet(X2.5)
LeChatelierE_2013__MH0008	LeChatelierE_2013__MH0008__bin.14	tet(X2.4)
LiuW_2016__SRR3993041	LiuW_2016__SRR3993041__bin.51	tet(X2.4)
ZeeviD_2015__PNP_Validation_87	ZeeviD_2015__PNP_Validation_87__bin.7	tet(X2)
NielsenHB_2014__O2_UC41_2	NielsenHB_2014__O2_UC41_2__bin.22	tet(X2.4)
VincentC_2016__MM096	VincentC_2016__MM096__bin.8	tet(X2.9)
AsnicarF_2017__MV_FEM5_t3Q15	AsnicarF_2017__MV_FEM5_t3Q15__bin.22	tet(X2.4)
QinJ_2012__CON-030	QinJ_2012__CON-030__bin.12	tet(X2)
BackhedF_2015__SID544_M	BackhedF_2015__SID544_M__bin.24	tet(X2.4)
BackhedF_2015__SID567_12M	BackhedF_2015__SID567_12M__bin.16	tet(X46.2)
LiJ_2014__O2.CD1-0-PT	LiJ_2014__O2.CD1-0-PT__bin.54	tet(X2.4)
ZellerG_2014__CCIS55230578ST-4-0	ZellerG_2014__CCIS55230578ST-4-0__bin.57	tet(X2.4)
LiJ_2014__V1.UC40-1	LiJ_2014__V1.UC40-1__bin.13	tet(X2.4)
LiJ_2014__V1.UC63-0	LiJ_2014__V1.UC63-0__bin.49	tet(X2.4)
ZeeviD_2015__PNP_Main_565	ZeeviD_2015__PNP_Main_565__bin.20	tet(X2.4)
VatanenT_2016__G80353	VatanenT_2016__G80353__bin.1	tet(X2.4)
ZeeviD_2015__PNP_Main_475	ZeeviD_2015__PNP_Main_475__bin.37	tet(X45.2)
XieH_2016__YSZC12003_35838	XieH_2016__YSZC12003_35838__bin.39	tet(X2.4)
CosteaPI_2017__daisy-11-0-0	CosteaPI_2017__daisy-11-0-0__bin.40	tet(X2.5)
NielsenHB_2014__O2_UC44_2	NielsenHB_2014__O2_UC44_2__bin.29	tet(X2.4)
VatanenT_2016__G78588	VatanenT_2016__G78588__bin.2	tet(X2.5)
QinN_2014__LD-44	QinN_2014__LD-44__bin.59	tet(X2.4)
XieH_2016__YSZC12003_35523	XieH_2016__YSZC12003_35523__bin.86	tet(X2.4)
HeQ_2017__SZAXPI029582-100	HeQ_2017__SZAXPI029582-100__bin.5	tet(X2.4)
ERS473342	ERS473342_86	tet(X2.4)
ERS396441	ERS396441_57	tet(X2.4)
SRS373206	SRS373206_6	tet(X2)
SRS294929	SRS294929_19	tet(X2.4)
SRS294819	SRS294819_20	tet(X2.4)
SRS294900	SRS294900_33	tet(X2.5)
SRS1719571	SRS1719571_5	tet(X2.6)
SRS000997	SRS000997_7	tet(X2)
ERS537211	ERS537211_30	tet(X2.2)
ERS396489	ERS396489_52	tet(X2.4)
ERS396460	ERS396460_21	tet(X2.4)
SRS1719096	SRS1719096_9	tet(X2.4)
SRS294970	SRS294970_12	tet(X2)
ERS396337	ERS396337_56	tet(X2.4)
ERS537223	ERS537223_42	tet(X2.4)
ERS537218	ERS537218_16	tet(X2.4)
ERS537228	ERS537228_67	tet(X2.4)
SRS259540	SRS259540_8	tet(X2)
SRS294823	SRS294823_14	tet(X2.2)
SRS294960	SRS294960_12	tet(X2.2)
ERS396494	ERS396494_28	tet(X2.4)
ERS396429	ERS396429_30	tet(X2.4)
ERS608608	ERS608608_59	tet(X2.4)
SRS820603	SRS820603_26	tet(X2)
ERS396454	ERS396454_42	tet(X2.4)
ERS608578	ERS608578_71	tet(X2.7)
SRS373114	SRS373114_2	tet(X2)
SRS414112	SRS414112_3	tet(X2)
SRS1596854	SRS1596854_94	tet(X2.4)
SRS1735558	SRS1735558_14	tet(X2.4)
SRS255718	SRS255718_14	tet(X2)
ERS396312	ERS396312_38	tet(X2.4)
ERS396541	ERS396541_31	tet(X2.4)
ERS473118	ERS473118_8	tet(X2.4)
ERS608576	ERS608576_22	tet(X2.4)
SRS259501	SRS259501_27	tet(X2.4)
SRS1719506	SRS1719506_15	tet(X2.5)
ERS537369	ERS537369_47	tet(X2.4)
ERS473088	ERS473088_28	tet(X2.4)
ERS396524	ERS396524_46	tet(X2.4)
ERS537282	ERS537282_8	tet(X2.14)
SRS414107	SRS414107_3	tet(X2)
ERS473116	ERS473116_6	tet(X2.4)
ERS396411	ERS396411_55	tet(X2.4)
ERS537184	ERS537184_4	tet(X2.4)
ERS473343	ERS473343_44	tet(X2)
SRS1719193	SRS1719193_6	tet(X2.4)
SRS1719471	SRS1719471_6	tet(X2.4)
SRS255500	SRS255500_4	tet(X2)
SRS332215	SRS332215_4	tet(X2)
SRS1719470	SRS1719470_17	tet(X2.4)
ERS473221	ERS473221_4	tet(X2.5)
ERS537303	ERS537303_65	tet(X2.4)
ERS396440	ERS396440_50	tet(X2.4)
SRS259450	SRS259450_8	tet(X2)
SRS259553	SRS259553_12	tet(X2.4)
SRS1735602	SRS1735602_4	tet(X2.4)
ERS608592	ERS608592_49	tet(X2.4)
SRS294876	SRS294876_12	tet(X2.4)
ERS537405	ERS537405_3	tet(X2.4)
ERS396414	ERS396414_57	tet(X2.4)
ERS537322	ERS537322_2	tet(X2.4)
ERS473298	ERS473298_9	tet(X2.4)
SRS1719559	SRS1719559_7	tet(X2.4)
ERS537332	ERS537332_88	tet(X2)
SRS371454	SRS371454_1	tet(X2)
SRS1719242	SRS1719242_12	tet(X2.4)
ERS608516	ERS608516_17	tet(X2.4)
SRS290679	SRS290679_1	tet(X2)
ERS235538	ERS235538_56	tet(X2.4)
ERS396353	ERS396353_33	tet(X2.5)
SRS371888	SRS371888_3	tet(X2)
ERS473279	ERS473279_4	tet(X2.4)
ERS396532	ERS396532_95	tet(X2.4)
SRS294951	SRS294951_3	tet(X2.5)
ERS537407	ERS537407_59	tet(X2.4)
SRS1719538	SRS1719538_11	tet(X2)
SRS1735649	SRS1735649_30	tet(X2.4)
ERS396431	ERS396431_28	tet(X2.4)
ERS396433	ERS396433_57	tet(X2.4)
SRS371469	SRS371469_3	tet(X2)
SRS255708	SRS255708_17	tet(X2)
ERS473130	ERS473130_40	tet(X2.4)
ERS396436	ERS396436_23	tet(X2.4)
SRS1719241	SRS1719241_5	tet(X2.4)
ERS396503	ERS396503_33	tet(X2.4)
ERS473356	ERS473356_16	tet(X2)
SRS255876	SRS255876_6	tet(X2)
ERS537323	ERS537323_78	tet(X2.2)
SRS1719387	SRS1719387_1	tet(X2.11)
ERS473290	ERS473290_32	tet(X2.4)
SRS255230	SRS255230_14	tet(X2)
ERS396425	ERS396425_27	tet(X2.4)
ERS537290	ERS537290_78	tet(X2)
SRS295028	SRS295028_4	tet(X2.4)
SRS1719216	SRS1719216_14	tet(X2.5)
SRS255222	SRS255222_8	tet(X2)
SRS372722	SRS372722_9	tet(X2)
ERS396539	ERS396539_46	tet(X2.4)
ERS396437	ERS396437_42	tet(X2.4)
SRS1735678	SRS1735678_9	tet(X2.4)
ERS396448	ERS396448_52	tet(X2.4)
SRS259477	SRS259477_15	tet(X46.2)
SRS1735575	SRS1735575_6	tet(X2.5)
ERS473204	ERS473204_10	tet(X2)
SRS294903	SRS294903_18	tet(X2.4)
ERS537276	ERS537276_18	tet(X2)
SRS372565	SRS372565_23	tet(X2)
ERS396536	ERS396536_69	tet(X2.4)
SRS294936	SRS294936_19	tet(X2)
SRS259546	SRS259546_1	tet(X2.4)
ERS537373	ERS537373_34	tet(X2.5)
SRS259469	SRS259469_12	tet(X2)
ERS396413	ERS396413_21	tet(X2.4)
SRS1719139	SRS1719139_3	tet(X2.16)
ERS235619	ERS235619_3	tet(X2.2)
ERS473110	ERS473110_57	tet(X2.4)
SRS1735450	SRS1735450_4	tet(X2.4)
ERS396294	ERS396294_18	tet(X2.4)
ERS473278	ERS473278_29	tet(X2)
ERS473205	ERS473205_6	tet(X2)
SRS283244	SRS283244_4	tet(X2)
ERS473224	ERS473224_21	tet(X2)
SRR5127689	SRR5127689_bin.4	tet(X45)
SRR5558130	SRR5558130_bin.11	tet(X46)

## Sheet: S3
Design	Number of positive MAGs	Coverage of the tet(X) carrying contigs	Rates	Compared with	Amino acid similarity	Different amino acid no.	Nucleotide Accession no. in NCBI
tet(X2)	83	2.733 - 296.600	0.257764	tet(X2)	1	0	AJ311171
tet(X2.2)	14	13.637 - 154.514	0.0434783	tet(X2)	0.9974	1.0088	NA
tet(X2.3)	1	10	0.00310559	tet(X2)	99.74%	1.0088	NA
tet(X2.4)	170	1.845 - 318.937	0.52795	tet(X2)	99.74%	1.0088	JQ990987
tet(X2.5)	30	3.00 - 556.508	0.0931677	tet(X2)	99.49%	1.9788	NA
tet(X2.6)	1	-	0.00310559	tet(X2)	99.49%	1.9788	NA
tet(X2.7)	2	21.013	0.00621118	tet(X2)	99.49%	1.9788	NA
tet(X2.8)	1	12.839	0.00310559	tet(X2)	99.49%	1.9788	NA
tet(X2.9)	1	10	0.00310559	tet(X2)	99.49%	1.9788	NA
tet(X2.10)	1	1.876	0.00310559	tet(X2)	99.49%	1.9788	NA
tet(X2.11)	1	-	0.00310559	tet(X2)	99.49%	1.9788	NA
tet(X2.12)	1	274.719	0.00310559	tet(X2)	99.23%	2.9876	NA
tet(X2.13)	1	559.584	0.00310559	tet(X2)	99.23%	2.9876	NA
tet(X2.14)	1	-	0.00310559	tet(X2)	99.49%	1.9788	NA
tet(X2.15)	1	10.578	0.00310559	tet(X2)	0.98969	4	NA
tet(X2.16)	1	-	0.00310559	tet(X2)	0.98711	5	NA
tet(X47)	2	10.548	0.00621118	tet(X2)	0.98196	7	NA
tet(X46)	1	5.234	0.00310559	tet(X2)	0.96907	12.0008	NA
tet(X46.2)	2	-	0.00621118	tet(X2)	0.96649	13	NA
tet(X45)	1	9.77154	0.00310559	tet(X2)	0.91237	34.0004	NA
tet(X45.2)	5	6.714-13.920	0.015528	tet(X2)	0.89691	39.9989	KU547718.1
tet(X45.3)	1	8.638	0.00310559	tet(X2)	0.89433	41	NA

## Sheet: S4
Description	MIC (ml/L) of tetracycline antimicrobials
	TET	DOX	MIN	TIG	ERA	OMA
E.coli JM109 + pBAD24+tet(X2)	128	64	16	0.5	1	8
E.coli JM109 + pBAD24+tet(X2.2)	256	16	4	0.5	1	2
E.coli JM109 + pBAD24+tet(X2.3)	256	16	4	0.25	1	4
E.coli JM109 + pBAD24+tet(X2.4)	128	64	16	0.5	0.5	8
E.coli JM109 + pBAD24+tet(X2.5)	128	16	4	0.25	0.03	0.5
E.coli JM109 + pBAD24+tet(X2.6)	128	16	4	0.25	0.03	0.5
E.coli JM109 + pBAD24+tet(X2.7)	128	16	4	0.5	2	4
E.coli JM109 + pBAD24+tet(X2.8)	128	16	4	0.25	0.0125	1
E.coli JM109 + pBAD24+tet(X2.9)	128	16	4	0.25	0.06	1
E.coli JM109 + pBAD24+tet(X2.10)	8	1	0.5	0.25	0.25	2
E.coli JM109 + pBAD24+tet(X2.11)	128	16	4	0.25	0.03	0.5
E.coli JM109 + pBAD24+tet(X2.12)	128	16	4	0.25	0.0125	0.5
E.coli JM109 + pBAD24+tet(X2.13)	128	16	4	0.25	0.0125	0.5
E.coli JM109 + pBAD24+tet(X2.14)	256	16	8	0.25	0.03	0.5
E.coli JM109 + pBAD24+tet(X2.15)	256	64	32	1	4	16
E.coli JM109 + pBAD24+tet(X2.16)	128	8	2	0.25	0.0125	0.5
E.coli JM109 + pBAD24+tet(X45)	256	64	16	16	4	32
E.coli JM109 + pBAD24+tet(X45.2)	128	32	16	16	4	32
E.coli JM109 + pBAD24+tet(X45.3)	128	64	32	8	4	16
E.coli JM109 + pBAD24+tet(X46)	256	32	16	16	4	32
E.coli JM109 + pBAD24+tet(X46.2)	256	64	32	8	2	32
E.coli JM109 + pBAD24+tet(X47)	256	32	32	16	4	32
E.coli JM109 + pBAD24+tet(X4)	256	64	32	16	4	32
E.coli JM109 + pBAD24	2	2	1	0.25	0.25	2

## Sheet: S5
			Continent	Country	Sample no.	Tet(X) positive no.	Positive rates
			Europe	Spain	500	47	0.094
				Germany	292	15	0.0513699
				France	157	6	0.0382166
				Denmark	689	23	0.0333817
				Austria	310	9	0.0290323
				Estonia	419	12	0.0286396
				Sweden	1136	31	0.0272887
				Finland	661	18	0.0272315
				United Kingdom	344	7	0.0203488
				Italy	547	6	0.0109689
				Netherlands	810	5	0.00617284
				Russia	604	3	0.00496689
				Slovakia	3	0	0
				Norway	1	0	0
				Hungary	1	0	0
				Iceland	1	0	0
			Asia	China	1986	63	0.0317221
				Israel	956	20	0.0209205
				Kazakhstan	172	1	0.00581395
				Mongolia	173	1	0.00578035
				Bangladesh	47	0	0
				Singapore	46	0	0
				Malaysia	8	0	0
				Indonesia	2	0	0
				Brunei Darussalam	2	0	0
			America	United States of America	1925	46	0.0238961
				Canada	328	8	0.0243902
				Peru	149	1	0.00671141
				El Salvador	114	0	0
			Africa	Tanzania	134	0	0
			Oceania	Fiji	312	0	0

## Sheet: S6
Family	Oxygen demand	No.	Rate
Bacteroidaceae	anaerobic	211	0.700997
Prevotellaceae	anaerobic	17	0.0564784
Lachnospiraceae	anaerobic	14	0.0465116
Rikenellaceae	anaerobic	14	0.0465116
Ruminococcaceae	anaerobic	6	0.0199336
Tannerellaceae	anaerobic	6	0.0199336
Clostridiaceae	anaerobic	5	0.0166113
Candidatus_Melainabacteria_unclassified	anaerobic	4	0.013289
Enterococcaceae	aerobic	4	0.013289
Firmicutes_unclassified	anaerobic	3	0.00996678
Pasteurellaceae	facultatively anaerobic	3	0.00996678
Eubacteriaceae	anaerobic	3	0.00996678
Fusobacteriaceae	anaerobic	2	0.00664452
Rhodospirillaceae	anaerobic	1	0.00332226
Streptococcaceae	aerobic	1	0.00332226
Flavobacteriaceae	anaerobic	1	0.00332226
Staphylococcaceae	aerobic	1	0.00332226
Veillonellaceae	anaerobic	1	0.00332226
Odoribacteraceae	anaerobic	1	0.00332226
Selenomonadaceae	anaerobic	1	0.00332226
Peptoniphilaceae	anaerobic	1	0.00332226
Erysipelotrichaceae	anaerobic	1	0.00332226

## Sheet: S7
										Species	No.	Rate
										Bacteroides vulgatus	58	0.376623
										Bacteroides uniformis	32	0.207792
										Bacteroides dorei	23	0.149351
										Bacteroides ovatus	9	0.0584416
										Bacteroides fragilis	6	0.038961
										Bacteroides caccae	5	0.0324675
										Bacteroides plebeius	3	0.0194805
										Bacteroides coprocola	2	0.012987
										Bacteroides xylanisolvens	2	0.012987
										Bacteroides intestinalis	2	0.012987
										Bacteroides eggerthii	1	0.00649351
										Bacteroides plebeius	1	0.00649351
										Bacteroides salyersiae	1	0.00649351
										Bacteroides thetaiotaomicron	1	0.00649351
										Other Bacteroides sp.	8	0.0519481

## Sheet: S8
Sample ID	PMID of Publication	Bin	Contig number in the bin	tetX variants	Body Site	Age (years)	Age Category	Country	lifestyle	Average Abundance in human gastrointestinal tract	Kindom	Phylum	Class	Order	Family	Genus	Species	Oxygen demand	Gram stain
WenC_2017__N315	30661755	WenC_2017__N315__bin.52	17630	tet(X2)	Stool	66	Senior	France	urban	0.621498	k__Bacteria	p__Firmicutes	c__Firmicutes_unclassified	o__Firmicutes_unclassified	f__Firmicutes_unclassified	g__Firmicutes_unclassified	s__Firmicutes_bacterium_CAG_341	anaerobic	positive
ZeeviD_2015__PNP_Main_484	30661755	ZeeviD_2015__PNP_Main_484__bin.34	19448	tet(X2.4)	Stool	3	Child	Finland	urban	0.633028	k__Bacteria	p__Firmicutes	c__Clostridia	o__Clostridiales	f__Clostridiaceae	g__Clostridium	s__Clostridium_sp_CAG_62	anaerobic	negative
QinN_2014__HD-30	30661755	QinN_2014__HD-30__bin.28	20001	tet(X2.4)	Stool	29	Adult	China	urban	1.43927	k__Bacteria	p__Firmicutes	c__Clostridia	o__Clostridiales	f__Ruminococcaceae	g__Ruminococcus	s__Ruminococcus_sp_CAG_108	anaerobic	positive
VincentC_2016__MM096	30661755	VincentC_2016__MM096__bin.8	21722	tet(X2.9)	Stool	26	Adult	United States of America (the)	urban	4.05547	k__Bacteria	p__Firmicutes	c__Tissierellia	o__Tissierellales	f__Peptoniphilaceae	g__Finegoldia	s__Finegoldia_magna	anaerobic	positive
ZeeviD_2015__PNP_Validation_87	30661755	ZeeviD_2015__PNP_Validation_87__bin.7	23595	tet(X2)	Stool	58	Adult	Germany	urban	0.941993	k__Bacteria	p__Firmicutes	c__Clostridia	o__Clostridiales	f__Clostridiaceae	g__Clostridium	s__Clostridium_sp_CAG_567	anaerobic	negative
CosteaPI_2017__daisy-11-0-0	30661755	CosteaPI_2017__daisy-11-0-0__bin.40	23976	tet(X2.5)	Stool	36	Adult	China	urban	0.37555	k__Bacteria	p__Fusobacteria	c__Fusobacteriia	o__Fusobacteriales	f__Fusobacteriaceae	g__Fusobacterium	s__Fusobacterium_sp_CAG_439	anaerobic	negative
NielsenHB_2014__V1_CD31_0	30661755	NielsenHB_2014__V1_CD31_0__bin.9	24727	tet(X2.4)	Stool	26	Adult	Spain	urban	0.621498	k__Bacteria	p__Firmicutes	c__Firmicutes_unclassified	o__Firmicutes_unclassified	f__Firmicutes_unclassified	g__Firmicutes_unclassified	s__Firmicutes_bacterium_CAG_341	anaerobic	positive
HeQ_2017__SZAXPI029582-100	30661755	HeQ_2017__SZAXPI029582-100__bin.5	25719	tet(X2.4)	Stool	NA	Adult	Spain	urban	4.65527	k__Bacteria	p__Proteobacteria	c__Gammaproteobacteria	o__Pasteurellales	f__Pasteurellaceae	g__Haemophilus	s__Haemophilus_parainfluenzae	facultatively anaerobic	negative
VatanenT_2016__G78588	30661755	VatanenT_2016__G78588__bin.2	26294	tet(X2.5)	Stool	47	Adult	Austria	urban	1.07533	k__Bacteria	p__Proteobacteria	c__Alphaproteobacteria	o__Rhodospirillales	f__Rhodospirillaceae	g__Azospirillum	s__Azospirillum_sp_CAG_260	anaerobic	negative
ZeeviD_2015__PNP_Main_474	30661755	ZeeviD_2015__PNP_Main_474__bin.1	28206	tet(X45.2)	Stool	NA	Adult	China	urban	0.621498	k__Bacteria	p__Firmicutes	c__Firmicutes_unclassified	o__Firmicutes_unclassified	f__Firmicutes_unclassified	g__Firmicutes_unclassified	s__Firmicutes_bacterium_CAG_341	anaerobic	positive
VincentC_2016__MM022.1	30661755	VincentC_2016__MM022.1__bin.7	30414	tet(X2.4)	Stool	26	Adult	Canada	urban	5.26539	k__Bacteria	p__Bacteroidetes	c__Bacteroidia	o__Bacteroidales	f__Prevotellaceae	g__Prevotella	s__Prevotella_corporis	anaerobic	negative
LiJ_2014__MH0391	30661755	LiJ_2014__MH0391__bin.43	31144	tet(X2.4)	Stool	NA	Adult	United States of America (the)	urban	1.04609	k__Bacteria	p__Bacteroidetes	c__Bacteroidia	o__Bacteroidales	f__Prevotellaceae	g__Prevotella	s__Prevotella_sp_CAG_1031	anaerobic	negative
QinN_2014__LD-44	30661755	QinN_2014__LD-44__bin.59	31160	tet(X2.4)	Stool	65	Adult	China	urban	1.03115	k__Bacteria	p__Proteobacteria	c__Gammaproteobacteria	o__Pasteurellales	f__Pasteurellaceae	g__Haemophilus	s__Haemophilus_parahaemolyticus	facultatively anaerobic	negative
ZeeviD_2015__PNP_Main_565	30661755	ZeeviD_2015__PNP_Main_565__bin.20	31928	tet(X2.4)	Stool	2	Child	Estonia	urban	0.42465	k__Bacteria	p__Firmicutes	c__Clostridia	o__Clostridiales	f__Clostridiaceae	g__Clostridium	s__Clostridium_sp_CAG_306	anaerobic	negative
XieH_2016__YSZC12003_35523	30661755	XieH_2016__YSZC12003_35523__bin.86	32003	tet(X2.4)	Stool	22	Adult	Netherlands (the)	urban	3.20105	k__Bacteria	p__Proteobacteria	c__Gammaproteobacteria	o__Pasteurellales	f__Pasteurellaceae	g__Haemophilus	s__Haemophilus_sp_HMSC061E01	facultatively anaerobic	negative
HMP_2012__SRS017191	30661755	HMP_2012__SRS017191__bin.20	32030	tet(X2.4)	Stool	NA	Adult	Spain	urban	1.68491	k__Bacteria	p__Bacteroidetes	c__Bacteroidia	o__Bacteroidales	f__Rikenellaceae	g__Alistipes	s__Alistipes_putredinis	anaerobic	negative
NielsenHB_2014__O2_UC44_2	30661755	NielsenHB_2014__O2_UC44_2__bin.29	32175	tet(X2.4)	Stool	18	School age	Spain	urban	1.63706	k__Bacteria	p__Fusobacteria	c__Fusobacteriia	o__Fusobacteriales	f__Fusobacteriaceae	g__Fusobacterium	s__Fusobacterium_sp_CAG_815	anaerobic	negative
SchirmerM_2016__G89061	30661755	SchirmerM_2016__G89061__bin.3	32391	tet(X2)	Stool	NA	Adult	Israel	urban	2.10104	k__Bacteria	p__Firmicutes	c__Clostridia	o__Clostridiales	f__Eubacteriaceae	g__Eubacterium	s__Eubacterium_sp_CAG_202	anaerobic	positive
LiJ_2014__V1.UC63-0	30661755	LiJ_2014__V1.UC63-0__bin.49	32664	tet(X2.4)	Stool	65	Adult	Denmark	urban	0.657811	k__Bacteria	p__Candidatus_Melainabacteria	c__Candidatus_Melainabacteria_unclassified	o__Candidatus_Melainabacteria_unclassified	f__Candidatus_Melainabacteria_unclassified	g__Candidatus_Melainabacteria_unclassified	s__Candidatus_Melainabacteria_bacterium_LEY3_CP_29_8	anaerobic	negative
VincentC_2016__MM010	30661755	VincentC_2016__MM010__bin.36	32690	tet(X2.5)	Stool	NA	Newborn	Italy	urban	1.82741	k__Bacteria	p__Bacteroidetes	c__Bacteroidia	o__Bacteroidales	f__Prevotellaceae	g__Prevotella	s__Prevotella_sp_S7_1_8	anaerobic	negative
CosteaPI_2017__halbarad-11-2-0	30661755	CosteaPI_2017__halbarad-11-2-0__bin.35	32810	tet(X2.4)	Stool	NA	Adult	Denmark	urban	1.68491	k__Bacteria	p__Bacteroidetes	c__Bacteroidia	o__Bacteroidales	f__Rikenellaceae	g__Alistipes	s__Alistipes_putredinis	anaerobic	negative
ZellerG_2014__CCIS28384594ST-4-0	30661755	ZellerG_2014__CCIS28384594ST-4-0__bin.17	33041	tet(X2.5)	Stool	NA	Newborn	Italy	urban	2.10104	k__Bacteria	p__Firmicutes	c__Clostridia	o__Clostridiales	f__Eubacteriaceae	g__Eubacterium	s__Eubacterium_sp_CAG_202	anaerobic	positive
HMP_2012__SRS017821	30661755	HMP_2012__SRS017821__bin.38	33445	tet(X2)	Stool	65	Adult	United Kingdom of Great Britain and Northern Ireland (the)	urban	1.43927	k__Bacteria	p__Firmicutes	c__Clostridia	o__Clostridiales	f__Ruminococcaceae	g__Ruminococcus	s__Ruminococcus_sp_CAG_108	anaerobic	positive
LiJ_2014__V1.UC40-1	30661755	LiJ_2014__V1.UC40-1__bin.13	33639	tet(X2.4)	Stool	49	Adult	Denmark	urban	1.17642	k__Bacteria	p__Firmicutes	c__Bacilli	o__Lactobacillales	f__Streptococcaceae	g__Streptococcus	s__Streptococcus_salivarius	aerobic	positive
HMP_2012__SRS015065	30661755	HMP_2012__SRS015065__bin.60	33695	tet(X2)	Stool	54	Adult	United Kingdom of Great Britain and Northern Ireland (the)	urban	1.68491	k__Bacteria	p__Bacteroidetes	c__Bacteroidia	o__Bacteroidales	f__Rikenellaceae	g__Alistipes	s__Alistipes_putredinis	anaerobic	negative
ZeeviD_2015__PNP_Main_79	30661755	ZeeviD_2015__PNP_Main_79__bin.46	33861	tet(X2.2)	Stool	NA	Child	Sweden	urban	1.68491	k__Bacteria	p__Bacteroidetes	c__Bacteroidia	o__Bacteroidales	f__Rikenellaceae	g__Alistipes	s__Alistipes_putredinis	anaerobic	negative
ZellerG_2014__CCIS64773582ST-4-0	30661755	ZellerG_2014__CCIS64773582ST-4-0__bin.73	34256	tet(X2.5)	Stool	NA	Adult	United States of America (the)	urban	1.68491	k__Bacteria	p__Bacteroidetes	c__Bacteroidia	o__Bacteroidales	f__Rikenellaceae	g__Alistipes	s__Alistipes_putredinis	anaerobic	negative
QinJ_2012__CON-030	30661755	QinJ_2012__CON-030__bin.12	34313	tet(X2)	Stool	NA	Adult	Israel	urban	1.26793	k__Bacteria	p__Firmicutes	c__Negativicutes	o__Selenomonadales	f__Selenomonadaceae	g__Megamonas	s__Megamonas_funiformis_CAG_377	anaerobic	negative
XieH_2016__YSZC12003_35838	30661755	XieH_2016__YSZC12003_35838__bin.39	34542	tet(X2.4)	Stool	1	Newborn	Finland	urban	1.9379	k__Bacteria	p__Candidatus_Melainabacteria	c__Candidatus_Melainabacteria_unclassified	o__Candidatus_Melainabacteria_unclassified	f__Candidatus_Melainabacteria_unclassified	g__Candidatus_Melainabacteria_unclassified	s__Melainabacteria_sp_35_41	anaerobic	negative
NielsenHB_2014__O2_UC31_2	30661755	NielsenHB_2014__O2_UC31_2__bin.29	35105	tet(X2.4)	Stool	21	Adult	Spain	urban	1.32339	k__Bacteria	p__Bacteroidetes	c__Bacteroidia	o__Bacteroidales	f__Bacteroidaceae	g__Bacteroides	s__Bacteroides_dorei	anaerobic	negative
ChengpingW_2017__AS106raw	30661755	ChengpingW_2017__AS106raw__bin.1	35779	tet(X2)	Stool	66	Senior	United States of America (the)	urban	1.33621	k__Bacteria	p__Bacteroidetes	c__Bacteroidia	o__Bacteroidales	f__Prevotellaceae	g__Prevotella	s__Prevotella_sp_CAG_279	anaerobic	negative
VatanenT_2016__G80431	30661755	VatanenT_2016__G80431__bin.2	36252	tet(X2.4)	Stool	54	Adult	China	urban	1.68491	k__Bacteria	p__Bacteroidetes	c__Bacteroidia	o__Bacteroidales	f__Rikenellaceae	g__Alistipes	s__Alistipes_putredinis	anaerobic	negative
HMP_2012__SRS021477	30661755	HMP_2012__SRS021477__bin.28	36400	tet(X2.4)	Stool	NA	Adult	Spain	urban	1.35496	k__Bacteria	p__Bacteroidetes	c__Flavobacteriia	o__Flavobacteriales	f__Flavobacteriaceae	g__Capnocytophaga	s__Capnocytophaga_leadbetteri	anaerobic	negative
ZeeviD_2015__PNP_Main_494	30661755	ZeeviD_2015__PNP_Main_494__bin.21	36644	tet(X2)	Stool	62	Adult	Germany	urban	1.68491	k__Bacteria	p__Bacteroidetes	c__Bacteroidia	o__Bacteroidales	f__Rikenellaceae	g__Alistipes	s__Alistipes_putredinis	anaerobic	negative
ZeeviD_2015__PNP_Main_129	30661755	ZeeviD_2015__PNP_Main_129__bin.45	36654	tet(X2)	Stool	63	Adult	Germany	urban	1.68491	k__Bacteria	p__Bacteroidetes	c__Bacteroidia	o__Bacteroidales	f__Rikenellaceae	g__Alistipes	s__Alistipes_putredinis	anaerobic	negative
LiJ_2014__MH0334	30661755	LiJ_2014__MH0334__bin.20	36791	tet(X2.4)	Stool	NA	Adult	United States of America (the)	urban	7.33367	k__Bacteria	p__Bacteroidetes	c__Bacteroidia	o__Bacteroidales	f__Prevotellaceae	g__Prevotella	s__Prevotella_copri	anaerobic	negative
HMP_2012__SRS014459	30661755	HMP_2012__SRS014459__bin.5	36812	tet(X2)	Stool	53	Adult	United Kingdom of Great Britain and Northern Ireland (the)	urban	1.68491	k__Bacteria	p__Bacteroidetes	c__Bacteroidia	o__Bacteroidales	f__Rikenellaceae	g__Alistipes	s__Alistipes_putredinis	anaerobic	negative
QinN_2014__HV-9	30661755	QinN_2014__HV-9__bin.5	37100	tet(X2.4)	Stool	60	Adult	China	urban	14.172	k__Bacteria	p__Bacteroidetes	c__Bacteroidia	o__Bacteroidales	f__Prevotellaceae	g__Prevotella	s__Prevotella_copri_CAG_164	anaerobic	negative
HMP_2012__SRS017521	30661755	HMP_2012__SRS017521__bin.60	37721	tet(X2)	Stool	68	Senior	United Kingdom of Great Britain and Northern Ireland (the)	urban	9.09916	k__Bacteria	p__Bacteroidetes	c__Bacteroidia	o__Bacteroidales	f__Bacteroidaceae	g__Bacteroides	s__Bacteroides_vulgatus	anaerobic	negative
XieH_2016__YSZC12003_37296R1	30661755	XieH_2016__YSZC12003_37296R1__bin.55	37770	tet(X2.4)	Stool	1	Newborn	Finland	urban	0.967454	k__Bacteria	p__Bacteroidetes	c__Bacteroidia	o__Bacteroidales	f__Rikenellaceae	g__Alistipes	s__Alistipes_sp_CAG_157	anaerobic	negative
LiJ_2014__O2.UC40-1	30661755	LiJ_2014__O2.UC40-1__bin.93	38141	tet(X2.4)	Stool	NA	Adult	Germany	urban	1.57997	k__Bacteria	p__Bacteroidetes	c__Bacteroidia	o__Bacteroidales	f__Bacteroidaceae	g__Bacteroides	s__Bacteroides_sp_CAG_927	anaerobic	negative
BackhedF_2015__SID567_12M	30661755	BackhedF_2015__SID567_12M__bin.16	38174	tet(X46.2)	Stool	NA	Adult	Italy	urban	9.76272	k__Bacteria	p__Firmicutes	c__Bacilli	o__Lactobacillales	f__Enterococcaceae	g__Enterococcus	s__Enterococcus_faecalis	aerobic	positive
ZeeviD_2015__PNP_Main_475	30661755	ZeeviD_2015__PNP_Main_475__bin.37	38301	tet(X45.2)	Stool	NA	Adult	China	urban	1.15141	k__Bacteria	p__Candidatus_Melainabacteria	c__Candidatus_Melainabacteria_unclassified	o__Candidatus_Melainabacteria_unclassified	f__Candidatus_Melainabacteria_unclassified	g__Candidatus_Melainabacteria_unclassified	s__Candidatus_Gastranaerophilales_bacterium_HUM_16	anaerobic	negative
ZeeviD_2015__PNP_Main_61	30661755	ZeeviD_2015__PNP_Main_61__bin.8	39162	tet(X45.2)	Stool	NA	Adult	China	urban	7.42672	k__Bacteria	p__Bacteroidetes	c__Bacteroidia	o__Bacteroidales	f__Bacteroidaceae	g__Bacteroides	s__Bacteroides_plebeius_CAG_211	anaerobic	negative
NielsenHB_2014__MH0053	30661755	NielsenHB_2014__MH0053__bin.22	39399	tet(X2.10)	Stool	28	Adult	United States of America (the)	urban	1.43927	k__Bacteria	p__Firmicutes	c__Clostridia	o__Clostridiales	f__Ruminococcaceae	g__Ruminococcus	s__Ruminococcus_sp_CAG_108	anaerobic	positive
ZellerG_2014__CCIS96387239ST-4-0	30661755	ZellerG_2014__CCIS96387239ST-4-0__bin.16	41734	tet(X2.4)	Stool	NA	Newborn	Finland	urban	1.78129	k__Bacteria	p__Bacteroidetes	c__Bacteroidia	o__Bacteroidales	f__Prevotellaceae	g__Prevotella	s__Prevotella_sp_CAG_891	anaerobic	negative
FengQ_2015__SID530028	30661755	FengQ_2015__SID530028__bin.50	41938	tet(X2.4)	Stool	NA	Adult	Denmark	urban	3.58133	k__Bacteria	p__Firmicutes	c__Clostridia	o__Clostridiales	f__Ruminococcaceae	g__Ruminococcus	s__Ruminococcus_sp_CAG_9	anaerobic	positive
NielsenHB_2014__O2_UC40_2	30661755	NielsenHB_2014__O2_UC40_2__bin.23	42632	tet(X2.4)	Stool	21	Adult	Spain	urban	1.57997	k__Bacteria	p__Bacteroidetes	c__Bacteroidia	o__Bacteroidales	f__Bacteroidaceae	g__Bacteroides	s__Bacteroides_sp_CAG_927	anaerobic	negative
ZellerG_2014__CCIS55230578ST-4-0	30661755	ZellerG_2014__CCIS55230578ST-4-0__bin.57	42812	tet(X2.4)	Stool	2	Child	Russian Federation (the)	urban	4.3204	k__Bacteria	p__Firmicutes	c__Bacilli	o__Lactobacillales	f__Enterococcaceae	g__Enterococcus	s__Enterococcus_durans	aerobic	positive
LeChatelierE_2013__MH0008	30661755	LeChatelierE_2013__MH0008__bin.14	42976	tet(X2.4)	Stool	NA	Adult	China	urban	2.03214	k__Bacteria	p__Firmicutes	c__Clostridia	o__Clostridiales	f__Lachnospiraceae	g__Roseburia	s__Roseburia_inulinivorans_CAG_15	anaerobic	positive
FerrettiP_2018__CA_C10031IS2530FE_t1M15	30661755	FerrettiP_2018__CA_C10031IS2530FE_t1M15__bin.6	43125	tet(X2.4)	Stool	NA	Adult	Denmark	urban	5.52709	k__Bacteria	p__Bacteroidetes	c__Bacteroidia	o__Bacteroidales	f__Prevotellaceae	g__Prevotella	s__Prevotella_timonensis	anaerobic	negative
ZellerG_2014__CCIS70398272ST-4-0	30661755	ZellerG_2014__CCIS70398272ST-4-0__bin.92	43217	tet(X2.5)	Stool	NA	Adult	United States of America (the)	urban	1.78129	k__Bacteria	p__Bacteroidetes	c__Bacteroidia	o__Bacteroidales	f__Prevotellaceae	g__Prevotella	s__Prevotella_sp_CAG_891	anaerobic	negative
LiuW_2016__SRR3993041	30661755	LiuW_2016__SRR3993041__bin.51	44308	tet(X2.4)	Stool	49	Adult	Denmark	urban	2.42883	k__Bacteria	p__Firmicutes	c__Clostridia	o__Clostridiales	f__Lachnospiraceae	g__Butyrivibrio	s__Butyrivibrio_crossotus	anaerobic	negative
RaymondF_2016__P22E7	30661755	RaymondF_2016__P22E7__bin.26	44855	tet(X2)	Stool	NA	Adult	Israel	urban	1.7246	k__Bacteria	p__Bacteroidetes	c__Bacteroidia	o__Bacteroidales	f__Tannerellaceae	g__Parabacteroides	s__Parabacteroides_johnsonii	anaerobic	negative
LiJ_2014__O2.CD1-0-PT	30661755	LiJ_2014__O2.CD1-0-PT__bin.54	44865	tet(X2.4)	Stool	NA	Adult	United States of America (the)	urban	9.76272	k__Bacteria	p__Firmicutes	c__Bacilli	o__Lactobacillales	f__Enterococcaceae	g__Enterococcus	s__Enterococcus_faecalis	aerobic	positive
LiJ_2017__H3M616753	30661755	LiJ_2017__H3M616753__bin.6	45105	tet(X2.12)	Stool	23	Adult	Sweden	urban	14.172	k__Bacteria	p__Bacteroidetes	c__Bacteroidia	o__Bacteroidales	f__Prevotellaceae	g__Prevotella	s__Prevotella_copri_CAG_164	anaerobic	negative
VogtmannE_2016__MMRS79893829ST-27-0-0	30661755	VogtmannE_2016__MMRS79893829ST-27-0-0__bin.21	45394	tet(X2)	Stool	55	Adult	France	urban	1.45289	k__Bacteria	p__Firmicutes	c__Clostridia	o__Clostridiales	f__Ruminococcaceae	g__Ruminiclostridium	s__Eubacterium_siraeum	anaerobic	positive
ZeeviD_2015__PNP_Main_58	30661755	ZeeviD_2015__PNP_Main_58__bin.3	45407	tet(X2)	NA	NA	NA	NA			k__Bacteria	p__Bacteroidetes	c__Bacteroidia	o__Bacteroidales	f__Tannerellaceae	NA	NA	anaerobic	negative
VincentC_2016__MM060.2	30661755	VincentC_2016__MM060.2__bin.10	45565	tet(X2)	Stool	78	Senior	France	urban	5.52709	k__Bacteria	p__Bacteroidetes	c__Bacteroidia	o__Bacteroidales	f__Prevotellaceae	g__Prevotella	s__Prevotella_timonensis	anaerobic	negative
NielsenHB_2014__V1_CD3_0	30661755	NielsenHB_2014__V1_CD3_0__bin.5	46213	tet(X45.3)	Stool	NA	Adult	United States of America (the)	urban	2.24616	k__Bacteria	p__Firmicutes	c__Clostridia	o__Clostridiales	f__Lachnospiraceae	g__Roseburia	s__Roseburia_sp_CAG_18	anaerobic	positive
RaymondF_2016__P15E0	30661755	RaymondF_2016__P15E0__bin.34	46619	tet(X2.4)	Stool	43	Adult	China	urban	1.05976	k__Bacteria	p__Bacteroidetes	c__Bacteroidia	o__Bacteroidales	f__Bacteroidaceae	g__Bacteroides	s__Bacteroides_sp_CAG_20	anaerobic	negative
LoombaR_2017__SID1003_aac	30661755	LoombaR_2017__SID1003_aac__bin.20	46686	tet(X2)	Stool	NA	Adult	Israel	urban	0.633028	k__Bacteria	p__Firmicutes	c__Clostridia	o__Clostridiales	f__Clostridiaceae	g__Clostridium	s__Clostridium_sp_CAG_62	anaerobic	negative
LiJ_2017__nHM412840	30661755	LiJ_2017__nHM412840__bin.16	47258	tet(X2.4)	Stool	54	Adult	Denmark	urban	9.09916	k__Bacteria	p__Bacteroidetes	c__Bacteroidia	o__Bacteroidales	f__Bacteroidaceae	g__Bacteroides	s__Bacteroides_vulgatus	anaerobic	negative
BackhedF_2015__SID544_M	30661755	BackhedF_2015__SID544_M__bin.24	47833	tet(X2.4)	Oral cavity	28	Adult	United States of America (the)	urban	9.76272	k__Bacteria	p__Firmicutes	c__Bacilli	o__Lactobacillales	f__Enterococcaceae	g__Enterococcus	s__Enterococcus_faecalis	aerobic	positive
AsnicarF_2017__MV_FEM5_t3Q15	30661755	AsnicarF_2017__MV_FEM5_t3Q15__bin.22	48164	tet(X2.4)	Stool	27	Adult	United States of America (the)	urban	1.14276	k__Bacteria	p__Firmicutes	c__Erysipelotrichia	o__Erysipelotrichales	f__Erysipelotrichaceae	g__Holdemanella	s__Holdemanella_biformis	anaerobic	positive
CosteaPI_2017__SID713B015-11-0-0	30661755	CosteaPI_2017__SID713B015-11-0-0__bin.20	49756	tet(X2.4)	Stool	NA	Adult	Denmark	urban	14.172	k__Bacteria	p__Bacteroidetes	c__Bacteroidia	o__Bacteroidales	f__Prevotellaceae	g__Prevotella	s__Prevotella_copri_CAG_164	anaerobic	negative
QinN_2014__HD-65	30661755	QinN_2014__HD-65__bin.46	50139	tet(X2)	Stool	NA	Adult	Israel	urban	11.0091	k__Bacteria	p__Bacteroidetes	c__Bacteroidia	o__Bacteroidales	f__Bacteroidaceae	g__Bacteroides	s__Bacteroides_fragilis	anaerobic	negative
QinJ_2012__DLM002	30661755	QinJ_2012__DLM002__bin.6	51691	tet(X2.5)	Stool	51	Adult	Kazakhstan	urban+K236	14.172	k__Bacteria	p__Bacteroidetes	c__Bacteroidia	o__Bacteroidales	f__Prevotellaceae	g__Prevotella	s__Prevotella_copri_CAG_164	anaerobic	negative
WenC_2017__RA016	30661755	WenC_2017__RA016__bin.24	52220	tet(X2.5)	Stool	NA	Newborn	Italy	urban	14.172	k__Bacteria	p__Bacteroidetes	c__Bacteroidia	o__Bacteroidales	f__Prevotellaceae	g__Prevotella	s__Prevotella_copri_CAG_164	anaerobic	negative
SchirmerM_2016__G88975	30661755	SchirmerM_2016__G88975__bin.9	52287	tet(X45.2)	Stool	NA	Adult	United States of America (the)	urban	9.09916	k__Bacteria	p__Bacteroidetes	c__Bacteroidia	o__Bacteroidales	f__Bacteroidaceae	g__Bacteroides	s__Bacteroides_vulgatus	anaerobic	negative
VatanenT_2016__G80353	30661755	VatanenT_2016__G80353__bin.1	52341	tet(X2.4)	Stool	36	Adult	China	urban	1.15141	k__Bacteria	p__Candidatus_Melainabacteria	c__Candidatus_Melainabacteria_unclassified	o__Candidatus_Melainabacteria_unclassified	f__Candidatus_Melainabacteria_unclassified	g__Candidatus_Melainabacteria_unclassified	s__Candidatus_Gastranaerophilales_bacterium_HUM_16	anaerobic	negative
WenC_2017__RA019	30661755	WenC_2017__RA019__bin.12	52401	tet(X2.13)	Stool	29	Adult	Sweden	urban	14.172	k__Bacteria	p__Bacteroidetes	c__Bacteroidia	o__Bacteroidales	f__Prevotellaceae	g__Prevotella	s__Prevotella_copri_CAG_164	anaerobic	negative
LeChatelierE_2013__MH0146	30661755	LeChatelierE_2013__MH0146__bin.13	53179	tet(X47)	Stool	29	Adult	United States of America (the)	urban	1.05976	k__Bacteria	p__Bacteroidetes	c__Bacteroidia	o__Bacteroidales	f__Bacteroidaceae	g__Bacteroides	s__Bacteroides_sp_CAG_20	anaerobic	negative
NielsenHB_2014__MH0146	30661755	NielsenHB_2014__MH0146__bin.26	53309	tet(X47)	Stool	25	Adult	United States of America (the)	urban	1.05976	k__Bacteria	p__Bacteroidetes	c__Bacteroidia	o__Bacteroidales	f__Bacteroidaceae	g__Bacteroides	s__Bacteroides_sp_CAG_20	anaerobic	negative
Bengtsson-PalmeJ_2015__TRAVELRES44	30661755	Bengtsson-PalmeJ_2015__TRAVELRES44__bin.44	53650	tet(X2.4)	Stool	NA	Adult	Denmark	urban	4.317	k__Bacteria	p__Bacteroidetes	c__Bacteroidia	o__Bacteroidales	f__Bacteroidaceae	g__Bacteroides	s__Bacteroides_caccae	anaerobic	negative
NielsenHB_2014__V1_CD8_0	30661755	NielsenHB_2014__V1_CD8_0__bin.13	53968	tet(X2.4)	Stool	53	Adult	Spain	urban	5.25526	k__Bacteria	p__Bacteroidetes	c__Bacteroidia	o__Bacteroidales	f__Bacteroidaceae	g__Bacteroides	s__Bacteroides_coprocola_CAG_162	anaerobic	negative
VatanenT_2016__G80553	30661755	VatanenT_2016__G80553__bin.4	54096	tet(X2.5)	Stool	43	Adult	Italy	urban	5.47304	k__Bacteria	p__Bacteroidetes	c__Bacteroidia	o__Bacteroidales	f__Bacteroidaceae	g__Bacteroides	s__Bacteroides_uniformis	anaerobic	negative
Obregon-TitoAJ_2015__SM11	30661755	Obregon-TitoAJ_2015__SM11__bin.27	54125	tet(X2.4)	Stool	NA	NA	China	urban	4.05129	k__Bacteria	p__Bacteroidetes	c__Bacteroidia	o__Bacteroidales	f__Rikenellaceae	g__Alistipes	s__Alistipes_sp_CAG_435	anaerobic	negative
LouisS_2016__AS45_3	30661755	LouisS_2016__AS45_3__bin.2	54198	tet(X2.4)	Stool	64	Adult	Denmark	urban	14.172	k__Bacteria	p__Bacteroidetes	c__Bacteroidia	o__Bacteroidales	f__Prevotellaceae	g__Prevotella	s__Prevotella_copri_CAG_164	anaerobic	negative
HMP_2012__SRS018427	30661755	HMP_2012__SRS018427__bin.14	54715	tet(X2)	Stool	60	Adult	United Kingdom of Great Britain and Northern Ireland (the)	urban	5.47304	k__Bacteria	p__Bacteroidetes	c__Bacteroidia	o__Bacteroidales	f__Bacteroidaceae	g__Bacteroides	s__Bacteroides_uniformis	anaerobic	negative
XieH_2016__YSZC12003_37284	30661755	XieH_2016__YSZC12003_37284__bin.26	55403	tet(X2.4)	Stool	1	Newborn	Finland	urban	2.80999	k__Bacteria	p__Bacteroidetes	c__Bacteroidia	o__Bacteroidales	f__Rikenellaceae	g__Alistipes	s__Alistipes_finegoldii	anaerobic	negative
ZeeviD_2015__PNP_Validation_86	30661755	ZeeviD_2015__PNP_Validation_86__bin.1	55510	tet(X2.4)	Stool	3	Child	Estonia	urban	3.17899	k__Bacteria	p__Bacteroidetes	c__Bacteroidia	o__Bacteroidales	f__Bacteroidaceae	g__Bacteroides	s__Bacteroides_sp_CAG_98	anaerobic	negative
FengQ_2015__SID31160	30661755	FengQ_2015__SID31160__bin.21	55556	tet(X2.4)	Stool	NA	Adult	Denmark	urban	0.541099	k__Bacteria	p__Firmicutes	c__Clostridia	o__Clostridiales	f__Lachnospiraceae	g__Roseburia	s__Roseburia_sp_CAG_309	anaerobic	positive
ChengpingW_2017__AS94raw	30661755	ChengpingW_2017__AS94raw__bin.21	55725	tet(X2.5)	Stool	30	Adult	China	urban	3.17899	k__Bacteria	p__Bacteroidetes	c__Bacteroidia	o__Bacteroidales	f__Bacteroidaceae	g__Bacteroides	s__Bacteroides_sp_CAG_98	anaerobic	negative
Bengtsson-PalmeJ_2015__TRAVELRES46	30661755	Bengtsson-PalmeJ_2015__TRAVELRES46__bin.131	56902	tet(X2)	Stool	55	Adult	United States of America (the)	urban	9.09916	k__Bacteria	p__Bacteroidetes	c__Bacteroidia	o__Bacteroidales	f__Bacteroidaceae	g__Bacteroides	s__Bacteroides_vulgatus	anaerobic	negative
GeversD_2014__SKSTL0003	30661755	GeversD_2014__SKSTL0003__bin.31	57220	tet(X2.5)	Stool	NA	Adult	Germany	urban	5.47304	k__Bacteria	p__Bacteroidetes	c__Bacteroidia	o__Bacteroidales	f__Bacteroidaceae	g__Bacteroides	s__Bacteroides_uniformis	anaerobic	negative
FengQ_2015__SID530373	30661755	FengQ_2015__SID530373__bin.77	57592	tet(X2.5)	Stool	15	School age	Germany	urban	1.5925	k__Bacteria	p__Firmicutes	c__Clostridia	o__Clostridiales	f__Eubacteriaceae	g__Eubacterium	s__Eubacterium_hallii_CAG_12	anaerobic	positive
VatanenT_2016__G69206	30661755	VatanenT_2016__G69206__bin.8	58058	tet(X2)	Stool	89	Senior	France	urban	5.47304	k__Bacteria	p__Bacteroidetes	c__Bacteroidia	o__Bacteroidales	f__Bacteroidaceae	g__Bacteroides	s__Bacteroides_uniformis	anaerobic	negative
VogtmannE_2016__MMRS24340226ST-27-0-0	30661755	VogtmannE_2016__MMRS24340226ST-27-0-0__bin.24	58402	tet(X2)	Stool	64	Adult	France	urban	0.995209	k__Bacteria	p__Bacteroidetes	c__Bacteroidia	o__Bacteroidales	f__Tannerellaceae	g__Tannerella	s__Tannerella_sp_CAG_51	anaerobic	negative
QinN_2014__HD-68	30661755	QinN_2014__HD-68__bin.15	58672	tet(X2)	Stool	NA	Adult	Israel	urban	11.4888	k__Bacteria	p__Bacteroidetes	c__Bacteroidia	o__Bacteroidales	f__Bacteroidaceae	g__Bacteroides	s__Bacteroides_dorei	anaerobic	negative
GeversD_2014__SKBSTL040	30661755	GeversD_2014__SKBSTL040__bin.54	59046	tet(X2.2)	Stool	NA	Adult	Sweden	urban	7.99289	k__Bacteria	p__Bacteroidetes	c__Bacteroidia	o__Bacteroidales	f__Bacteroidaceae	g__Bacteroides	s__Bacteroides_xylanisolvens	anaerobic	negative
SchirmerM_2016__G88863	30661755	SchirmerM_2016__G88863__bin.26	59192	tet(X2.5)	Stool	67	Senior	Austria	urban	5.47304	k__Bacteria	p__Bacteroidetes	c__Bacteroidia	o__Bacteroidales	f__Bacteroidaceae	g__Bacteroides	s__Bacteroides_uniformis	anaerobic	negative
NielsenHB_2014__V1_UC23_0	30661755	NielsenHB_2014__V1_UC23_0__bin.8	59329	tet(X2.4)	Stool	31	Adult	Spain	urban	0.880014	k__Bacteria	p__Firmicutes	c__Clostridia	o__Clostridiales	f__Clostridiaceae	g__Clostridium	s__Clostridium_sp_CAG_122	anaerobic	negative
LeChatelierE_2013__MH0199	30661755	LeChatelierE_2013__MH0199__bin.23	59564	tet(X2)	Stool	NA	Adult	Israel	urban	9.09916	k__Bacteria	p__Bacteroidetes	c__Bacteroidia	o__Bacteroidales	f__Bacteroidaceae	g__Bacteroides	s__Bacteroides_vulgatus	anaerobic	negative
CosteaPI_2017__alien3-11-0-0	30661755	CosteaPI_2017__alien3-11-0-0__bin.39	59724	tet(X2.4)	Stool	NA	Adult	Denmark	urban	9.09916	k__Bacteria	p__Bacteroidetes	c__Bacteroidia	o__Bacteroidales	f__Bacteroidaceae	g__Bacteroides	s__Bacteroides_vulgatus	anaerobic	negative
LoombaR_2017__SID1015_aao	30661755	LoombaR_2017__SID1015_aao__bin.13	59808	tet(X2)	Stool	NA	Adult	Israel	urban	9.09916	k__Bacteria	p__Bacteroidetes	c__Bacteroidia	o__Bacteroidales	f__Bacteroidaceae	g__Bacteroides	s__Bacteroides_vulgatus	anaerobic	negative
LeChatelierE_2013__MH0047	30661755	LeChatelierE_2013__MH0047__bin.11	59993	tet(X2.4)	Stool	NA	Adult	Netherlands (the)	urban	7.52329	k__Bacteria	p__Bacteroidetes	c__Bacteroidia	o__Bacteroidales	f__Bacteroidaceae	g__Bacteroides	s__Bacteroides_sp_CAG_702	anaerobic	negative
LiJ_2014__O2.UC5-1	30661755	LiJ_2014__O2.UC5-1__bin.9	61619	tet(X2.4)	Stool	49	Adult	Denmark	urban	9.09916	k__Bacteria	p__Bacteroidetes	c__Bacteroidia	o__Bacteroidales	f__Bacteroidaceae	g__Bacteroides	s__Bacteroides_vulgatus	anaerobic	negative
NielsenHB_2014__O2_UC41_2	30661755	NielsenHB_2014__O2_UC41_2__bin.22	61903	tet(X2.4)	Stool	42	Adult	Spain	urban	0.955053	k__Bacteria	p__Firmicutes	c__Bacilli	o__Bacillales	f__Staphylococcaceae	g__Staphylococcus	s__Staphylococcus_sp_CAG_324	aerobic	positive
HanniganGD_2017__MG100132	30661755	HanniganGD_2017__MG100132__bin.7	62728	tet(X2.4)	Stool	NA	Adult	Spain	urban	4.42872	k__Bacteria	p__Bacteroidetes	c__Bacteroidia	o__Bacteroidales	f__Bacteroidaceae	g__Bacteroides	s__Bacteroides_eggerthii_CAG_109	anaerobic	negative
NielsenHB_2014__MH0079	30661755	NielsenHB_2014__MH0079__bin.13	62748	tet(X2.4)	Stool	35	Adult	Spain	urban	7.34213	k__Bacteria	p__Bacteroidetes	c__Bacteroidia	o__Bacteroidales	f__Bacteroidaceae	g__Bacteroides	s__Bacteroides_plebeius	anaerobic	negative
HeQ_2017__SZAXPI029491-89	30661755	HeQ_2017__SZAXPI029491-89__bin.18	62769	tet(X2.4)	Stool	NA	Adult	Spain	urban	11.4888	k__Bacteria	p__Bacteroidetes	c__Bacteroidia	o__Bacteroidales	f__Bacteroidaceae	g__Bacteroides	s__Bacteroides_dorei	anaerobic	negative
FengQ_2015__SID31874	30661755	FengQ_2015__SID31874__bin.53	62860	tet(X2.7)	Stool	28	Adult	United States of America (the)	urban	5.47304	k__Bacteria	p__Bacteroidetes	c__Bacteroidia	o__Bacteroidales	f__Bacteroidaceae	g__Bacteroides	s__Bacteroides_uniformis	anaerobic	negative
ZellerG_2014__CCMD25963797ST-21-0	30661755	ZellerG_2014__CCMD25963797ST-21-0__bin.75	63029	tet(X2.4)	Stool	62	Adult	Canada	urban	5.47304	k__Bacteria	p__Bacteroidetes	c__Bacteroidia	o__Bacteroidales	f__Bacteroidaceae	g__Bacteroides	s__Bacteroides_uniformis	anaerobic	negative
GeversD_2014__SKBSTL006	30661755	GeversD_2014__SKBSTL006__bin.51	63034	tet(X2)	Stool	NA	Adult	China	urban	9.09916	k__Bacteria	p__Bacteroidetes	c__Bacteroidia	o__Bacteroidales	f__Bacteroidaceae	g__Bacteroides	s__Bacteroides_vulgatus	anaerobic	negative
NielsenHB_2014__V1_UC33_0	30661755	NielsenHB_2014__V1_UC33_0__bin.51	63142	tet(X2.4)	Stool	41	Adult	Spain	urban	7.42672	k__Bacteria	p__Bacteroidetes	c__Bacteroidia	o__Bacteroidales	f__Bacteroidaceae	g__Bacteroides	s__Bacteroides_plebeius_CAG_211	anaerobic	negative
LiSS_2016__FAT_014-22-2-0	30661755	LiSS_2016__FAT_014-22-2-0__bin.24	64984	tet(X2.4)	Stool	45	Adult	Denmark	urban	1.47849	k__Bacteria	p__Firmicutes	c__Clostridia	o__Clostridiales	f__Lachnospiraceae	g__Blautia	s__Blautia_sp	anaerobic	positive
CosteaPI_2017__daisy-11-389-0	30661755	CosteaPI_2017__daisy-11-389-0__bin.18	65028	tet(X2.5)	Stool	19	Adult	Germany	urban	5.47304	k__Bacteria	p__Bacteroidetes	c__Bacteroidia	o__Bacteroidales	f__Bacteroidaceae	g__Bacteroides	s__Bacteroides_uniformis	anaerobic	negative
Bengtsson-PalmeJ_2015__TRAVELRES45	30661755	Bengtsson-PalmeJ_2015__TRAVELRES45__bin.34	65061	tet(X2)	Stool	70	Senior	United States of America (the)	urban	5.47304	k__Bacteria	p__Bacteroidetes	c__Bacteroidia	o__Bacteroidales	f__Bacteroidaceae	g__Bacteroides	s__Bacteroides_uniformis	anaerobic	negative
QinN_2014__LD-1	30661755	QinN_2014__LD-1__bin.25	65813	tet(X2.5)	Stool	74	Senior	Austria	urban	7.42672	k__Bacteria	p__Bacteroidetes	c__Bacteroidia	o__Bacteroidales	f__Bacteroidaceae	g__Bacteroides	s__Bacteroides_plebeius_CAG_211	anaerobic	negative
QinN_2014__LD-87	30661755	QinN_2014__LD-87__bin.6	66605	tet(X2.15)	Stool	NA	Newborn	Sweden	urban	5.47304	k__Bacteria	p__Bacteroidetes	c__Bacteroidia	o__Bacteroidales	f__Bacteroidaceae	g__Bacteroides	s__Bacteroides_uniformis	anaerobic	negative
LiJ_2014__O2.UC36-1	30661755	LiJ_2014__O2.UC36-1__bin.46	66682	tet(X2.4)	Stool	NA	Adult	Germany	urban	5.47304	k__Bacteria	p__Bacteroidetes	c__Bacteroidia	o__Bacteroidales	f__Bacteroidaceae	g__Bacteroides	s__Bacteroides_uniformis	anaerobic	negative
NielsenHB_2014__MH0159	30661755	NielsenHB_2014__MH0159__bin.39	66910	tet(X2.4)	Stool	45	Adult	Spain	urban	5.47304	k__Bacteria	p__Bacteroidetes	c__Bacteroidia	o__Bacteroidales	f__Bacteroidaceae	g__Bacteroides	s__Bacteroides_uniformis	anaerobic	negative
HMP_2012__SRS018817	30661755	HMP_2012__SRS018817__bin.33	67722	tet(X2)	Stool	62	Adult	United Kingdom of Great Britain and Northern Ireland (the)	urban	10.8607	k__Bacteria	p__Bacteroidetes	c__Bacteroidia	o__Bacteroidales	f__Bacteroidaceae	g__Bacteroides	s__Bacteroides_ovatus	anaerobic	negative
CosteaPI_2017__daisy-11-2-0	30661755	CosteaPI_2017__daisy-11-2-0__bin.26	68173	tet(X2.5)	Stool	47	Adult	China	urban	2.03214	k__Bacteria	p__Firmicutes	c__Clostridia	o__Clostridiales	f__Lachnospiraceae	g__Roseburia	s__Roseburia_inulinivorans_CAG_15	anaerobic	positive
NielsenHB_2014__V1_CD19_0	30661755	NielsenHB_2014__V1_CD19_0__bin.53	68534	tet(X2.4)	Stool	43	Adult	Spain	urban	9.09916	k__Bacteria	p__Bacteroidetes	c__Bacteroidia	o__Bacteroidales	f__Bacteroidaceae	g__Bacteroides	s__Bacteroides_vulgatus	anaerobic	negative
LoombaR_2017__SID1040_ban	30661755	LoombaR_2017__SID1040_ban__bin.26	68792	tet(X2)	Stool	NA	Adult	Israel	urban	5.47304	k__Bacteria	p__Bacteroidetes	c__Bacteroidia	o__Bacteroidales	f__Bacteroidaceae	g__Bacteroides	s__Bacteroides_uniformis	anaerobic	negative
NielsenHB_2014__V1_CD17_4	30661755	NielsenHB_2014__V1_CD17_4__bin.32	68994	tet(X2.4)	Stool	51	Adult	Spain	urban	9.09916	k__Bacteria	p__Bacteroidetes	c__Bacteroidia	o__Bacteroidales	f__Bacteroidaceae	g__Bacteroides	s__Bacteroides_vulgatus	anaerobic	negative
NielsenHB_2014__V1_UC34_0	30661755	NielsenHB_2014__V1_UC34_0__bin.53	69004	tet(X2.4)	Stool	4	Child	Peru	rural	5.47304	k__Bacteria	p__Bacteroidetes	c__Bacteroidia	o__Bacteroidales	f__Bacteroidaceae	g__Bacteroides	s__Bacteroides_uniformis	anaerobic	negative
VincentC_2016__MM091.1	30661755	VincentC_2016__MM091.1__bin.8	69099	tet(X2.3)	Stool	29	Adult	Sweden	urban	9.09916	k__Bacteria	p__Bacteroidetes	c__Bacteroidia	o__Bacteroidales	f__Bacteroidaceae	g__Bacteroides	s__Bacteroides_vulgatus	anaerobic	negative
Bengtsson-PalmeJ_2015__TRAVELRES23	30661755	Bengtsson-PalmeJ_2015__TRAVELRES23__bin.37	69335	tet(X2.4)	Stool	2	Child	Finland	urban	0.63468	k__Bacteria	p__Bacteroidetes	c__Bacteroidia	o__Bacteroidales	f__Odoribacteraceae	g__Odoribacter	s__Odoribacter_splanchnicus	anaerobic	negative
VogtmannE_2016__MMRS11932626ST-27-0-0	30661755	VogtmannE_2016__MMRS11932626ST-27-0-0__bin.31	69534	tet(X2.4)	Stool	24	Adult	Netherlands (the)	urban	11.4888	k__Bacteria	p__Bacteroidetes	c__Bacteroidia	o__Bacteroidales	f__Bacteroidaceae	g__Bacteroides	s__Bacteroides_dorei	anaerobic	negative
VatanenT_2016__G80526	30661755	VatanenT_2016__G80526__bin.11	69637	tet(X2.8)	Stool	29	Adult	United States of America (the)	urban	5.47304	k__Bacteria	p__Bacteroidetes	c__Bacteroidia	o__Bacteroidales	f__Bacteroidaceae	g__Bacteroides	s__Bacteroides_uniformis	anaerobic	negative
LiJ_2014__O2.UC36-0	30661755	LiJ_2014__O2.UC36-0__bin.51	69775	tet(X2.4)	Stool	NA	Adult	Germany	urban	5.47304	k__Bacteria	p__Bacteroidetes	c__Bacteroidia	o__Bacteroidales	f__Bacteroidaceae	g__Bacteroides	s__Bacteroides_uniformis	anaerobic	negative
NielsenHB_2014__V1_UC31_4	30661755	NielsenHB_2014__V1_UC31_4__bin.7	70200	tet(X2.4)	Stool	50	Adult	Spain	urban	5.47304	k__Bacteria	p__Bacteroidetes	c__Bacteroidia	o__Bacteroidales	f__Bacteroidaceae	g__Bacteroides	s__Bacteroides_uniformis	anaerobic	negative
LiJ_2014__MH0393	30661755	LiJ_2014__MH0393__bin.29	70213	tet(X2.4)	Stool	NA	Senior	United States of America (the)	urban	1.89525	k__Bacteria	p__Bacteroidetes	c__Bacteroidia	o__Bacteroidales	f__Tannerellaceae	g__Parabacteroides	s__Parabacteroides_merdae_CAG_48	anaerobic	negative
ZeeviD_2015__PNP_Main_763	30661755	ZeeviD_2015__PNP_Main_763__bin.13	70216	tet(X2.2)	Stool	NA	Adult	Sweden	urban	5.47304	k__Bacteria	p__Bacteroidetes	c__Bacteroidia	o__Bacteroidales	f__Bacteroidaceae	g__Bacteroides	s__Bacteroides_uniformis	anaerobic	negative
NielsenHB_2014__MH0133	30661755	NielsenHB_2014__MH0133__bin.30	70301	tet(X2.5)	Stool	7	Child	Germany	urban	5.47304	k__Bacteria	p__Bacteroidetes	c__Bacteroidia	o__Bacteroidales	f__Bacteroidaceae	g__Bacteroides	s__Bacteroides_uniformis	anaerobic	negative
LeChatelierE_2013__MH0133	30661755	LeChatelierE_2013__MH0133__bin.1	70358	tet(X2.5)	Stool	NA	Adult	Germany	urban	5.47304	k__Bacteria	p__Bacteroidetes	c__Bacteroidia	o__Bacteroidales	f__Bacteroidaceae	g__Bacteroides	s__Bacteroides_uniformis	anaerobic	negative
ZeeviD_2015__PNP_Main_524	30661755	ZeeviD_2015__PNP_Main_524__bin.28	71127	tet(X2.4)	Stool	2	Child	Finland	urban	7.99289	k__Bacteria	p__Bacteroidetes	c__Bacteroidia	o__Bacteroidales	f__Bacteroidaceae	g__Bacteroides	s__Bacteroides_xylanisolvens	anaerobic	negative
ZellerG_2014__CCMD45988061ST-21-0	30661755	ZellerG_2014__CCMD45988061ST-21-0__bin.12	71249	tet(X2.4)	Stool	75	Senior	Canada	urban	9.09916	k__Bacteria	p__Bacteroidetes	c__Bacteroidia	o__Bacteroidales	f__Bacteroidaceae	g__Bacteroides	s__Bacteroides_vulgatus	anaerobic	negative
LoombaR_2017__SID5401_alw	30661755	LoombaR_2017__SID5401_alw__bin.24	71371	tet(X2)	Stool	NA	Adult	Israel	urban	5.47304	k__Bacteria	p__Bacteroidetes	c__Bacteroidia	o__Bacteroidales	f__Bacteroidaceae	g__Bacteroides	s__Bacteroides_uniformis	anaerobic	negative
FerrettiP_2018__CA_C10042IS2739FE_t5M16	30661755	FerrettiP_2018__CA_C10042IS2739FE_t5M16__bin.3	71766	tet(X2.4)	Stool	NA	Adult	Spain	urban	5.47304	k__Bacteria	p__Bacteroidetes	c__Bacteroidia	o__Bacteroidales	f__Bacteroidaceae	g__Bacteroides	s__Bacteroides_uniformis	anaerobic	negative
XieH_2016__YSZC12003_35653	30661755	XieH_2016__YSZC12003_35653__bin.10	72063	tet(X2.5)	Stool	NA	Newborn	Italy	urban	5.47304	k__Bacteria	p__Bacteroidetes	c__Bacteroidia	o__Bacteroidales	f__Bacteroidaceae	g__Bacteroides	s__Bacteroides_uniformis	anaerobic	negative
LiJ_2014__O2.UC14-1	30661755	LiJ_2014__O2.UC14-1__bin.10	72236	tet(X2.4)	Stool	NA	Adult	United States of America (the)	urban	5.47304	k__Bacteria	p__Bacteroidetes	c__Bacteroidia	o__Bacteroidales	f__Bacteroidaceae	g__Bacteroides	s__Bacteroides_uniformis	anaerobic	negative
ZellerG_2014__CCMD18872694ST-21-0	30661755	ZellerG_2014__CCMD18872694ST-21-0__bin.70	72335	tet(X2.4)	Stool	NA	Newborn	Estonia	urban	5.25526	k__Bacteria	p__Bacteroidetes	c__Bacteroidia	o__Bacteroidales	f__Bacteroidaceae	g__Bacteroides	s__Bacteroides_coprocola_CAG_162	anaerobic	negative
VatanenT_2016__G80579	30661755	VatanenT_2016__G80579__bin.1	73032	tet(X2.4)	Stool	35	Adult	Canada	urban	9.09916	k__Bacteria	p__Bacteroidetes	c__Bacteroidia	o__Bacteroidales	f__Bacteroidaceae	g__Bacteroides	s__Bacteroides_vulgatus	anaerobic	negative
FerrettiP_2018__CA_C10049IS2854FE_t1M16	30661755	FerrettiP_2018__CA_C10049IS2854FE_t1M16__bin.4	73138	tet(X2.4)	Stool	NA	Adult	Spain	urban	5.47304	k__Bacteria	p__Bacteroidetes	c__Bacteroidia	o__Bacteroidales	f__Bacteroidaceae	g__Bacteroides	s__Bacteroides_uniformis	anaerobic	negative
VogtmannE_2016__MMRS38954404ST-27-0-0	30661755	VogtmannE_2016__MMRS38954404ST-27-0-0__bin.11	73420	tet(X2)	Stool	63	Adult	France	urban	9.09916	k__Bacteria	p__Bacteroidetes	c__Bacteroidia	o__Bacteroidales	f__Bacteroidaceae	g__Bacteroides	s__Bacteroides_vulgatus	anaerobic	negative
NielsenHB_2014__V1_CD17_0	30661755	NielsenHB_2014__V1_CD17_0__bin.39	73467	tet(X2.4)	Stool	28	Adult	Spain	urban	9.09916	k__Bacteria	p__Bacteroidetes	c__Bacteroidia	o__Bacteroidales	f__Bacteroidaceae	g__Bacteroides	s__Bacteroides_vulgatus	anaerobic	negative
QinJ_2012__T2D-028	30661755	QinJ_2012__T2D-028__bin.31	73482	tet(X2)	Stool	NA	Adult	Israel	urban	9.09916	k__Bacteria	p__Bacteroidetes	c__Bacteroidia	o__Bacteroidales	f__Bacteroidaceae	g__Bacteroides	s__Bacteroides_vulgatus	anaerobic	negative
ChengpingW_2017__AS58raw	30661755	ChengpingW_2017__AS58raw__bin.7	73748	tet(X2.4)	Stool	NA	Adult	Denmark	urban	5.47304	k__Bacteria	p__Bacteroidetes	c__Bacteroidia	o__Bacteroidales	f__Bacteroidaceae	g__Bacteroides	s__Bacteroides_uniformis	anaerobic	negative
ZellerG_2014__CCIS41548810ST-4-0	30661755	ZellerG_2014__CCIS41548810ST-4-0__bin.21	73794	tet(X2.4)	Stool	2	Child	Russian Federation (the)	urban	9.09916	k__Bacteria	p__Bacteroidetes	c__Bacteroidia	o__Bacteroidales	f__Bacteroidaceae	g__Bacteroides	s__Bacteroides_vulgatus	anaerobic	negative
BackhedF_2015__SID527_12M	30661755	BackhedF_2015__SID527_12M__bin.20	74166	tet(X2)	Stool	65	Adult	United States of America (the)	urban	11.4888	k__Bacteria	p__Bacteroidetes	c__Bacteroidia	o__Bacteroidales	f__Bacteroidaceae	g__Bacteroides	s__Bacteroides_dorei	anaerobic	negative
VatanenT_2016__G78513	30661755	VatanenT_2016__G78513__bin.2	74416	tet(X2.4)	Stool	32	Adult	China	urban	9.09916	k__Bacteria	p__Bacteroidetes	c__Bacteroidia	o__Bacteroidales	f__Bacteroidaceae	g__Bacteroides	s__Bacteroides_vulgatus	anaerobic	negative
XieH_2016__YSZC12003_37195	30661755	XieH_2016__YSZC12003_37195__bin.10	74501	tet(X2.4)	Stool	1	Newborn	Estonia	urban	5.47304	k__Bacteria	p__Bacteroidetes	c__Bacteroidia	o__Bacteroidales	f__Bacteroidaceae	g__Bacteroides	s__Bacteroides_uniformis	anaerobic	negative
NielsenHB_2014__V1_UC58_0	30661755	NielsenHB_2014__V1_UC58_0__bin.57	74505	tet(X2.4)	Stool	39	Adult	China	urban	9.09916	k__Bacteria	p__Bacteroidetes	c__Bacteroidia	o__Bacteroidales	f__Bacteroidaceae	g__Bacteroides	s__Bacteroides_vulgatus	anaerobic	negative
CosteaPI_2017__donald3-11-7-0	30661755	CosteaPI_2017__donald3-11-7-0__bin.51	74618	tet(X2.4)	Stool	NA	Adult	Denmark	urban	5.47304	k__Bacteria	p__Bacteroidetes	c__Bacteroidia	o__Bacteroidales	f__Bacteroidaceae	g__Bacteroides	s__Bacteroides_uniformis	anaerobic	negative
LiJ_2014__MH0280	30661755	LiJ_2014__MH0280__bin.85	74647	tet(X2.4)	Stool	NA	Adult	United States of America (the)	urban	5.47304	k__Bacteria	p__Bacteroidetes	c__Bacteroidia	o__Bacteroidales	f__Bacteroidaceae	g__Bacteroides	s__Bacteroides_uniformis	anaerobic	negative
HMP_2012__SRS024132	30661755	HMP_2012__SRS024132__bin.23	74794	tet(X2.4)	Stool	NA	Adult	Spain	urban	2.29597	k__Bacteria	p__Bacteroidetes	c__Bacteroidia	o__Bacteroidales	f__Tannerellaceae	g__Parabacteroides	s__Parabacteroides_distasonis	anaerobic	negative
ZeeviD_2015__PNP_Main_384	30661755	ZeeviD_2015__PNP_Main_384__bin.31	74949	tet(X2)	Stool	71	Senior	Germany	urban	4.317	k__Bacteria	p__Bacteroidetes	c__Bacteroidia	o__Bacteroidales	f__Bacteroidaceae	g__Bacteroides	s__Bacteroides_caccae	anaerobic	negative
VatanenT_2016__G80380	30661755	VatanenT_2016__G80380__bin.4	75363	tet(X2.4)	Stool	58	Adult	China	urban	9.09916	k__Bacteria	p__Bacteroidetes	c__Bacteroidia	o__Bacteroidales	f__Bacteroidaceae	g__Bacteroides	s__Bacteroides_vulgatus	anaerobic	negative
ZeeviD_2015__PNP_Main_578	30661755	ZeeviD_2015__PNP_Main_578__bin.10	75610	tet(X2.4)	Stool	3	Child	Estonia	urban	9.09916	k__Bacteria	p__Bacteroidetes	c__Bacteroidia	o__Bacteroidales	f__Bacteroidaceae	g__Bacteroides	s__Bacteroides_vulgatus	anaerobic	negative
ZeeviD_2015__PNP_Main_571	30661755	ZeeviD_2015__PNP_Main_571__bin.16	75837	tet(X2)	Stool	62	Adult	Germany	urban	11.4888	k__Bacteria	p__Bacteroidetes	c__Bacteroidia	o__Bacteroidales	f__Bacteroidaceae	g__Bacteroides	s__Bacteroides_dorei	anaerobic	negative
HMP_2012__SRS049712	30661755	HMP_2012__SRS049712__bin.9	75860	tet(X2)	Stool	NA	Adult	Israel	urban	9.09916	k__Bacteria	p__Bacteroidetes	c__Bacteroidia	o__Bacteroidales	f__Bacteroidaceae	g__Bacteroides	s__Bacteroides_vulgatus	anaerobic	negative
NielsenHB_2014__V1_UC45_0	30661755	NielsenHB_2014__V1_UC45_0__bin.1	76469	tet(X2.5)	Stool	NA	Adult	Germany	urban	5.47304	k__Bacteria	p__Bacteroidetes	c__Bacteroidia	o__Bacteroidales	f__Bacteroidaceae	g__Bacteroides	s__Bacteroides_uniformis	anaerobic	negative
LouisS_2016__AS53_24	30661755	LouisS_2016__AS53_24__bin.15	76476	tet(X2.4)	Stool	39	Adult	Denmark	urban	9.09916	k__Bacteria	p__Bacteroidetes	c__Bacteroidia	o__Bacteroidales	f__Bacteroidaceae	g__Bacteroides	s__Bacteroides_vulgatus	anaerobic	negative
QinN_2014__HV-22	30661755	QinN_2014__HV-22__bin.10	76569	tet(X2.4)	Stool	57	Adult	China	urban	9.09916	k__Bacteria	p__Bacteroidetes	c__Bacteroidia	o__Bacteroidales	f__Bacteroidaceae	g__Bacteroides	s__Bacteroides_vulgatus	anaerobic	negative
QinN_2014__LD-91	30661755	QinN_2014__LD-91__bin.1	77458	tet(X2.4)	Stool	54	Adult	China	urban	9.09916	k__Bacteria	p__Bacteroidetes	c__Bacteroidia	o__Bacteroidales	f__Bacteroidaceae	g__Bacteroides	s__Bacteroides_vulgatus	anaerobic	negative
HeQ_2017__SZAXPI029588-107	30661755	HeQ_2017__SZAXPI029588-107__bin.34	77791	tet(X2.5)	Stool	NA	Adult	Germany	urban	9.09916	k__Bacteria	p__Bacteroidetes	c__Bacteroidia	o__Bacteroidales	f__Bacteroidaceae	g__Bacteroides	s__Bacteroides_vulgatus	anaerobic	negative
QinN_2014__LD-94	30661755	QinN_2014__LD-94__bin.38	77932	tet(X2)	Stool	NA	Adult	Israel	urban	5.32929	k__Bacteria	p__Bacteroidetes	c__Bacteroidia	o__Bacteroidales	f__Bacteroidaceae	g__Bacteroides	s__Bacteroides_thetaiotaomicron	anaerobic	negative
LoombaR_2017__SID5458_vgp	30661755	LoombaR_2017__SID5458_vgp__bin.6	78029	tet(X2)	Stool	NA	Adult	Israel	urban	9.09916	k__Bacteria	p__Bacteroidetes	c__Bacteroidia	o__Bacteroidales	f__Bacteroidaceae	g__Bacteroides	s__Bacteroides_vulgatus	anaerobic	negative
BackhedF_2015__SID240_12M	30661755	BackhedF_2015__SID240_12M__bin.9	78337	tet(X2.4)	Stool	27	Adult	United States of America (the)	urban	9.09916	k__Bacteria	p__Bacteroidetes	c__Bacteroidia	o__Bacteroidales	f__Bacteroidaceae	g__Bacteroides	s__Bacteroides_vulgatus	anaerobic	negative
BackhedF_2015__SID598_12M	30661755	BackhedF_2015__SID598_12M__bin.1	78444	tet(X2)	Stool	71	Senior	Canada	urban	4.317	k__Bacteria	p__Bacteroidetes	c__Bacteroidia	o__Bacteroidales	f__Bacteroidaceae	g__Bacteroides	s__Bacteroides_caccae	anaerobic	negative
LouisS_2016__AS68_24	30661755	LouisS_2016__AS68_24__bin.11	78460	tet(X2.4)	Stool	30	Adult	Spain	urban	9.09916	k__Bacteria	p__Bacteroidetes	c__Bacteroidia	o__Bacteroidales	f__Bacteroidaceae	g__Bacteroides	s__Bacteroides_vulgatus	anaerobic	negative
KosticAD_2015__PRJNA231909.3115615	30661755	KosticAD_2015__PRJNA231909.3115615__bin.4	78557	tet(X2.4)	Stool	NA	Adult	China	urban	11.0091	k__Bacteria	p__Bacteroidetes	c__Bacteroidia	o__Bacteroidales	f__Bacteroidaceae	g__Bacteroides	s__Bacteroides_fragilis	anaerobic	negative
CosteaPI_2017__alien4-11-0-0	30661755	CosteaPI_2017__alien4-11-0-0__bin.24	78579	tet(X2.4)	Stool	NA	Adult	Denmark	urban	9.09916	k__Bacteria	p__Bacteroidetes	c__Bacteroidia	o__Bacteroidales	f__Bacteroidaceae	g__Bacteroides	s__Bacteroides_vulgatus	anaerobic	negative
VatanenT_2016__G78654	30661755	VatanenT_2016__G78654__bin.2	79188	tet(X2.4)	Stool	44	Adult	China	urban	9.09916	k__Bacteria	p__Bacteroidetes	c__Bacteroidia	o__Bacteroidales	f__Bacteroidaceae	g__Bacteroides	s__Bacteroides_vulgatus	anaerobic	negative
FerrettiP_2018__CA_C10020MS2332FE_t0M15	30661755	FerrettiP_2018__CA_C10020MS2332FE_t0M15__bin.3	79766	tet(X2.4)	Stool	NA	Adult	Denmark	urban	9.09916	k__Bacteria	p__Bacteroidetes	c__Bacteroidia	o__Bacteroidales	f__Bacteroidaceae	g__Bacteroides	s__Bacteroides_vulgatus	anaerobic	negative
NielsenHB_2014__MH0186	30661755	NielsenHB_2014__MH0186__bin.12	80898	tet(X2)	Stool	NA	Adult	Israel	urban	11.0091	k__Bacteria	p__Bacteroidetes	c__Bacteroidia	o__Bacteroidales	f__Bacteroidaceae	g__Bacteroides	s__Bacteroides_fragilis	anaerobic	negative
QinJ_2012__T2D-055	30661755	QinJ_2012__T2D-055__bin.12	80939	tet(X2.5)	Stool	67	Senior	Austria	urban	9.09916	k__Bacteria	p__Bacteroidetes	c__Bacteroidia	o__Bacteroidales	f__Bacteroidaceae	g__Bacteroides	s__Bacteroides_vulgatus	anaerobic	negative
BackhedF_2015__SID195_M	30661755	BackhedF_2015__SID195_M__bin.37	81122	tet(X2.2)	Stool	NA	Child	Sweden	urban	11.4888	k__Bacteria	p__Bacteroidetes	c__Bacteroidia	o__Bacteroidales	f__Bacteroidaceae	g__Bacteroides	s__Bacteroides_dorei	anaerobic	negative
NielsenHB_2014__MH0042	30661755	NielsenHB_2014__MH0042__bin.12	81735	tet(X2)	Stool	NA	Adult	Israel	urban	9.09916	k__Bacteria	p__Bacteroidetes	c__Bacteroidia	o__Bacteroidales	f__Bacteroidaceae	g__Bacteroides	s__Bacteroides_vulgatus	anaerobic	negative
LeChatelierE_2013__MH0117	30661755	LeChatelierE_2013__MH0117__bin.43	82049	tet(X2.4)	Stool	NA	Adult	Mongolia	rural	9.09916	k__Bacteria	p__Bacteroidetes	c__Bacteroidia	o__Bacteroidales	f__Bacteroidaceae	g__Bacteroides	s__Bacteroides_vulgatus	anaerobic	negative
VatanenT_2016__G78607	30661755	VatanenT_2016__G78607__bin.1	82770	tet(X2.4)	Stool	37	Adult	China	urban	5.47304	k__Bacteria	p__Bacteroidetes	c__Bacteroidia	o__Bacteroidales	f__Bacteroidaceae	g__Bacteroides	s__Bacteroides_uniformis	anaerobic	negative
RaymondF_2016__P3E7	30661755	RaymondF_2016__P3E7__bin.42	83000	tet(X2.4)	Stool	33	Adult	China	urban	11.4888	k__Bacteria	p__Bacteroidetes	c__Bacteroidia	o__Bacteroidales	f__Bacteroidaceae	g__Bacteroides	s__Bacteroides_dorei	anaerobic	negative
BackhedF_2015__SID546_M	30661755	BackhedF_2015__SID546_M__bin.14	83667	tet(X2.4)	Stool	27	Adult	United States of America (the)	urban	4.317	k__Bacteria	p__Bacteroidetes	c__Bacteroidia	o__Bacteroidales	f__Bacteroidaceae	g__Bacteroides	s__Bacteroides_caccae	anaerobic	negative
VatanenT_2016__G78655	30661755	VatanenT_2016__G78655__bin.6	84052	tet(X2.4)	Stool	60	Adult	China	urban	9.09916	k__Bacteria	p__Bacteroidetes	c__Bacteroidia	o__Bacteroidales	f__Bacteroidaceae	g__Bacteroides	s__Bacteroides_vulgatus	anaerobic	negative
HMP_2012__SRS019787	30661755	HMP_2012__SRS019787__bin.19	84083	tet(X2)	Stool	63	Adult	United Kingdom of Great Britain and Northern Ireland (the)	urban	1.67149	k__Bacteria	p__Bacteroidetes	c__Bacteroidia	o__Bacteroidales	f__Bacteroidaceae	g__Bacteroides	s__Bacteroides_salyersiae	anaerobic	negative
LeChatelierE_2013__MH0186	30661755	LeChatelierE_2013__MH0186__bin.17	84628	tet(X2)	Stool	NA	Adult	Israel	urban	11.0091	k__Bacteria	p__Bacteroidetes	c__Bacteroidia	o__Bacteroidales	f__Bacteroidaceae	g__Bacteroides	s__Bacteroides_fragilis	anaerobic	negative
NielsenHB_2014__MH0117	30661755	NielsenHB_2014__MH0117__bin.2	85351	tet(X2.4)	Stool	43	Adult	Spain	urban	9.09916	k__Bacteria	p__Bacteroidetes	c__Bacteroidia	o__Bacteroidales	f__Bacteroidaceae	g__Bacteroides	s__Bacteroides_vulgatus	anaerobic	negative
QinJ_2012__CON-014	30661755	QinJ_2012__CON-014__bin.6	85775	tet(X2)	Stool	NA	Adult	Israel	urban	9.09916	k__Bacteria	p__Bacteroidetes	c__Bacteroidia	o__Bacteroidales	f__Bacteroidaceae	g__Bacteroides	s__Bacteroides_vulgatus	anaerobic	negative
ZeeviD_2015__PNP_Main_334	30661755	ZeeviD_2015__PNP_Main_334__bin.7	85967	tet(X2.2)	Stool	NA	Adult	Sweden	urban	11.4888	k__Bacteria	p__Bacteroidetes	c__Bacteroidia	o__Bacteroidales	f__Bacteroidaceae	g__Bacteroides	s__Bacteroides_dorei	anaerobic	negative
BackhedF_2015__SID385_M	30661755	BackhedF_2015__SID385_M__bin.13	86209	tet(X2)	Stool	68	Senior	Canada	urban	11.4888	k__Bacteria	p__Bacteroidetes	c__Bacteroidia	o__Bacteroidales	f__Bacteroidaceae	g__Bacteroides	s__Bacteroides_dorei	anaerobic	negative
FerrettiP_2018__CA_C10023IS2393FE_t2M15	30661755	FerrettiP_2018__CA_C10023IS2393FE_t2M15__bin.2	86723	tet(X2.2)	Stool	NA	Adult	Sweden	urban	11.4888	k__Bacteria	p__Bacteroidetes	c__Bacteroidia	o__Bacteroidales	f__Bacteroidaceae	g__Bacteroides	s__Bacteroides_dorei	anaerobic	negative
ZeeviD_2015__PNP_Main_718	30661755	ZeeviD_2015__PNP_Main_718__bin.19	86850	tet(X2.2)	Stool	NA	Child	Sweden	urban	11.4888	k__Bacteria	p__Bacteroidetes	c__Bacteroidia	o__Bacteroidales	f__Bacteroidaceae	g__Bacteroides	s__Bacteroides_dorei	anaerobic	negative
BackhedF_2015__SID53_4M	30661755	BackhedF_2015__SID53_4M__bin.6	87130	tet(X2.4)	Stool	29	Adult	United States of America (the)	urban	9.09916	k__Bacteria	p__Bacteroidetes	c__Bacteroidia	o__Bacteroidales	f__Bacteroidaceae	g__Bacteroides	s__Bacteroides_vulgatus	anaerobic	negative
XieH_2016__YSZC12003_35706	30661755	XieH_2016__YSZC12003_35706__bin.51	88419	tet(X2.4)	Stool	23	Adult	Netherlands (the)	urban	11.4888	k__Bacteria	p__Bacteroidetes	c__Bacteroidia	o__Bacteroidales	f__Bacteroidaceae	g__Bacteroides	s__Bacteroides_dorei	anaerobic	negative
VatanenT_2016__G80534	30661755	VatanenT_2016__G80534__bin.7	89340	tet(X2.4)	Stool	24	Adult	Canada	urban	9.09916	k__Bacteria	p__Bacteroidetes	c__Bacteroidia	o__Bacteroidales	f__Bacteroidaceae	g__Bacteroides	s__Bacteroides_vulgatus	anaerobic	negative
ZellerG_2014__CCMD48236717ST-21-0	30661755	ZellerG_2014__CCMD48236717ST-21-0__bin.18	92871	tet(X45.2)	Stool	NA	Adult	China	urban	11.4888	k__Bacteria	p__Bacteroidetes	c__Bacteroidia	o__Bacteroidales	f__Bacteroidaceae	g__Bacteroides	s__Bacteroides_dorei	anaerobic	negative
ZeeviD_2015__PNP_Main_647	30661755	ZeeviD_2015__PNP_Main_647__bin.9	92879	tet(X2.2)	Stool	NA	Child	Sweden	urban	11.4888	k__Bacteria	p__Bacteroidetes	c__Bacteroidia	o__Bacteroidales	f__Bacteroidaceae	g__Bacteroides	s__Bacteroides_dorei	anaerobic	negative
LoombaR_2017__SID5578_fjg	30661755	LoombaR_2017__SID5578_fjg__bin.18	93300	tet(X2)	Stool	NA	Adult	Israel	urban	4.59796	k__Bacteria	p__Bacteroidetes	c__Bacteroidia	o__Bacteroidales	f__Bacteroidaceae	g__Bacteroides	s__Bacteroides_intestinalis	anaerobic	negative
HeQ_2017__SZAXPI029469-27	30661755	HeQ_2017__SZAXPI029469-27__bin.38	93533	tet(X2)	Stool	NA	Adult	China	urban	10.8607	k__Bacteria	p__Bacteroidetes	c__Bacteroidia	o__Bacteroidales	f__Bacteroidaceae	g__Bacteroides	s__Bacteroides_ovatus	anaerobic	negative
ZeeviD_2015__PNP_Validation_78	30661755	ZeeviD_2015__PNP_Validation_78__bin.7	95258	tet(X2.2)	Stool	24	Adult	Sweden	urban	4.59796	k__Bacteria	p__Bacteroidetes	c__Bacteroidia	o__Bacteroidales	f__Bacteroidaceae	g__Bacteroides	s__Bacteroides_intestinalis	anaerobic	negative
QinJ_2012__T2D-103	30661755	QinJ_2012__T2D-103__bin.47	98023	tet(X2)	Stool	NA	Adult	Israel	urban	10.8607	k__Bacteria	p__Bacteroidetes	c__Bacteroidia	o__Bacteroidales	f__Bacteroidaceae	g__Bacteroides	s__Bacteroides_ovatus	anaerobic	negative
GeversD_2014__SKBSTL031	30661755	GeversD_2014__SKBSTL031__bin.37	108532	tet(X2)	Stool	NA	Adult	China	urban	10.8607	k__Bacteria	p__Bacteroidetes	c__Bacteroidia	o__Bacteroidales	f__Bacteroidaceae	g__Bacteroides	s__Bacteroides_ovatus	anaerobic	negative
ZellerG_2014__CCMD35802077ST-21-0	30661755	ZellerG_2014__CCMD35802077ST-21-0__bin.70	108870	tet(X2.4)	Stool	78	Senior	Canada	urban	10.8607	k__Bacteria	p__Bacteroidetes	c__Bacteroidia	o__Bacteroidales	f__Bacteroidaceae	g__Bacteroides	s__Bacteroides_ovatus	anaerobic	negative
ERS608576	30867587	ERS608576_22_k95_145266	672	tet(X2.4)	NA	60	adults	Austria	urban	NA	k__Bacteria	NA	NA	NA	NA	NA	NA	#N/A	#N/A
ERS608592	30867587	ERS608592_49_k95_1854	92	tet(X2.4)	NA	63	adults	Austria	urban	NA	k__Bacteria	NA	NA	NA	NA	NA	NA	#N/A	#N/A
ERS608516	30867587	ERS608516_17_k95_21764	592	tet(X2.4)	NA	72	seniors	Austria	urban	NA	k__Bacteria	p__Bacteroidetes	c__Bacteroidia	o__Bacteroidales	f__Bacteroidaceae	g__Bacteroides	s__Bacteroides_ovatus	anaerobic	negative
ERS608578	30867587	ERS608578_71_k95_16041	836	tet(X2.7)	NA	74	seniors	Austria	urban	NA	k__Bacteria	p__Bacteroidetes	c__Bacteroidia	o__Bacteroidales	f__Bacteroidaceae	g__Bacteroides	NA	anaerobic	negative
ERS608608	30867587	ERS608608_59_k95_3199	876	tet(X2.4)	NA	79	seniors	Austria	urban	NA	k__Bacteria	p__Bacteroidetes	c__Bacteroidia	o__Bacteroidales	f__Bacteroidaceae	g__Bacteroides	NA	anaerobic	negative
SRS294819	30867587	SRS294819_20_k89_22785	148	tet(X2.4)	NA	21	adults	China	urban	NA	k__Bacteria	NA	NA	NA	NA	NA	NA	#N/A	#N/A
SRS294936	30867587	SRS294936_19_k89_78851	1096	tet(X2)	NA	24	adults	China	urban	NA	k__Bacteria	p__Bacteroidetes	c__Bacteroidia	o__Bacteroidales	f__Bacteroidaceae	g__Bacteroides	NA	anaerobic	negative
SRS259553	30867587	SRS259553_12_k89_4070	610	tet(X2.4)	NA	29	adults	China	urban	NA	k__Bacteria	p__Bacteroidetes	c__Bacteroidia	o__Bacteroidales	f__Bacteroidaceae	NA	NA	#N/A	#N/A
SRS259450	30867587	SRS259450_8_k73_10153	432	tet(X2)	NA	30	adults	China	urban	NA	k__Bacteria	p__Bacteroidetes	c__Bacteroidia	o__Bacteroidales	f__Bacteroidaceae	g__Bacteroides	s__Bacteroides_vulgatus	anaerobic	negative
SRS259469	30867587	SRS259469_12_k73_45206	2598	tet(X2)	NA	31	adults	China	urban	NA	k__Bacteria	p__Bacteroidetes	c__Bacteroidia	o__Bacteroidales	f__Bacteroidaceae	g__Bacteroides	NA	anaerobic	negative
ERS537323	30867587	ERS537323_78_k99_104612	492	tet(X2.2)	NA	32	adults	China	urban	NA	k__Bacteria	p__Bacteroidetes	c__Bacteroidia	o__Bacteroidales	f__Bacteroidaceae	NA	NA	#N/A	#N/A
ERS537322	30867587	ERS537322_2_k99_47716	264	tet(X2.4)	NA	34	adults	China	urban	NA	k__Bacteria	p__Firmicutes	c__Clostridia	o__Clostridiales	f__Ruminococcaceae	NA	NA	#N/A	#N/A
SRS294970	30867587	SRS294970_12_k89_154297	172	tet(X2)	NA	36	adults	China	urban	NA	k__Bacteria	NA	NA	NA	NA	NA	NA	#N/A	#N/A
SRS259477	30867587	SRS259477_15_k73_51901	542	tet(X46.2)	NA	37	adults	China	urban	NA	k__Bacteria	p__Bacteroidetes	c__Bacteroidia	o__Bacteroidales	f__Bacteroidaceae	g__Bacteroides	s__Bacteroides_vulgatus	anaerobic	negative
ERS537223	30867587	ERS537223_42_k99_24994	436	tet(X2.4)	NA	38	adults	China	urban	NA	k__Bacteria	p__Bacteroidetes	c__Bacteroidia	o__Bacteroidales	f__Bacteroidaceae	g__Bacteroides	NA	anaerobic	negative
ERS537407	30867587	ERS537407_59_k99_51020	4418	tet(X2.4)	NA	39	adults	China	urban	NA	k__Bacteria	p__Firmicutes	c__Clostridia	o__Clostridiales	f__Lachnospiraceae	NA	NA	#N/A	#N/A
ERS537211	30867587	ERS537211_30_k99_140724	226	tet(X2.2)	NA	40	adults	China	urban	NA	k__Bacteria	p__Bacteroidetes	c__Bacteroidia	o__Bacteroidales	f__Bacteroidaceae	NA	NA	#N/A	#N/A
ERS537218	30867587	ERS537218_16_k99_28843	534	tet(X2.4)	NA	41	adults	China	urban	NA	k__Bacteria	NA	NA	NA	NA	NA	NA	#N/A	#N/A
ERS537276	30867587	ERS537276_18_k99_103092	2866	tet(X2)	NA	41	adults	China	urban	NA	k__Bacteria	NA	NA	NA	NA	NA	NA	#N/A	#N/A
SRS294903	30867587	SRS294903_18_k89_3345	330	tet(X2.4)	NA	41	adults	China	urban	NA	k__Bacteria	p__Bacteroidetes	c__Bacteroidia	o__Bacteroidales	f__Bacteroidaceae	NA	NA	#N/A	#N/A
SRS259501	30867587	SRS259501_27_k73_7646	954	tet(X2.4)	NA	42	adults	China	urban	NA	k__Bacteria	p__Bacteroidetes	c__Bacteroidia	o__Bacteroidales	f__Bacteroidaceae	g__Bacteroides	NA	anaerobic	negative
ERS537303	30867587	ERS537303_65_k99_175515	100	tet(X2.4)	NA	45	adults	China	urban	NA	k__Bacteria	p__Firmicutes	c__Clostridia	o__Clostridiales	NA	NA	NA	#N/A	#N/A
SRS294900	30867587	SRS294900_33_k89_3647	188	tet(X2.5)	NA	45	adults	China	urban	NA	k__Bacteria	NA	NA	NA	NA	NA	NA	#N/A	#N/A
SRS295028	30867587	SRS295028_4_k89_5432	292	tet(X2.4)	NA	45	adults	China	urban	NA	k__Bacteria	p__Bacteroidetes	c__Bacteroidia	o__Bacteroidales	NA	NA	NA	#N/A	#N/A
ERS537332	30867587	ERS537332_88_k99_123828	276	tet(X2)	NA	46	adults	China	urban	NA	k__Bacteria	p__Bacteroidetes	c__Bacteroidia	o__Bacteroidales	f__Bacteroidaceae	NA	NA	#N/A	#N/A
SRS294960	30867587	SRS294960_12_k89_30157	464	tet(X2.2)	NA	46	adults	China	urban	NA	k__Bacteria	p__Bacteroidetes	c__Bacteroidia	o__Bacteroidales	f__Bacteroidaceae	g__Bacteroides	s__Bacteroides_dorei	anaerobic	negative
ERS537405	30867587	ERS537405_3_k99_41731	424	tet(X2.4)	NA	48	adults	China	urban	NA	k__Bacteria	NA	NA	NA	NA	NA	NA	#N/A	#N/A
SRS259540	30867587	SRS259540_8_k89_17141	216	tet(X2)	NA	53	adults	China	urban	NA	k__Bacteria	p__Bacteroidetes	c__Bacteroidia	o__Bacteroidales	NA	NA	NA	#N/A	#N/A
ERS537228	30867587	ERS537228_67_k99_43347	374	tet(X2.4)	NA	54	adults	China	urban	NA	k__Bacteria	NA	NA	NA	NA	NA	NA	#N/A	#N/A
ERS537290	30867587	ERS537290_78_k99_123867	404	tet(X2)	NA	55	adults	China	urban	NA	k__Bacteria	p__Bacteroidetes	c__Bacteroidia	o__Bacteroidales	f__Bacteroidaceae	g__Bacteroides	NA	anaerobic	negative
ERS537369	30867587	ERS537369_47_k99_128469	544	tet(X2.4)	NA	56	adults	China	urban	NA	k__Bacteria	p__Firmicutes	c__Clostridia	o__Clostridiales	f__Lachnospiraceae	NA	NA	#N/A	#N/A
SRS294929	30867587	SRS294929_19_k89_67078	850	tet(X2.4)	NA	57	adults	China	urban	NA	k__Bacteria	p__Bacteroidetes	c__Bacteroidia	o__Bacteroidales	f__Bacteroidaceae	g__Bacteroides	NA	anaerobic	negative
SRS259546	30867587	SRS259546_1_k89_2844	2138	tet(X2.4)	NA	59	adults	China	urban	NA	k__Bacteria	p__Bacteroidetes	c__Bacteroidia	o__Bacteroidales	f__Bacteroidaceae	g__Bacteroides	NA	anaerobic	negative
SRS294876	30867587	SRS294876_12_k89_5703	290	tet(X2.4)	NA	59	adults	China	urban	NA	k__Bacteria	p__Firmicutes	c__Clostridia	o__Clostridiales	NA	NA	NA	#N/A	#N/A
ERS537282	30867587	ERS537282_8_k99_11709	782	tet(X2.14)	NA	65	seniors	China	urban	NA	k__Bacteria	p__Bacteroidetes	c__Bacteroidia	o__Bacteroidales	f__Bacteroidaceae	g__Bacteroides	NA	anaerobic	negative
SRS294951	30867587	SRS294951_3_k89_28630	522	tet(X2.5)	NA	66	seniors	China	urban	NA	k__Bacteria	p__Bacteroidetes	c__Bacteroidia	o__Bacteroidales	f__Bacteroidaceae	NA	NA	#N/A	#N/A
SRS294823	30867587	SRS294823_14_k89_257	302	tet(X2.2)	NA	73	seniors	China	urban	NA	k__Bacteria	p__Bacteroidetes	c__Bacteroidia	o__Bacteroidales	f__Bacteroidaceae	g__Bacteroides	s__Bacteroides_dorei	anaerobic	negative
ERS537373	30867587	ERS537373_34_k99_44161	590	tet(X2.5)	NA	NA	seniors	China	urban	NA	k__Bacteria	p__Bacteroidetes	c__Bacteroidia	o__Bacteroidales	f__Bacteroidaceae	g__Bacteroides	NA	anaerobic	negative
ERS537184	30867587	ERS537184_4_k99_90737	444	tet(X2.4)	NA	NA	seniors	China	urban	NA	k__Bacteria	p__Bacteroidetes	c__Bacteroidia	o__Bacteroidales	f__Bacteroidaceae	NA	NA	#N/A	#N/A
SRS1596854	30867587	SRS1596854_94_k141_77934	386	tet(X2.4)	NA	NA	seniors	China	urban	NA	k__Bacteria	p__Firmicutes	c__Clostridia	o__Clostridiales	NA	NA	NA	#N/A	#N/A
ERS396353	30867587	ERS396353_33_k85_4593	266	tet(X2.5)	NA	NA	seniors	Denmark	urban	NA	k__Bacteria	p__Bacteroidetes	c__Bacteroidia	o__Bacteroidales	NA	NA	NA	#N/A	#N/A
ERS396337	30867587	ERS396337_56_k85_74760	350	tet(X2.4)	NA	NA	seniors	Denmark	urban	NA	k__Bacteria	p__Bacteroidetes	c__Bacteroidia	o__Bacteroidales	f__Prevotellaceae	NA	NA	#N/A	#N/A
ERS396312	30867587	ERS396312_38_k85_27491	698	tet(X2.4)	NA	NA	seniors	Denmark	urban	NA	k__Bacteria	p__Bacteroidetes	c__Bacteroidia	o__Bacteroidales	f__Bacteroidaceae	NA	NA	#N/A	#N/A
ERS396294	30867587	ERS396294_18_k85_60012	312	tet(X2.4)	NA	NA	seniors	Denmark	urban	NA	k__Bacteria	p__Bacteroidetes	c__Bacteroidia	o__Bacteroidales	f__Bacteroidaceae	g__Bacteroides	NA	anaerobic	negative
ERS396433	30867587	ERS396433_57_k85_149486	524	tet(X2.4)	NA	30	adults	Spain	urban	NA	k__Bacteria	p__Bacteroidetes	c__Bacteroidia	o__Bacteroidales	f__Bacteroidaceae	g__Bacteroides	s__Bacteroides_vulgatus	anaerobic	negative
ERS396411	30867587	ERS396411_55_k85_41106	512	tet(X2.4)	NA	31	adults	Spain	urban	NA	k__Bacteria	p__Firmicutes	c__Negativicutes	o__Veillonellales	f__Veillonellaceae	NA	NA	anaerobic	negative
ERS396532	30867587	ERS396532_95_k85_115408	3402	tet(X2.4)	NA	32	adults	Spain	urban	NA	k__Bacteria	p__Firmicutes	c__Clostridia	o__Clostridiales	f__Lachnospiraceae	NA	NA	#N/A	#N/A
ERS396440	30867587	ERS396440_50_k89_216701	496	tet(X2.4)	NA	35	adults	Spain	urban	NA	k__Bacteria	p__Bacteroidetes	c__Bacteroidia	o__Bacteroidales	f__Bacteroidaceae	NA	NA	#N/A	#N/A
ERS396489	30867587	ERS396489_52_k85_187796	140	tet(X2.4)	NA	36	adults	Spain	urban	NA	k__Bacteria	p__Firmicutes	c__Clostridia	o__Clostridiales	f__Lachnospiraceae	NA	NA	#N/A	#N/A
ERS396448	30867587	ERS396448_52_k85_94448	614	tet(X2.4)	NA	40	adults	Spain	urban	NA	k__Bacteria	p__Bacteroidetes	c__Bacteroidia	o__Bacteroidales	f__Bacteroidaceae	g__Bacteroides	NA	anaerobic	negative
ERS396536	30867587	ERS396536_69_k85_99788	1516	tet(X2.4)	NA	41	adults	Spain	urban	NA	k__Bacteria	p__Bacteroidetes	c__Bacteroidia	o__Bacteroidales	f__Bacteroidaceae	g__Bacteroides	NA	anaerobic	negative
ERS396460	30867587	ERS396460_21_k85_21910	374	tet(X2.4)	NA	41	adults	Spain	urban	NA	k__Bacteria	p__Firmicutes	c__Clostridia	o__Clostridiales	f__Lachnospiraceae	g__Lachnospiraceae bacterium	NA	anaerobic	negative
ERS396425	30867587	ERS396425_27_k79_12831	252	tet(X2.4)	NA	41	adults	Spain	urban	NA	k__Bacteria	p__Bacteroidetes	c__Bacteroidia	o__Bacteroidales	f__Bacteroidaceae	g__Bacteroides	s__Bacteroides_vulgatus	anaerobic	negative
ERS396437	30867587	ERS396437_42_k85_61241	904	tet(X2.4)	NA	43	adults	Spain	urban	NA	k__Bacteria	p__Bacteroidetes	c__Bacteroidia	o__Bacteroidales	f__Bacteroidaceae	g__Bacteroides	NA	anaerobic	negative
ERS396436	30867587	ERS396436_23_k85_53236	1044	tet(X2.4)	NA	43	adults	Spain	urban	NA	k__Bacteria	p__Bacteroidetes	c__Bacteroidia	o__Bacteroidales	f__Bacteroidaceae	g__Bacteroides	NA	anaerobic	negative
ERS396431	30867587	ERS396431_28_k79_69797	334	tet(X2.4)	NA	51	adults	Spain	urban	NA	k__Bacteria	p__Bacteroidetes	c__Bacteroidia	o__Bacteroidales	f__Bacteroidaceae	NA	NA	#N/A	#N/A
ERS396441	30867587	ERS396441_57_k79_114980	680	tet(X2.4)	NA	57	adults	Spain	urban	NA	k__Bacteria	p__Bacteroidetes	c__Bacteroidia	o__Bacteroidales	f__Bacteroidaceae	g__Bacteroides	s__Bacteroides_dorei	anaerobic	negative
ERS396541	30867587	ERS396541_31_k85_23118	638	tet(X2.4)	NA	NA	seniors	Spain	urban	NA	k__Bacteria	p__Bacteroidetes	c__Bacteroidia	o__Bacteroidales	f__Bacteroidaceae	NA	NA	#N/A	#N/A
ERS396539	30867587	ERS396539_46_k85_23052	1248	tet(X2.4)	NA	NA	seniors	Spain	urban	NA	k__Bacteria	p__Bacteroidetes	c__Bacteroidia	o__Bacteroidales	f__Bacteroidaceae	g__Bacteroides	NA	anaerobic	negative
ERS396524	30867587	ERS396524_46_k85_18657	428	tet(X2.4)	NA	NA	seniors	Spain	urban	NA	k__Bacteria	p__Bacteroidetes	c__Bacteroidia	o__Bacteroidales	f__Bacteroidaceae	g__Bacteroides	s__Bacteroides_dorei	anaerobic	negative
ERS396503	30867587	ERS396503_33_k85_117140	944	tet(X2.4)	NA	NA	seniors	Spain	urban	NA	k__Bacteria	p__Bacteroidetes	c__Bacteroidia	o__Bacteroidales	f__Bacteroidaceae	g__Bacteroides	NA	anaerobic	negative
ERS396494	30867587	ERS396494_28_k85_108618	358	tet(X2.4)	NA	NA	seniors	Spain	urban	NA	k__Bacteria	p__Bacteroidetes	c__Bacteroidia	o__Bacteroidales	f__Bacteroidaceae	NA	NA	#N/A	#N/A
ERS396454	30867587	ERS396454_42_k85_51938	446	tet(X2.4)	NA	NA	seniors	Spain	urban	NA	k__Bacteria	p__Bacteroidetes	c__Bacteroidia	o__Bacteroidales	f__Bacteroidaceae	NA	NA	#N/A	#N/A
ERS396429	30867587	ERS396429_30_k79_21251	312	tet(X2.4)	NA	NA	seniors	Spain	urban	NA	k__Bacteria	p__Firmicutes	c__Clostridia	o__Clostridiales	NA	NA	NA	#N/A	#N/A
ERS396414	30867587	ERS396414_57_k85_17871	832	tet(X2.4)	NA	NA	seniors	Spain	urban	NA	k__Bacteria	p__Firmicutes	NA	NA	NA	NA	NA	#N/A	#N/A
ERS396413	30867587	ERS396413_21_k85_9730	472	tet(X2.4)	NA	NA	seniors	Spain	urban	NA	k__Bacteria	p__Firmicutes	NA	NA	NA	NA	NA	#N/A	#N/A
SRR5558130	30718869	SRR5558130_bin.11	54452	tet(X46)	NA	NA	NA	Spain	NA	NA	k__Bacteria	p__Firmicutes	c__Clostridia	o__Clostridiales	f__Lachnospiraceae	g__Roseburia	s__Roseburia_sp_CAG_18	anaerobic	negative
SRS1735602	30867587	SRS1735602_4_k119_886	464	tet(X2.4)	NA	0.578	newborns	Estonia	urban	NA	k__Bacteria	p__Bacteroidetes	c__Bacteroidia	o__Bacteroidales	f__Bacteroidaceae	g__Bacteroides	s__Bacteroides_vulgatus	anaerobic	negative
SRS1719139	30867587	SRS1719139_3_k119_8920	1124	tet(X2.16)	NA	1.367	children	Estonia	urban	NA	k__Bacteria	p__Bacteroidetes	c__Bacteroidia	o__Bacteroidales	f__Bacteroidaceae	g__Bacteroides	NA	anaerobic	negative
SRS1719096	30867587	SRS1719096_9_k119_1573	378	tet(X2.4)	NA	1.627	children	Estonia	urban	NA	k__Bacteria	p__Bacteroidetes	c__Bacteroidia	o__Bacteroidales	f__Bacteroidaceae	g__Bacteroides	s__Bacteroides_vulgatus	anaerobic	negative
SRS1719571	30867587	SRS1719571_5_k119_1381	234	tet(X2.6)	NA	1.825	children	Estonia	urban	NA	k__Bacteria	p__Bacteroidetes	c__Bacteroidia	o__Bacteroidales	f__Bacteroidaceae	NA	NA	#N/A	#N/A
SRS1735649	30867587	SRS1735649_30_k119_4853	4358	tet(X2.4)	NA	2.364	children	Estonia	urban	NA	k__Bacteria	NA	NA	NA	NA	NA	NA	#N/A	#N/A
SRS1735450	30867587	SRS1735450_4_k119_11854	288	tet(X2.4)	NA	3	children	Estonia	urban	NA	k__Bacteria	p__Bacteroidetes	c__Bacteroidia	o__Bacteroidales	f__Rikenellaceae	NA	NA	#N/A	#N/A
SRS1735678	30867587	SRS1735678_9_k119_65086	1002	tet(X2.4)	NA	3.03	children	Estonia	urban	NA	k__Bacteria	p__Bacteroidetes	c__Bacteroidia	o__Bacteroidales	f__Bacteroidaceae	g__Bacteroides	NA	anaerobic	negative
SRS1735575	30867587	SRS1735575_6_k119_184	2790	tet(X2.5)	NA	0.323	newborns	Finland	urban	NA	k__Bacteria	p__Bacteroidetes	c__Bacteroidia	o__Bacteroidales	f__Bacteroidaceae	g__Bacteroides	NA	anaerobic	negative
SRS1719387	30867587	SRS1719387_1_k119_5837	4982	tet(X2.11)	NA	0.356	newborns	Finland	urban	NA	k__Bacteria	p__Bacteroidetes	c__Bacteroidia	o__Bacteroidales	f__Bacteroidaceae	g__Bacteroides	NA	anaerobic	negative
SRS1719559	30867587	SRS1719559_7_k119_9282	334	tet(X2.4)	NA	0.86	newborns	Finland	urban	NA	k__Bacteria	p__Bacteroidetes	c__Bacteroidia	o__Bacteroidales	f__Bacteroidaceae	g__Bacteroides	s__Bacteroides_ovatus	anaerobic	negative
SRS1719193	30867587	SRS1719193_6_k119_724	230	tet(X2.4)	NA	1.052	children	Finland	urban	NA	k__Bacteria	p__Bacteroidetes	c__Bacteroidia	o__Bacteroidales	f__Bacteroidaceae	NA	NA	#N/A	#N/A
SRS1719538	30867587	SRS1719538_11_k119_40899	396	tet(X2)	NA	1.318	children	Finland	urban	NA	k__Bacteria	p__Bacteroidetes	c__Bacteroidia	o__Bacteroidales	f__Bacteroidaceae	g__Bacteroides	s__Bacteroides_fragilis	anaerobic	negative
SRS1719506	30867587	SRS1719506_15_k119_17485	378	tet(X2.5)	NA	1.334	children	Finland	urban	NA	k__Bacteria	p__Bacteroidetes	c__Bacteroidia	o__Bacteroidales	f__Bacteroidaceae	g__Bacteroides	s__Bacteroides_uniformis	anaerobic	negative
SRS1719470	30867587	SRS1719470_17_k119_1542	312	tet(X2.4)	NA	1.586	children	Finland	urban	NA	k__Bacteria	p__Bacteroidetes	c__Bacteroidia	o__Bacteroidales	f__Bacteroidaceae	NA	NA	#N/A	#N/A
SRS1719216	30867587	SRS1719216_14_k119_26042	2078	tet(X2.5)	NA	1.611	children	Finland	urban	NA	k__Bacteria	p__Bacteroidetes	c__Bacteroidia	o__Bacteroidales	f__Bacteroidaceae	g__Bacteroides	NA	anaerobic	negative
SRS1719471	30867587	SRS1719471_6_k119_2200	642	tet(X2.4)	NA	1.844	children	Finland	urban	NA	k__Bacteria	p__Bacteroidetes	c__Bacteroidia	o__Bacteroidales	f__Bacteroidaceae	g__Bacteroides	NA	anaerobic	negative
SRS1719242	30867587	SRS1719242_12_k119_12099	368	tet(X2.4)	NA	2.34	children	Finland	urban	NA	k__Bacteria	p__Bacteroidetes	c__Bacteroidia	o__Bacteroidales	f__Bacteroidaceae	g__Bacteroides	NA	anaerobic	negative
SRS1719241	30867587	SRS1719241_5_k119_19824	1326	tet(X2.4)	NA	3.008	children	Finland	urban	NA	k__Bacteria	p__Bacteroidetes	c__Bacteroidia	o__Bacteroidales	f__Bacteroidaceae	g__Bacteroides	NA	anaerobic	negative
SRR5127689	30718869	SRR5127689_bin.4	85128	tet(X45)	NA	NA	NA	Netherlands (the)	NA	NA	k__Bacteria	p__Bacteroidetes	c__Bacteroidia	o__Bacteroidales	f__Bacteroidaceae	g__Bacteroides	s__Bacteroides_sp_CAG_20	anaerobic	negative
SRS1735558	30867587	SRS1735558_14_k119_39768	742	tet(X2.4)	NA	2.148	children	Russian Federation (the)	urban	NA	k__Bacteria	p__Bacteroidetes	c__Bacteroidia	o__Bacteroidales	f__Bacteroidaceae	g__Bacteroides	NA	anaerobic	negative
ERS473205	30867587	ERS473205_6_k99_8343	256	tet(X2)	NA	0.005	newborns	Sweden	urban	NA	k__Bacteria	p__Bacteroidetes	c__Bacteroidia	o__Bacteroidales	f__Bacteroidaceae	g__Bacteroides	s__Bacteroides_vulgatus	anaerobic	negative
ERS473204	30867587	ERS473204_10_k99_12546	152	tet(X2)	NA	0.332	newborns	Sweden	urban	NA	k__Bacteria	p__Bacteroidetes	c__Bacteroidia	o__Bacteroidales	f__Bacteroidaceae	g__Bacteroides	s__Bacteroides_fragilis	anaerobic	negative
ERS473116	30867587	ERS473116_6_k99_3347	316	tet(X2.4)	NA	0.334	newborns	Sweden	urban	NA	k__Bacteria	p__Bacteroidetes	c__Bacteroidia	o__Bacteroidales	f__Bacteroidaceae	g__Bacteroides	s__Bacteroides_vulgatus	anaerobic	negative
ERS473356	30867587	ERS473356_16_k99_2143	214	tet(X2)	NA	0.34	newborns	Sweden	urban	NA	k__Bacteria	p__Bacteroidetes	c__Bacteroidia	o__Bacteroidales	f__Bacteroidaceae	NA	NA	#N/A	#N/A
ERS473279	30867587	ERS473279_4_k99_52877	410	tet(X2.4)	NA	0.995	newborns	Sweden	urban	NA	k__Bacteria	p__Bacteroidetes	c__Bacteroidia	o__Bacteroidales	f__Bacteroidaceae	g__Bacteroides	NA	anaerobic	negative
ERS473221	30867587	ERS473221_4_k99_1942	342	tet(X2.5)	NA	1.003	children	Sweden	urban	NA	k__Bacteria	p__Bacteroidetes	c__Bacteroidia	o__Bacteroidales	f__Bacteroidaceae	g__Bacteroides	s__Bacteroides_vulgatus	anaerobic	negative
ERS473343	30867587	ERS473343_44_k99_30380	468	tet(X2)	NA	1.016	children	Sweden	urban	NA	k__Bacteria	p__Bacteroidetes	c__Bacteroidia	o__Bacteroidales	f__Bacteroidaceae	g__Bacteroides	s__Bacteroides_vulgatus	anaerobic	negative
ERS473118	30867587	ERS473118_8_k99_21536	416	tet(X2.4)	NA	31	adults	Sweden	urban	NA	k__Bacteria	p__Bacteroidetes	c__Bacteroidia	o__Bacteroidales	f__Bacteroidaceae	g__Bacteroides	s__Bacteroides_ovatus	anaerobic	negative
ERS473298	30867587	ERS473298_9_k99_31857	436	tet(X2.4)	NA	31	adults	Sweden	urban	NA	k__Bacteria	p__Bacteroidetes	c__Bacteroidia	o__Bacteroidales	f__Bacteroidaceae	g__Bacteroides	s__Bacteroides_caccae	anaerobic	negative
ERS473130	30867587	ERS473130_40_k99_28450	376	tet(X2.4)	NA	31	adults	Sweden	urban	NA	k__Bacteria	p__Bacteroidetes	c__Bacteroidia	o__Bacteroidales	f__Bacteroidaceae	g__Bacteroides	s__Bacteroides_ovatus	anaerobic	negative
ERS473110	30867587	ERS473110_57_k99_68994	1020	tet(X2.4)	NA	31	adults	Sweden	urban	NA	k__Bacteria	p__Bacteroidetes	c__Bacteroidia	o__Bacteroidales	f__Bacteroidaceae	g__Bacteroides	s__Bacteroides_dorei	anaerobic	negative
ERS473290	30867587	ERS473290_32_k99_102540	1216	tet(X2.4)	NA	31	adults	Sweden	urban	NA	k__Bacteria	p__Bacteroidetes	c__Bacteroidia	o__Bacteroidales	f__Bacteroidaceae	g__Bacteroides	NA	anaerobic	negative
ERS473342	30867587	ERS473342_86_k99_104194	306	tet(X2.4)	NA	31	adults	Sweden	urban	NA	k__Bacteria	p__Bacteroidetes	c__Bacteroidia	o__Bacteroidales	f__Rikenellaceae	NA	NA	#N/A	#N/A
ERS473088	30867587	ERS473088_28_k99_50996	478	tet(X2.4)	NA	31	adults	Sweden	urban	NA	k__Bacteria	NA	NA	NA	NA	NA	NA	#N/A	#N/A
ERS473278	30867587	ERS473278_29_k99_1951	210	tet(X2)	NA	31	adults	Sweden	urban	NA	k__Bacteria	p__Bacteroidetes	c__Bacteroidia	o__Bacteroidales	f__Bacteroidaceae	g__Bacteroides	s__Bacteroides_dorei	anaerobic	negative
ERS473224	30867587	ERS473224_21_k99_103499	258	tet(X2)	NA	31	adults	Sweden	urban	NA	k__Bacteria	p__Bacteroidetes	c__Bacteroidia	o__Bacteroidales	f__Bacteroidaceae	g__Bacteroides	s__Bacteroides_dorei	anaerobic	negative
ERS235619	30867587	ERS235619_3_k99_79815	446	tet(X2.2)	NA	69.42	seniors	Sweden	urban	NA	k__Bacteria	p__Bacteroidetes	c__Bacteroidia	o__Bacteroidales	f__Bacteroidaceae	g__Bacteroides	s__Bacteroides_dorei	anaerobic	negative
ERS235538	30867587	ERS235538_56_k99_178934	356	tet(X2.4)	NA	70.78	seniors	Sweden	urban	NA	k__Bacteria	p__Firmicutes	c__Clostridia	o__Clostridiales	f__Lachnospiraceae	NA	NA	#N/A	#N/A
SRS414112	30867587	SRS414112_3_k119_925	306	tet(X2)	NA	0.019	newborns	United States of America (the)	urban	NA	k__Bacteria	p__Bacteroidetes	c__Bacteroidia	o__Bacteroidales	f__Bacteroidaceae	NA	NA	#N/A	#N/A
SRS414107	30867587	SRS414107_3_k119_323	168	tet(X2)	NA	0.03	newborns	United States of America (the)	urban	NA	k__Bacteria	p__Bacteroidetes	c__Bacteroidia	o__Bacteroidales	f__Bacteroidaceae	NA	NA	#N/A	#N/A
SRS820603	30867587	SRS820603_26_k99_26792	620	tet(X2)	NA	23	adults	United States of America (the)	urban	NA	k__Bacteria	p__Firmicutes	c__Clostridia	o__Clostridiales	f__Lachnospiraceae	NA	NA	#N/A	#N/A
SRS000997	30867587	SRS000997_7_k119_11163	318	tet(X2)	NA	NA	seniors	United States of America (the)	urban	NA	k__Bacteria	p__Bacteroidetes	c__Bacteroidia	o__Bacteroidales	NA	NA	NA	#N/A	#N/A
SRS255500	30867587	SRS255500_4_k119_14422	864	tet(X2)	NA	NA	seniors	United States of America (the)	urban	NA	k__Bacteria	p__Bacteroidetes	c__Bacteroidia	o__Bacteroidales	f__Bacteroidaceae	g__Bacteroides	NA	anaerobic	negative
SRS255222	30867587	SRS255222_8_k119_3416	536	tet(X2)	NA	NA	seniors	United States of America (the)	urban	NA	k__Bacteria	p__Bacteroidetes	c__Bacteroidia	o__Bacteroidales	f__Bacteroidaceae	g__Bacteroides	NA	anaerobic	negative
SRS255876	30867587	SRS255876_6_k119_13812	220	tet(X2)	NA	NA	seniors	United States of America (the)	urban	NA	k__Bacteria	p__Bacteroidetes	c__Bacteroidia	o__Bacteroidales	f__Bacteroidaceae	NA	NA	#N/A	#N/A
SRS372722	30867587	SRS372722_9_k119_5380	936	tet(X2)	NA	NA	seniors	United States of America (the)	urban	NA	k__Bacteria	p__Bacteroidetes	c__Bacteroidia	o__Bacteroidales	f__Bacteroidaceae	g__Bacteroides	NA	anaerobic	negative
SRS255708	30867587	SRS255708_17_k119_417	414	tet(X2)	NA	NA	seniors	United States of America (the)	urban	NA	k__Bacteria	p__Bacteroidetes	c__Bacteroidia	o__Bacteroidales	f__Bacteroidaceae	g__Bacteroides	s__Bacteroides_vulgatus	anaerobic	negative
SRS372565	30867587	SRS372565_23_k119_9896	228	tet(X2)	NA	NA	seniors	United States of America (the)	urban	NA	k__Bacteria	p__Bacteroidetes	c__Bacteroidia	o__Bacteroidales	f__Bacteroidaceae	NA	NA	#N/A	#N/A
SRS255718	30867587	SRS255718_14_k119_7367	560	tet(X2)	NA	NA	seniors	United States of America (the)	urban	NA	k__Bacteria	p__Bacteroidetes	c__Bacteroidia	o__Bacteroidales	f__Bacteroidaceae	g__Bacteroides	s__Bacteroides_vulgatus	anaerobic	negative
SRS255230	30867587	SRS255230_14_k119_24705	448	tet(X2)	NA	NA	seniors	United States of America (the)	urban	NA	k__Bacteria	p__Bacteroidetes	c__Bacteroidia	o__Bacteroidales	f__Bacteroidaceae	g__Bacteroides	s__Bacteroides_vulgatus	anaerobic	negative
SRS332215	30867587	SRS332215_4_k119_692	332	tet(X2)	NA	NA	seniors	United States of America (the)	urban	NA	k__Bacteria	p__Bacteroidetes	c__Bacteroidia	o__Bacteroidales	f__Bacteroidaceae	NA	NA	#N/A	#N/A
SRS283244	30867587	SRS283244_4_k119_11176	272	tet(X2)	NA	NA	seniors	United States of America (the)	urban	NA	k__Bacteria	p__Bacteroidetes	c__Bacteroidia	o__Bacteroidales	f__Bacteroidaceae	g__Bacteroides	s__Bacteroides_vulgatus	anaerobic	negative
SRS371888	30867587	SRS371888_3_k119_234	232	tet(X2)	NA	NA	seniors	United States of America (the)	urban	NA	k__Bacteria	p__Bacteroidetes	c__Bacteroidia	o__Bacteroidales	f__Bacteroidaceae	NA	NA	#N/A	#N/A
SRS373206	30867587	SRS373206_6_k119_2136	312	tet(X2)	NA	NA	seniors	United States of America (the)	urban	NA	k__Bacteria	p__Bacteroidetes	c__Bacteroidia	o__Bacteroidales	f__Bacteroidaceae	NA	NA	#N/A	#N/A
SRS373114	30867587	SRS373114_2_k119_2551	284	tet(X2)	NA	NA	seniors	United States of America (the)	urban	NA	k__Bacteria	p__Bacteroidetes	c__Bacteroidia	o__Bacteroidales	f__Bacteroidaceae	g__Bacteroides	s__Bacteroides_vulgatus	anaerobic	negative
SRS371469	30867587	SRS371469_3_k119_632	188	tet(X2)	NA	NA	seniors	United States of America (the)	urban	NA	k__Bacteria	p__Bacteroidetes	c__Bacteroidia	o__Bacteroidales	f__Bacteroidaceae	g__Bacteroides	s__Bacteroides_vulgatus	anaerobic	negative
SRS371454	30867587	SRS371454_1_k119_838	212	tet(X2)	NA	NA	seniors	United States of America (the)	urban	NA	k__Bacteria	p__Bacteroidetes	c__Bacteroidia	o__Bacteroidales	f__Bacteroidaceae	g__Bacteroides	s__Bacteroides_vulgatus	anaerobic	negative
SRS290679	30867587	SRS290679_1_k119_17635	82	tet(X2)	NA	NA	seniors	United States of America (the)	urban	NA	k__Bacteria	p__Bacteroidetes	c__Bacteroidia	o__Bacteroidales	f__Tannerellaceae	NA	NA	#N/A	#N/A

## Sheet: S9
ID	Collection date	Identity of the tet(X)-like orthologs in public database with their most resembling known tet(X)		Family	Species	Oxygen demand	Host	Country
		tet(X)	Identity
GCA_900187185.1_50618_E01_genomic.fna	NA	tet(X2)	100	Weeksellaceae	Chryseobacterium spp.	Aerobic	NA	China
GCA_009800945.1_ASM980094v1_genomic.fna	NA	tet(X2)	99.5	Flavobacteriaceae	Riemerella anatipestifer	Aerobic	duck	China
GCA_009663465.1_ASM966346v1_genomic.fna	1966	tet(X2)	99.7	Flavobacteriaceae	Riemerella anatipestifer	Aerobic	duck	United Kingdom
GCA_009663555.1_ASM966355v1_genomic.fna	1976	tet(X47)	99.5	Flavobacteriaceae	Riemerella anatipestifer	Aerobic	duck	United Kingdom
GCA_009663485.1_ASM966348v1_genomic.fna	1976	tet(X2)	99.7	Flavobacteriaceae	Riemerella anatipestifer	Aerobic	duck	United Kingdom
GCA_001695355.1_ASM169535v1_genomic.fna	1985	tet(X2.4)	100	Bacteroidaceae	Bacteroides spp.	Anaerobic	human	France
GCA_001693695.1_ASM169369v1_genomic.fna	1995	tet(X2.4)	100	Bacteroidaceae	Bacteroides spp.	Anaerobic	human	Sweden
GCA_009690745.1_ASM969074v1_genomic.fna	1995	tet(X2)	99.7	Flavobacteriaceae	Riemerella anatipestifer	Aerobic	duck	China
GCA_006385095.1_ASM638509v1_genomic.fna	2000	tet(X14)	100	Flavobacteriaceae	Riemerella anatipestifer	Aerobic	Duck	China
GCA_900076595.1_12045_4_13_genomic.fna	2001	tet(X7)	100	Enterobacteriaceae	Enterobacter hormaechei	Aerobic	human	United Kingdom
GCA_000806195.1_ASM80619v1_genomic.fna	2003	Tet(X6)	100	Enterobacteriaceae	Escherichia coli	Aerobic	pig	Denmark
GCA_014219045.1_ASM1421904v1_genomic.fna	2004	tet(X2.4)	100	Sphingobacteriaceae	Sphingobacterium mizutaii	Anaerobic	human	China
GCA_014219055.1_ASM1421905v1_genomic.fna	2004	tet(X2.4)	100	Sphingobacteriaceae	Sphingobacterium mizutaii	Anaerobic	human	China
GCA_014219965.1_ASM1421996v1_genomic.fna	2004	tet(X2.4)	100	Weeksellaceae	Chryseobacterium spp.	Aerobic	human	China
GCA_014219625.1_ASM1421962v1_genomic.fna	2004	tet(X2.4)	100	siphoviridae	Elizabethkingia spp.	Aerobic	human	China
GCA_014219145.1_ASM1421914v1_genomic.fna	2004	tet(X2.4)	100	siphoviridae	Elizabethkingia spp.	Aerobic	human	China
GCA_014219245.1_ASM1421924v1_genomic.fna	2004	tet(X2.4)	100	siphoviridae	Elizabethkingia spp.	Aerobic	human	China
GCA_014219165.1_ASM1421916v1_genomic.fna	2004	tet(X2.4)	100	siphoviridae	Elizabethkingia spp.	Aerobic	human	China
GCA_014219125.1_ASM1421912v1_genomic.fna	2004	tet(X2.4)	100	siphoviridae	Elizabethkingia spp.	Aerobic	human	China
GCA_014219105.1_ASM1421910v1_genomic.fna	2004	tet(X2.4)	100	siphoviridae	Elizabethkingia spp.	Aerobic	human	China
GCA_014219575.1_ASM1421957v1_genomic.fna	2004	tet(X2.4)	100	siphoviridae	Elizabethkingia spp.	Aerobic	human	China
GCA_014219975.1_ASM1421997v1_genomic.fna	2004	tet(X2.4)	100	Weeksellaceae	Chryseobacterium spp.	Aerobic	human	China
GCA_014219135.1_ASM1421913v1_genomic.fna	2004	tet(X2.4)	100	siphoviridae	Elizabethkingia spp.	Aerobic	human	China
GCA_014219595.1_ASM1421959v1_genomic.fna	2004	tet(X2.4)	100	siphoviridae	Elizabethkingia spp.	Aerobic	human	China
GCA_014220885.1_ASM1422088v1_genomic.fna	2004	tet(X2.4)	100	siphoviridae	Elizabethkingia spp.	Aerobic	human	China
GCA_014220475.1_ASM1422047v1_genomic.fna	2005	tet(X2)	100	Weeksellaceae	Chryseobacterium spp.	Aerobic	human	China
GCA_014219345.1_ASM1421934v1_genomic.fna	2005	tet(X2.4)	100	siphoviridae	Elizabethkingia spp.	Aerobic	human	China
GCA_014220785.1_ASM1422078v1_genomic.fna	2005	tet(X2.4)	100	siphoviridae	Elizabethkingia spp.	Aerobic	human	China
GCA_014220055.1_ASM1422005v1_genomic.fna	2005	tet(X2)	100	Weeksellaceae	Chryseobacterium spp.	Aerobic	human	China
GCA_014218885.1_ASM1421888v1_genomic.fna	2005	tet(X2.4)	100	Weeksellaceae	Chryseobacterium spp.	Aerobic	human	China
GCA_014219435.1_ASM1421943v1_genomic.fna	2005	tet(X2.4)	100	siphoviridae	Elizabethkingia spp.	Aerobic	human	China
GCA_014220635.1_ASM1422063v1_genomic.fna	2005	tet(X2)	100	Weeksellaceae	Chryseobacterium spp.	Aerobic	human	China
GCA_014218945.1_ASM1421894v1_genomic.fna	2005	tet(X2)	100	Weeksellaceae	Chryseobacterium spp.	Aerobic	human	China
GCA_014219865.1_ASM1421986v1_genomic.fna	2005	tet(X2.4)	100	siphoviridae	Elizabethkingia spp.	Aerobic	human	China
GCA_014220615.1_ASM1422061v1_genomic.fna	2005	tet(X2.4)	100	Weeksellaceae	Chryseobacterium spp.	Aerobic	human	China
GCA_014220655.1_ASM1422065v1_genomic.fna	2005	tet(X2.4)	100	Weeksellaceae	Chryseobacterium spp.	Aerobic	human	China
GCA_014220755.1_ASM1422075v1_genomic.fna	2005	tet(X2.4)	100	Weeksellaceae	Chryseobacterium spp.	Aerobic	human	China
GCA_014220805.1_ASM1422080v1_genomic.fna	2005	tet(X2.4)	100	siphoviridae	Elizabethkingia spp.	Aerobic	human	China
GCA_014220795.1_ASM1422079v1_genomic.fna	2005	tet(X2.4)	100	siphoviridae	Elizabethkingia spp.	Aerobic	human	China
GCA_014219885.1_ASM1421988v1_genomic.fna	2005	tet(X2.4)	100	siphoviridae	Elizabethkingia spp.	Aerobic	human	China
GCA_014219455.1_ASM1421945v1_genomic.fna	2005	tet(X2.4)	100	siphoviridae	Elizabethkingia spp.	Aerobic	human	China
GCA_014220605.1_ASM1422060v1_genomic.fna	2005	tet(X2.4)	100	Weeksellaceae	Chryseobacterium spp.	Aerobic	human	China
GCA_014219905.1_ASM1421990v1_genomic.fna	2005	tet(X2.4)	100	siphoviridae	Elizabethkingia spp.	Aerobic	human	China
GCA_014219825.1_ASM1421982v1_genomic.fna	2005	tet(X2.4)	100	siphoviridae	Elizabethkingia spp.	Aerobic	human	China
GCA_014220515.1_ASM1422051v1_genomic.fna	2005	tet(X2.4)	100	Weeksellaceae	Chryseobacterium spp.	Aerobic	human	China
GCA_014219385.1_ASM1421938v1_genomic.fna	2005	tet(X2.4)	100	siphoviridae	Elizabethkingia spp.	Aerobic	human	China
GCA_014220845.1_ASM1422084v1_genomic.fna	2005	tet(X2.4)	100	siphoviridae	Elizabethkingia spp.	Aerobic	human	China
GCA_014220565.1_ASM1422056v1_genomic.fna	2005	tet(X2.4)	100	Weeksellaceae	Chryseobacterium spp.	Aerobic	human	China
GCA_014220525.1_ASM1422052v1_genomic.fna	2005	tet(X2.4)	100	Weeksellaceae	Chryseobacterium spp.	Aerobic	human	China
GCA_014219945.1_ASM1421994v1_genomic.fna	2005	tet(X2.4)	100	Weeksellaceae	Chryseobacterium spp.	Aerobic	human	China
GCA_014220695.1_ASM1422069v1_genomic.fna	2005	tet(X2.4)	100	Weeksellaceae	Chryseobacterium spp.	Aerobic	human	China
GCA_014220165.1_ASM1422016v1_genomic.fna	2006	tet(X2)	100	Weeksellaceae	Chryseobacterium spp.	Aerobic	human	China
GCA_014220155.1_ASM1422015v1_genomic.fna	2006	tet(X2)	100	Weeksellaceae	Chryseobacterium spp.	Aerobic	human	China
GCA_014218785.1_ASM1421878v1_genomic.fna	2006	tet(X2.4)	100	Weeksellaceae	Chryseobacterium spp.	Aerobic	human	China
GCA_014220045.1_ASM1422004v1_genomic.fna	2006	tet(X2)	100	Weeksellaceae	Chryseobacterium spp.	Aerobic	human	China
GCA_001677935.1_ASM167793v1_genomic.fna	2006	Tet(X6)	100	Weeksellaceae	Chryseobacterium spp.	Aerobic	rainbow trout	United Kingdom
GCA_001677955.1_ASM167795v1_genomic.fna	2006	Tet(X6)	100	Weeksellaceae	Chryseobacterium spp.	Aerobic	rainbow trout	United Kingdom
GCA_014220895.1_ASM1422089v1_genomic.fna	2006	tet(X2.4)	100	Weeksellaceae	Chryseobacterium spp.	Aerobic	human	China
GCA_014220105.1_ASM1422010v1_genomic.fna	2006	tet(X2.4)	100	Weeksellaceae	Chryseobacterium spp.	Aerobic	human	China
GCA_008274825.1_ASM827482v1_genomic.fna	2007	tet(X2.4)	100	Sphingobacteriaceae	Sphingobacterium hotanense	Anaerobic	NA	China
GCA_001695275.1_ASM169527v1_genomic.fna	2007	tet(X2)	100	Campylobacteraceae	Arcobacter thereius	Anaerobic	Pig	Belgium
GCA_014219745.1_ASM1421974v1_genomic.fna	2007	tet(X2)	100	siphoviridae	Elizabethkingia spp.	Aerobic	human	China
GCA_014219775.1_ASM1421977v1_genomic.fna	2007	tet(X2)	100	siphoviridae	Elizabethkingia spp.	Aerobic	human	China
GCA_014218905.1_ASM1421890v1_genomic.fna	2007	tet(X2)	100	Weeksellaceae	Chryseobacterium spp.	Aerobic	human	China
GCA_014219285.1_ASM1421928v1_genomic.fna	2007	tet(X2.4)	100	siphoviridae	Elizabethkingia spp.	Aerobic	human	China
GCA_014220065.1_ASM1422006v1_genomic.fna	2007	tet(X2.4)	100	Weeksellaceae	Chryseobacterium spp.	Aerobic	human	China
GCA_014219295.1_ASM1421929v1_genomic.fna	2007	tet(X2.4)	100	siphoviridae	Elizabethkingia spp.	Aerobic	human	China
GCA_014220675.1_ASM1422067v1_genomic.fna	2007	tet(X2.4)	100	siphoviridae	Elizabethkingia spp.	Aerobic	human	China
GCA_002217395.1_ASM221739v1_genomic.fna	2008	tet(X13)	91.5	Flavobacteriaceae	Flavobacterium	Both	NA	Spain
GCA_001507325.1_ASM150732v1_genomic.fna	2008	tet(X2)	100	Weeksellaceae	Chryseobacterium spp.	Aerobic	NA	Greenland
GCA_014219635.1_ASM1421963v1_genomic.fna	2009	tet(X2.4)	100	siphoviridae	Elizabethkingia spp.	Aerobic	human	China
GCA_014219015.1_ASM1421901v1_genomic.fna	2009	tet(X2.4)	100	Sphingobacteriaceae	Sphingobacterium mizutaii	Anaerobic	human	China
GCA_014220465.1_ASM1422046v1_genomic.fna	2009	tet(X2)	100	Weeksellaceae	Chryseobacterium spp.	Aerobic	human	China
GCA_004380225.1_ASM438022v1_genomic.fna	2009	Tet(X6)	100	Enterobacteriaceae	Escherichia coli	Aerobic	pig	Denmark
GCA_001481655.1_ASM148165v1_genomic.fna	2009	tet(X2)	100	Flavobacteriaceae	Myroides odoratimimus	Both	human	China
GCA_014218985.1_ASM1421898v1_genomic.fna	2009	Tet(X6)	100	Moraxellaceae	Acinetobacter spp.	Aerobic	human	China
GCA_014218915.1_ASM1421891v1_genomic.fna	2009	tet(X2)	100	Weeksellaceae	Chryseobacterium spp.	Aerobic	human	China
GCA_014220735.1_ASM1422073v1_genomic.fna	2009	tet(X2)	100	siphoviridae	Elizabethkingia spp.	Aerobic	human	China
GCA_014219815.1_ASM1421981v1_genomic.fna	2009	tet(X2)	100	siphoviridae	Elizabethkingia spp.	Aerobic	human	China
GCA_014219685.1_ASM1421968v1_genomic.fna	2009	tet(X2)	100	siphoviridae	Elizabethkingia spp.	Aerobic	human	China
GCA_014219205.1_ASM1421920v1_genomic.fna	2009	tet(X2.4)	100	siphoviridae	Elizabethkingia spp.	Aerobic	human	China
GCA_014219235.1_ASM1421923v1_genomic.fna	2009	tet(X2.4)	100	siphoviridae	Elizabethkingia spp.	Aerobic	human	China
GCA_014219225.1_ASM1421922v1_genomic.fna	2009	tet(X2.4)	100	siphoviridae	Elizabethkingia spp.	Aerobic	human	China
GCA_014219705.1_ASM1421970v1_genomic.fna	2009	tet(X2.4)	100	siphoviridae	Elizabethkingia spp.	Aerobic	human	China
GCA_014219665.1_ASM1421966v1_genomic.fna	2009	tet(X2.4)	100	siphoviridae	Elizabethkingia spp.	Aerobic	human	China
GCA_014219695.1_ASM1421969v1_genomic.fna	2009	tet(X2.4)	100	siphoviridae	Elizabethkingia spp.	Aerobic	human	China
GCA_014220445.1_ASM1422044v1_genomic.fna	2009	tet(X2.4)	100	Weeksellaceae	Chryseobacterium spp.	Aerobic	human	China
GCA_014220265.1_ASM1422026v1_genomic.fna	2010	tet(X2)	100	Weeksellaceae	Chryseobacterium spp.	Aerobic	human	China
GCA_014220395.1_ASM1422039v1_genomic.fna	2010	tet(X2)	100	Weeksellaceae	Chryseobacterium spp.	Aerobic	human	China
GCA_014220225.1_ASM1422022v1_genomic.fna	2010	tet(X2)	100	Weeksellaceae	Chryseobacterium spp.	Aerobic	human	China
GCA_014220145.1_ASM1422014v1_genomic.fna	2010	tet(X2)	100	Weeksellaceae	Chryseobacterium spp.	Aerobic	human	China
GCA_014220245.1_ASM1422024v1_genomic.fna	2010	tet(X2)	100	Weeksellaceae	Chryseobacterium spp.	Aerobic	human	China
GCA_007556425.1_ASM755642v1_genomic.fna	2010	tet(X2)	100	Bacteroidaceae	Bacteroides spp.	Anaerobic	human	USA
GCA_014218925.1_ASM1421892v1_genomic.fna	2010	Tet(X3)	100	Moraxellaceae	Acinetobacter spp.	Aerobic	human	China
GCA_001643375.1_ASM164337v1_genomic.fna	2010	tet(X2)	100	Weeksellaceae	Chryseobacterium spp.	Aerobic	rainbow trout	Chile
GCA_014218825.1_ASM1421882v1_genomic.fna	2010	tet(X2.4)	100	Weeksellaceae	Chryseobacterium spp.	Aerobic	human	China
GCA_014219395.1_ASM1421939v1_genomic.fna	2010	tet(X2.4)	100	siphoviridae	Elizabethkingia spp.	Aerobic	human	China
GCA_014219325.1_ASM1421932v1_genomic.fna	2010	tet(X2.4)	100	siphoviridae	Elizabethkingia spp.	Aerobic	human	China
GCA_014219805.1_ASM1421980v1_genomic.fna	2010	tet(X2.4)	100	siphoviridae	Elizabethkingia spp.	Aerobic	human	China
GCA_014220925.1_ASM1422092v1_genomic.fna	2010	tet(X2.4)	100	siphoviridae	Elizabethkingia spp.	Aerobic	human	China
GCA_014219335.1_ASM1421933v1_genomic.fna	2010	tet(X2.4)	100	siphoviridae	Elizabethkingia spp.	Aerobic	human	China
GCA_014220285.1_ASM1422028v1_genomic.fna	2010	tet(X2.4)	100	Weeksellaceae	Chryseobacterium spp.	Aerobic	human	China
GCA_001671145.1_RCAD0121_genomic.fna	2011	tet(X14)	100	Flavobacteriaceae	Riemerella anatipestifer	Aerobic	duck	China
GCA_000699705.1_ASM69970v1_genomic.fna	2011	tet(X2.2)	100	Bacteroidaceae	Bacteroides spp.	Anaerobic	human	USA
GCA_000699845.1_ASM69984v1_genomic.fna	2011	tet(X2.2)	100	Bacteroidaceae	Bacteroides spp.	Anaerobic	human	USA
GCA_001670865.1_ASM167086v1_genomic.fna	2011	tet(X14)	99.7	Flavobacteriaceae	Riemerella anatipestifer	Aerobic	duck	China
GCA_001051075.1_ASM105107v1_genomic.fna	2011	tet(X14)	99.7	Flavobacteriaceae	Riemerella anatipestifer	Aerobic	NA	China
GCA_001670605.1_RCAD0142_genomic.fna	2011	tet(X14)	99.7	Flavobacteriaceae	Riemerella anatipestifer	Aerobic	duck	China
GCA_001670685.1_RCAD0150_genomic.fna	2011	tet(X2)	99.5	Flavobacteriaceae	Riemerella anatipestifer	Aerobic	duck	China
GCA_001670765.2_ASM167076v2_genomic.fna	2011	tet(X2)	99.2	Flavobacteriaceae	Riemerella anatipestifer	Aerobic	duck	China
GCA_001670805.1_RCAD0147_genomic.fna	2011	tet(X45.3)	95.1	Flavobacteriaceae	Riemerella anatipestifer	Aerobic	duck	China
GCA_001670725.1_RCAD0124_genomic.fna	2011	tet(X14)	100	Flavobacteriaceae	Riemerella anatipestifer	Aerobic	duck	China
GCA_009690765.1_ASM969076v1_genomic.fna	2011	tet(X14)	100	Flavobacteriaceae	Riemerella anatipestifer	Aerobic	duck	China
GCA_001670695.1_RCAD0123_genomic.fna	2011	tet(X14)	100	Flavobacteriaceae	Riemerella anatipestifer	Aerobic	duck	China
GCA_001051115.1_ASM105111v1_genomic.fna	2011	tet(X14)	100	Flavobacteriaceae	Riemerella anatipestifer	Aerobic	NA	China
GCA_001670855.1_RCAD0134_genomic.fna	2011	tet(X14)	100	Flavobacteriaceae	Riemerella anatipestifer	Aerobic	duck	China
GCA_001670735.1_RCAD0111_genomic.fna	2012	tet(X11)	97.9	Flavobacteriaceae	Riemerella anatipestifer	Aerobic	duck	China
GCA_001670625.1_RCAD0125_genomic.fna	2012	tet(X45.3)	95.6	Flavobacteriaceae	Riemerella anatipestifer	Aerobic	duck	China
GCA_000496015.1_NUH4_genomic.fna	2012	tet(X2)	99.7	siphoviridae	Elizabethkingia spp.	Aerobic	NA	Singapore
GCA_009496935.1_ASM949693v1_genomic.fna	2012	tet(X45.3)	95.1	Flavobacteriaceae	Riemerella anatipestifer	Aerobic	Duck	China
GCA_001589345.1_RCAD0122_genomic.fna	2012	tet(X14)	100	Flavobacteriaceae	Riemerella anatipestifer	Aerobic	duck	China
GCA_003471845.1_ASM347184v1_genomic.fna	2013	tet(X2)	100	Porphyromonadaceae	Odoribacter sp.	Anaerobic	human	China
GCA_003469305.1_ASM346930v1_genomic.fna	2013	tet(X2)	100	Bacteroidaceae	Bacteroides spp.	Anaerobic	human	China
GCA_003458275.1_ASM345827v1_genomic.fna	2013	tet(X2)	100	Bacteroidaceae	Bacteroides spp.	Anaerobic	human	China
GCA_003459365.1_ASM345936v1_genomic.fna	2013	tet(X46.2)	100	Bacteroidaceae	Phocaeicola vulgatus	Anaerobic	human	China
GCA_003479635.1_ASM347963v1_genomic.fna	2013	tet(X2.2)	100	Bacteroidaceae	Bacteroides spp.	Anaerobic	human	China
GCA_003603075.1_ASM360307v1_genomic.fna	2013	tet(X2)	100	Bacteroidaceae	Bacteroides spp.	Anaerobic	human	China
GCA_003459205.1_ASM345920v1_genomic.fna	2013	tet(X2.4)	100	Prevotellaceae	Prevotella copri	Anaerobic	human	China
GCA_003603665.1_ASM360366v1_genomic.fna	2013	tet(X2.4)	100	Bacteroidaceae	Bacteroides spp.	Anaerobic	human	China
GCA_003470675.1_ASM347067v1_genomic.fna	2013	tet(X2.4)	100	Porphyromonadaceae	Parabacteroides merdae	Anaerobic	human	China
GCA_003437885.1_ASM343788v1_genomic.fna	2013	tet(X2.4)	100	Odoribacteraceae	Butyricimonas virosa	Anaerobic	human	China
GCA_003471885.1_ASM347188v1_genomic.fna	2013	tet(X2.4)	100	Bacteroidaceae	Bacteroides spp.	Anaerobic	human	China
GCA_003465215.1_ASM346521v1_genomic.fna	2013	tet(X2.4)	100	Prevotellaceae	Prevotella copri	Anaerobic	human	China
GCA_003437935.1_ASM343793v1_genomic.fna	2013	tet(X2.5)	100	Bacteroidaceae	Bacteroides spp.	Anaerobic	human	China
GCA_003469115.1_ASM346911v1_genomic.fna	2013	tet(X2.5)	100	Porphyromonadaceae	Parabacteroides merdae	Anaerobic	human	China
GCA_003468545.1_ASM346854v1_genomic.fna	2013	tet(X2.5)	100	Bacteroidaceae	Phocaeicola vulgatus	Anaerobic	human	China
GCA_001670875.1_RCAD0127_genomic.fna	2013	tet(X47)	96.4	Flavobacteriaceae	Riemerella anatipestifer	Aerobic	duck	China
GCA_003463005.1_ASM346300v1_genomic.fna	2013	tet(X2.13)	92.7	Prevotellaceae	Prevotella copri	Anaerobic	human	China
GCA_003439165.1_ASM343916v1_genomic.fna	2013	tet(X2.4)	92.7	Prevotellaceae	Prevotella copri	Anaerobic	human	China
GCA_003459305.1_ASM345930v1_genomic.fna	2013	tet(X2.4)	92.7	Prevotellaceae	Prevotella copri	Anaerobic	human	China
GCA_002069025.1_ASM206902v1_genomic.fna	2013	tet(X2)	100	Bacteroidaceae	Bacteroides spp.	Anaerobic	NA	USA
GCA_001897505.1_ASM189750v1_genomic.fna	2013	tet(X2)	100	Bacteroidaceae	Bacteroides spp.	Anaerobic	NA	South Africa
GCA_006493975.1_ASM649397v1_genomic.fna	2013	Tet(X3)	100	Moraxellaceae	Acinetobacter spp.	Aerobic	human	Peru
GCA_001670785.1_RCAD0183_genomic.fna	2014	tet(X14)	100	Flavobacteriaceae	Riemerella anatipestifer	Aerobic	duck	China
GCA_001670615.1_RCAD0188_genomic.fna	2014	tet(X14)	100	Flavobacteriaceae	Riemerella anatipestifer	Aerobic	duck	China
GCA_009932355.1_ASM993235v1_genomic.fna	2014	tet(X14)	100	Flavobacteriaceae	Riemerella anatipestifer	Aerobic	duck	China
GCA_003602935.1_ASM360293v1_genomic.fna	2014	tet(X2.4)	100	Bacteroidaceae	Bacteroides spp.	Anaerobic	human	China
GCA_003466675.1_ASM346667v1_genomic.fna	2014	tet(X2.4)	100	Bacteroidaceae	Bacteroides spp.	Anaerobic	human	China
GCA_001039445.1_ASM103944v1_genomic.fna	2014	tet(X2.5)	100	Porphyromonadaceae	Parabacteroides goldsteinii	Anaerobic	human	Denmark
GCA_009690695.1_ASM969069v1_genomic.fna	2014	tet(X12)	99	Flavobacteriaceae	Riemerella anatipestifer	Aerobic	duck	China
GCA_002025185.1_ASM202518v1_genomic.fna	2014	tet(X12)	99	Flavobacteriaceae	Riemerella anatipestifer	Aerobic	NA	China
GCA_001670645.1_RCAD0181_genomic.fna	2014	tet(X45.3)	95.1	Flavobacteriaceae	Riemerella anatipestifer	Aerobic	duck	China
GCA_014870005.1_ASM1487000v1_genomic.fna	2015	tet(X2.4)	100	Ruminococcaceae	Ruminococcus sp	Both	human	Australia
GCA_009494485.1_ASM949448v1_genomic.fna	2015	tet(X2.4)	100	Prevotellaceae	Prevotella copri	Anaerobic	human	USA
GCA_008569045.1_ASM856904v1_genomic.fna	2015	tet(X2.5)	100	Bacteroidaceae	Bacteroides spp.	Anaerobic	human	USA
GCA_008569025.1_ASM856902v1_genomic.fna	2015	tet(X2.5)	100	Bacteroidaceae	Bacteroides spp.	Anaerobic	human	USA
GCA_003852705.1_ASM385270v1_genomic.fna	2015	tet(X2)	100	Flavobacteriaceae	Amniculibacterium aquaticum	Anaerobic	NA	Taiwan
GCA_008570805.1_ASM857080v1_genomic.fna	2015	tet(X2)	100	Bacteroidaceae	Bacteroides spp.	Anaerobic	human	USA
GCA_008570995.1_ASM857099v1_genomic.fna	2015	tet(X2)	100	Bacteroidaceae	Bacteroides spp.	Anaerobic	human	USA
GCA_008571105.1_ASM857110v1_genomic.fna	2015	tet(X2)	100	Bacteroidaceae	Bacteroides spp.	Anaerobic	human	USA
GCA_008571155.1_ASM857115v1_genomic.fna	2015	tet(X2)	100	Bacteroidaceae	Bacteroides spp.	Anaerobic	human	USA
GCA_008570835.1_ASM857083v1_genomic.fna	2015	tet(X2)	100	Bacteroidaceae	Bacteroides spp.	Anaerobic	human	USA
GCA_008570915.1_ASM857091v1_genomic.fna	2015	tet(X2)	100	Bacteroidaceae	Bacteroides spp.	Anaerobic	human	USA
GCA_008570885.1_ASM857088v1_genomic.fna	2015	tet(X2)	100	Bacteroidaceae	Bacteroides spp.	Anaerobic	human	USA
GCA_008571265.1_ASM857126v1_genomic.fna	2015	tet(X2)	100	Bacteroidaceae	Bacteroides spp.	Anaerobic	human	USA
GCA_008570955.1_ASM857095v1_genomic.fna	2015	tet(X2)	100	Bacteroidaceae	Bacteroides spp.	Anaerobic	human	USA
GCA_008571195.1_ASM857119v1_genomic.fna	2015	tet(X2)	100	Bacteroidaceae	Bacteroides spp.	Anaerobic	human	USA
GCA_008571165.1_ASM857116v1_genomic.fna	2015	tet(X2)	100	Bacteroidaceae	Bacteroides spp.	Anaerobic	human	USA
GCA_008570985.1_ASM857098v1_genomic.fna	2015	tet(X2)	100	Bacteroidaceae	Bacteroides spp.	Anaerobic	human	USA
GCA_008571085.1_ASM857108v1_genomic.fna	2015	tet(X2)	100	Bacteroidaceae	Bacteroides spp.	Anaerobic	human	USA
GCA_013077385.1_PDT000181768.2_genomic.fna	2015	Tet(X4)	100	Enterobacteriaceae	Escherichia coli	Aerobic	environment	Thailand
GCA_013077765.1_PDT000181793.2_genomic.fna	2015	Tet(X4)	100	Enterobacteriaceae	Escherichia coli	Aerobic	environment	Thailand
GCA_013077305.1_PDT000181773.2_genomic.fna	2015	Tet(X4)	100	Enterobacteriaceae	Escherichia coli	Aerobic	environment	Thailand
GCA_002152185.1_ASM215218v1_genomic.fna	2015	tet(X7)	100	Enterobacteriaceae	Escherichia coli	Aerobic	human	USA
GCA_014657275.1_PDT000838845.1_genomic.fna	2015	Tet(X4)	100	Enterobacteriaceae	Escherichia coli	Aerobic	human	Malaysia
GCA_002938905.1_ASM293890v1_genomic.fna	2015	tet(X13)	99.5	Moraxellaceae	Acinetobacter spp.	Aerobic	cattle	Germany
GCA_013417775.1_ASM1341777v1_genomic.fna	2015	Tet(X3)	99.7	Moraxellaceae	Acinetobacter spp.	Aerobic	pig	China
GCA_013419465.1_ASM1341946v1_genomic.fna	2015	Tet(X3)	100	Moraxellaceae	Acinetobacter spp.	Aerobic	pig	China
GCA_013419455.1_ASM1341945v1_genomic.fna	2015	Tet(X3)	100	Moraxellaceae	Acinetobacter spp.	Aerobic	pig	China
GCA_013419445.1_ASM1341944v1_genomic.fna	2015	Tet(X3)	100	Moraxellaceae	Acinetobacter spp.	Aerobic	pig	China
GCA_013417755.1_ASM1341775v1_genomic.fna	2015	Tet(X3)	100	Moraxellaceae	Acinetobacter spp.	Aerobic	pig	China
GCA_015217905.1_ASM1521790v1_genomic.fna	2015	Tet(X3)	100	Moraxellaceae	Acinetobacter spp.	Aerobic	Pig	China
GCA_002634315.1_ASM263431v1_genomic.fna	2015	Tet(X3)	100	Moraxellaceae	Acinetobacter spp.	Aerobic	human	Cote d'Ivoire
GCA_013419525.1_ASM1341952v1_genomic.fna	2015	Tet(X3)	100	Moraxellaceae	Acinetobacter spp.	Aerobic	pig	China
GCA_013420645.1_ASM1342064v1_genomic.fna	2015	Tet(X3)	100	Moraxellaceae	Acinetobacter spp.	Aerobic	pig	China
GCA_013419345.1_ASM1341934v1_genomic.fna	2015	Tet(X3)	100	Moraxellaceae	Acinetobacter spp.	Aerobic	pig	China
GCA_013416965.1_ASM1341696v1_genomic.fna	2015	Tet(X3)	100	Moraxellaceae	Acinetobacter spp.	Aerobic	pig	China
GCA_013419545.1_ASM1341954v1_genomic.fna	2015	Tet(X3)	100	Moraxellaceae	Acinetobacter spp.	Aerobic	pig	China
GCA_013419515.1_ASM1341951v1_genomic.fna	2015	Tet(X3)	100	Moraxellaceae	Acinetobacter spp.	Aerobic	pig	China
GCA_013343215.1_ASM1334321v1_genomic.fna	2015	Tet(X3)	100	Moraxellaceae	Acinetobacter spp.	Aerobic	pig	China
GCA_013419355.1_ASM1341935v1_genomic.fna	2015	Tet(X3)	100	Moraxellaceae	Acinetobacter spp.	Aerobic	pig	China
GCA_013420695.1_ASM1342069v1_genomic.fna	2015	Tet(X3)	100	Moraxellaceae	Acinetobacter spp.	Aerobic	pig	China
GCA_013419415.1_ASM1341941v1_genomic.fna	2015	Tet(X3)	100	Moraxellaceae	Acinetobacter spp.	Aerobic	pig	China
GCA_013419425.1_ASM1341942v1_genomic.fna	2015	Tet(X3)	100	Moraxellaceae	Acinetobacter spp.	Aerobic	pig	China
GCA_009494345.1_ASM949434v1_genomic.fna	2015	tet(X2.4)	100	Prevotellaceae	Prevotella copri	Anaerobic	human	USA
GCA_009494455.1_ASM949445v1_genomic.fna	2015	tet(X2.4)	100	Prevotellaceae	Prevotella copri	Anaerobic	human	USA
GCA_001412215.1_ASM141221v1_genomic.fna	2015	Tet(X3)	84.5	Sphingobacteriaceae	Pedobacter sp.	Anaerobic	NA	USA
GCA_014779605.1_ASM1477960v1_genomic.fna	2015	Tet(X6)	100	Weeksellaceae	Chryseobacterium spp.	Aerobic	rainbow trout	Turkey
GCA_009102405.1_ASM910240v1_genomic.fna	2016	tet(X2)	100	Bacteroidaceae	Bacteroides spp.	Anaerobic	human	USA
GCA_009103105.1_ASM910310v1_genomic.fna	2016	tet(X2)	100	Bacteroidaceae	Phocaeicola vulgatus	Anaerobic	human	USA
GCA_009101825.1_ASM910182v1_genomic.fna	2016	tet(X2)	100	Bacteroidaceae	Phocaeicola vulgatus	Anaerobic	human	USA
GCA_009102165.1_ASM910216v1_genomic.fna	2016	tet(X2)	100	Bacteroidaceae	Bacteroides spp.	Anaerobic	human	USA
GCA_009102145.1_ASM910214v1_genomic.fna	2016	tet(X2)	100	Bacteroidaceae	Bacteroides spp.	Anaerobic	human	USA
GCA_009102625.1_ASM910262v1_genomic.fna	2016	tet(X2)	100	Bacteroidaceae	Bacteroides spp.	Anaerobic	human	USA
GCA_009103085.1_ASM910308v1_genomic.fna	2016	tet(X2)	100	Bacteroidaceae	Phocaeicola vulgatus	Anaerobic	human	USA
GCA_009102455.1_ASM910245v1_genomic.fna	2016	tet(X2)	100	Bacteroidaceae	Bacteroides spp.	Anaerobic	human	USA
GCA_009103055.1_ASM910305v1_genomic.fna	2016	tet(X2)	100	Bacteroidaceae	Phocaeicola vulgatus	Anaerobic	human	USA
GCA_009101645.1_ASM910164v1_genomic.fna	2016	tet(X2)	100	Bacteroidaceae	Bacteroides spp.	Anaerobic	human	USA
GCA_009102325.1_ASM910232v1_genomic.fna	2016	tet(X2)	100	Bacteroidaceae	Bacteroides spp.	Anaerobic	human	USA
GCA_009102185.1_ASM910218v1_genomic.fna	2016	tet(X2)	100	Bacteroidaceae	Bacteroides spp.	Anaerobic	human	USA
GCA_009153235.1_ASM915323v1_genomic.fna	2016	tet(X2)	100	Bacteroidaceae	Bacteroides spp.	Anaerobic	human	USA
GCA_009102305.1_ASM910230v1_genomic.fna	2016	tet(X2)	100	Bacteroidaceae	Bacteroides spp.	Anaerobic	human	USA
GCA_009101505.1_ASM910150v1_genomic.fna	2016	tet(X2)	100	Bacteroidaceae	Bacteroides spp.	Anaerobic	human	USA
GCA_009102905.1_ASM910290v1_genomic.fna	2016	tet(X2)	100	Bacteroidaceae	Phocaeicola vulgatus	Anaerobic	human	USA
GCA_009102485.1_ASM910248v1_genomic.fna	2016	tet(X2)	100	Bacteroidaceae	Bacteroides spp.	Anaerobic	human	USA
GCA_009102225.1_ASM910222v1_genomic.fna	2016	tet(X2)	100	Bacteroidaceae	Bacteroides spp.	Anaerobic	human	USA
GCA_003858535.1_ASM385853v1_genomic.fna	2016	tet(X2)	100	Flavobacteriaceae	Flavobacterium viscosus	Both	NA	China
GCA_001816245.2_ASM181624v2_genomic.fna	2016	tet(X2)	100	Bacteroidaceae	Bacteroides spp.	Anaerobic	human	Sweden
GCA_009102955.1_ASM910295v1_genomic.fna	2016	tet(X2)	100	Bacteroidaceae	Phocaeicola vulgatus	Anaerobic	human	USA
GCA_009103155.1_ASM910315v1_genomic.fna	2016	tet(X2)	100	Bacteroidaceae	Phocaeicola vulgatus	Anaerobic	human	USA
GCA_009101555.1_ASM910155v1_genomic.fna	2016	tet(X2)	100	Bacteroidaceae	Bacteroides spp.	Anaerobic	human	USA
GCA_009103215.1_ASM910321v1_genomic.fna	2016	tet(X2)	100	Bacteroidaceae	Bacteroides spp.	Anaerobic	human	USA
GCA_009019985.1_ASM901998v1_genomic.fna	2016	tet(X2.4)	100	Bacteroidaceae	Bacteroides spp.	Anaerobic	human	USA
GCA_009019235.1_ASM901923v1_genomic.fna	2016	tet(X2.4)	100	Bacteroidaceae	Bacteroides spp.	Anaerobic	human	USA
GCA_009019875.1_ASM901987v1_genomic.fna	2016	tet(X2.4)	100	Bacteroidaceae	Bacteroides spp.	Anaerobic	human	USA
GCA_004557945.1_ASM455794v1_genomic.fna	2016	tet(X2.4)	100	Bacteroidaceae	Bacteroides spp.	Anaerobic	pig	Canada
GCA_009019885.1_ASM901988v1_genomic.fna	2016	tet(X2.4)	100	Bacteroidaceae	Bacteroides spp.	Anaerobic	human	USA
GCA_005845305.1_ASM584530v1_genomic.fna	2016	tet(X2.4)	100	Bacteroidaceae	Bacteroides spp.	Anaerobic	human	USA
GCA_005844845.1_ASM584484v1_genomic.fna	2016	tet(X2.4)	100	Bacteroidaceae	Bacteroides spp.	Anaerobic	human	USA
GCA_009019395.1_ASM901939v1_genomic.fna	2016	tet(X2.4)	100	Bacteroidaceae	Bacteroides spp.	Anaerobic	human	USA
GCA_009019555.1_ASM901955v1_genomic.fna	2016	tet(X2.4)	100	Bacteroidaceae	Bacteroides spp.	Anaerobic	human	USA
GCA_009019945.1_ASM901994v1_genomic.fna	2016	tet(X2.4)	100	Bacteroidaceae	Bacteroides spp.	Anaerobic	human	USA
GCA_009019695.1_ASM901969v1_genomic.fna	2016	tet(X2.4)	100	Bacteroidaceae	Bacteroides spp.	Anaerobic	human	USA
GCA_005844755.1_ASM584475v1_genomic.fna	2016	tet(X2.4)	100	Bacteroidaceae	Bacteroides spp.	Anaerobic	human	USA
GCA_009019465.1_ASM901946v1_genomic.fna	2016	tet(X2.4)	100	Bacteroidaceae	Bacteroides spp.	Anaerobic	human	USA
GCA_009019185.1_ASM901918v1_genomic.fna	2016	tet(X2.4)	100	Bacteroidaceae	Bacteroides spp.	Anaerobic	human	USA
GCA_009019615.1_ASM901961v1_genomic.fna	2016	tet(X2.4)	100	Bacteroidaceae	Bacteroides spp.	Anaerobic	human	USA
GCA_009019585.1_ASM901958v1_genomic.fna	2016	tet(X2.4)	100	Bacteroidaceae	Bacteroides spp.	Anaerobic	human	USA
GCA_009019535.1_ASM901953v1_genomic.fna	2016	tet(X2.4)	100	Bacteroidaceae	Bacteroides spp.	Anaerobic	human	USA
GCA_009019775.1_ASM901977v1_genomic.fna	2016	tet(X2.4)	100	Bacteroidaceae	Bacteroides spp.	Anaerobic	human	USA
GCA_009019975.1_ASM901997v1_genomic.fna	2016	tet(X2.4)	100	Bacteroidaceae	Bacteroides spp.	Anaerobic	human	USA
GCA_009019245.1_ASM901924v1_genomic.fna	2016	tet(X2.4)	100	Bacteroidaceae	Bacteroides spp.	Anaerobic	human	USA
GCA_009101625.1_ASM910162v1_genomic.fna	2016	tet(X2)	100	Bacteroidaceae	Bacteroides spp.	Anaerobic	human	USA
GCA_009019335.1_ASM901933v1_genomic.fna	2016	tet(X2.4)	100	Bacteroidaceae	Bacteroides spp.	Anaerobic	human	USA
GCA_009019935.1_ASM901993v1_genomic.fna	2016	tet(X2.4)	100	Bacteroidaceae	Bacteroides spp.	Anaerobic	human	USA
GCA_009019435.1_ASM901943v1_genomic.fna	2016	tet(X2.4)	100	Bacteroidaceae	Bacteroides spp.	Anaerobic	human	USA
GCA_009019545.1_ASM901954v1_genomic.fna	2016	tet(X2.4)	100	Bacteroidaceae	Bacteroides spp.	Anaerobic	human	USA
GCA_009019385.1_ASM901938v1_genomic.fna	2016	tet(X2.4)	100	Bacteroidaceae	Bacteroides spp.	Anaerobic	human	USA
GCA_005844805.1_ASM584480v1_genomic.fna	2016	tet(X2.4)	100	Bacteroidaceae	Bacteroides spp.	Anaerobic	human	USA
GCA_009019735.1_ASM901973v1_genomic.fna	2016	tet(X2.4)	100	Bacteroidaceae	Bacteroides spp.	Anaerobic	human	USA
GCA_004556705.1_ASM455670v1_genomic.fna	2016	tet(X2.4)	100	Ruminococcaceae	Ruminococcus sp	Both	pig	Canada
GCA_009019455.1_ASM901945v1_genomic.fna	2016	tet(X2.4)	100	Bacteroidaceae	Bacteroides spp.	Anaerobic	human	USA
GCA_009019345.1_ASM901934v1_genomic.fna	2016	tet(X2.4)	100	Bacteroidaceae	Bacteroides spp.	Anaerobic	human	USA
GCA_009019635.1_ASM901963v1_genomic.fna	2016	tet(X2.4)	100	Bacteroidaceae	Bacteroides spp.	Anaerobic	human	USA
GCA_009019785.1_ASM901978v1_genomic.fna	2016	tet(X2.4)	100	Bacteroidaceae	Bacteroides spp.	Anaerobic	human	USA
GCA_009019825.1_ASM901982v1_genomic.fna	2016	tet(X2.4)	100	Bacteroidaceae	Bacteroides spp.	Anaerobic	human	USA
GCA_009019285.1_ASM901928v1_genomic.fna	2016	tet(X2.4)	100	Bacteroidaceae	Bacteroides spp.	Anaerobic	human	USA
GCA_009019475.1_ASM901947v1_genomic.fna	2016	tet(X2.4)	100	Bacteroidaceae	Bacteroides spp.	Anaerobic	human	USA
GCA_009019725.1_ASM901972v1_genomic.fna	2016	tet(X2.4)	100	Bacteroidaceae	Bacteroides spp.	Anaerobic	human	USA
GCA_009019805.1_ASM901980v1_genomic.fna	2016	tet(X2.4)	100	Bacteroidaceae	Bacteroides spp.	Anaerobic	human	USA
GCA_009101565.1_ASM910156v1_genomic.fna	2016	tet(X2)	100	Bacteroidaceae	Bacteroides spp.	Anaerobic	human	USA
GCA_009020005.1_ASM902000v1_genomic.fna	2016	tet(X2.4)	100	Bacteroidaceae	Bacteroides spp.	Anaerobic	human	USA
GCA_009019445.1_ASM901944v1_genomic.fna	2016	tet(X2.4)	100	Bacteroidaceae	Bacteroides spp.	Anaerobic	human	USA
GCA_005844935.1_ASM584493v1_genomic.fna	2016	tet(X2.4)	100	Bacteroidaceae	Bacteroides spp.	Anaerobic	human	USA
GCA_004561455.1_ASM456145v1_genomic.fna	2016	tet(X2.4)	100	0	bacterium	Undefined	pig	Canada
GCA_009019315.1_ASM901931v1_genomic.fna	2016	tet(X2.4)	100	Bacteroidaceae	Bacteroides spp.	Anaerobic	human	USA
GCA_009019645.1_ASM901964v1_genomic.fna	2016	tet(X2.4)	100	Bacteroidaceae	Bacteroides spp.	Anaerobic	human	USA
GCA_009102265.1_ASM910226v1_genomic.fna	2016	tet(X2)	100	Bacteroidaceae	Bacteroides spp.	Anaerobic	human	USA
GCA_009019275.1_ASM901927v1_genomic.fna	2016	tet(X2.4)	100	Bacteroidaceae	Bacteroides spp.	Anaerobic	human	USA
GCA_009019905.1_ASM901990v1_genomic.fna	2016	tet(X2.4)	100	Bacteroidaceae	Bacteroides spp.	Anaerobic	human	USA
GCA_009102385.1_ASM910238v1_genomic.fna	2016	tet(X2)	100	Bacteroidaceae	Bacteroides spp.	Anaerobic	human	USA
GCA_005844535.1_ASM584453v1_genomic.fna	2016	tet(X2.4)	100	Porphyromonadaceae	Parabacteroides merdae	Anaerobic	human	USA
GCA_009103005.1_ASM910300v1_genomic.fna	2016	tet(X2)	100	Bacteroidaceae	Phocaeicola vulgatus	Anaerobic	human	USA
GCA_009101745.1_ASM910174v1_genomic.fna	2016	tet(X2)	100	Bacteroidaceae	Bacteroides spp.	Anaerobic	human	USA
GCA_009102425.1_ASM910242v1_genomic.fna	2016	tet(X2)	100	Bacteroidaceae	Bacteroides spp.	Anaerobic	human	USA
GCA_009678725.1_ASM967872v1_genomic.fna	2016	tet(X2)	100	Porphyromonadaceae	Parabacteroides distasonis	Anaerobic	human	USA
GCA_009101635.1_ASM910163v1_genomic.fna	2016	tet(X2)	100	Bacteroidaceae	Bacteroides spp.	Anaerobic	human	USA
GCA_009101665.1_ASM910166v1_genomic.fna	2016	tet(X2)	100	Bacteroidaceae	Bacteroides spp.	Anaerobic	human	USA
GCA_009102245.1_ASM910224v1_genomic.fna	2016	tet(X2)	100	Bacteroidaceae	Bacteroides spp.	Anaerobic	human	USA
GCA_009102135.1_ASM910213v1_genomic.fna	2016	tet(X2)	100	Bacteroidaceae	Bacteroides spp.	Anaerobic	human	USA
GCA_009102505.1_ASM910250v1_genomic.fna	2016	tet(X2)	100	Bacteroidaceae	Bacteroides spp.	Anaerobic	human	USA
GCA_009102545.1_ASM910254v1_genomic.fna	2016	tet(X2)	100	Bacteroidaceae	Bacteroides spp.	Anaerobic	human	USA
GCA_009103095.1_ASM910309v1_genomic.fna	2016	tet(X2)	100	Bacteroidaceae	Phocaeicola vulgatus	Anaerobic	human	USA
GCA_009101705.1_ASM910170v1_genomic.fna	2016	tet(X2)	100	Bacteroidaceae	Bacteroides spp.	Anaerobic	human	USA
GCA_009101515.1_ASM910151v1_genomic.fna	2016	tet(X2)	100	Bacteroidaceae	Bacteroides spp.	Anaerobic	human	USA
GCA_009101685.1_ASM910168v1_genomic.fna	2016	tet(X2)	100	Bacteroidaceae	Bacteroides spp.	Anaerobic	human	USA
GCA_008571735.1_ASM857173v1_genomic.fna	2016	tet(X2)	100	Lachnospiraceae	Phocaeicola dorei	Anaerobic	human	USA
GCA_009102865.1_ASM910286v1_genomic.fna	2016	tet(X2)	100	Bacteroidaceae	Phocaeicola vulgatus	Anaerobic	human	USA
GCA_009102375.1_ASM910237v1_genomic.fna	2016	tet(X2)	100	Bacteroidaceae	Bacteroides spp.	Anaerobic	human	USA
GCA_009101775.1_ASM910177v1_genomic.fna	2016	tet(X2)	100	Bacteroidaceae	Bacteroides spp.	Anaerobic	human	USA
GCA_009102575.1_ASM910257v1_genomic.fna	2016	tet(X2)	100	Bacteroidaceae	Bacteroides spp.	Anaerobic	human	USA
GCA_009102525.1_ASM910252v1_genomic.fna	2016	tet(X2)	100	Bacteroidaceae	Bacteroides spp.	Anaerobic	human	USA
GCA_009102995.1_ASM910299v1_genomic.fna	2016	tet(X2)	100	Bacteroidaceae	Phocaeicola vulgatus	Anaerobic	human	USA
GCA_009102465.1_ASM910246v1_genomic.fna	2016	tet(X2)	100	Bacteroidaceae	Bacteroides spp.	Anaerobic	human	USA
GCA_009102985.1_ASM910298v1_genomic.fna	2016	tet(X2)	100	Bacteroidaceae	Phocaeicola vulgatus	Anaerobic	human	USA
GCA_005844895.1_ASM584489v1_genomic.fna	2016	tet(X2)	100	Bacteroidaceae	Bacteroides spp.	Anaerobic	human	USA
GCA_009101915.1_ASM910191v1_genomic.fna	2016	tet(X2)	100	Bacteroidaceae	Phocaeicola vulgatus	Anaerobic	human	USA
GCA_009103135.1_ASM910313v1_genomic.fna	2016	tet(X2)	100	Bacteroidaceae	Phocaeicola vulgatus	Anaerobic	human	USA
GCA_009103185.1_ASM910318v1_genomic.fna	2016	tet(X2)	100	Bacteroidaceae	Phocaeicola vulgatus	Anaerobic	human	USA
GCA_009101865.1_ASM910186v1_genomic.fna	2016	tet(X2)	100	Bacteroidaceae	Phocaeicola vulgatus	Anaerobic	human	USA
GCA_009101885.1_ASM910188v1_genomic.fna	2016	tet(X2)	100	Bacteroidaceae	Phocaeicola vulgatus	Anaerobic	human	USA
GCA_009101845.1_ASM910184v1_genomic.fna	2016	tet(X2)	100	Bacteroidaceae	Phocaeicola vulgatus	Anaerobic	human	USA
GCA_009102885.1_ASM910288v1_genomic.fna	2016	tet(X2)	100	Bacteroidaceae	Phocaeicola vulgatus	Anaerobic	human	USA
GCA_009101925.1_ASM910192v1_genomic.fna	2016	tet(X2)	100	Bacteroidaceae	Phocaeicola vulgatus	Anaerobic	human	USA
GCA_009019655.1_ASM901965v1_genomic.fna	2016	tet(X2.4)	100	Bacteroidaceae	Bacteroides spp.	Anaerobic	human	USA
GCA_009019175.1_ASM901917v1_genomic.fna	2016	tet(X2.4)	100	Bacteroidaceae	Bacteroides spp.	Anaerobic	human	USA
GCA_009019685.1_ASM901968v1_genomic.fna	2016	tet(X2.4)	100	Bacteroidaceae	Bacteroides spp.	Anaerobic	human	USA
GCA_009684135.1_ASM968413v1_genomic.fna	2016	tet(X2)	100	Enterobacteriaceae	Escherichia coli	Aerobic	human	USA
GCA_009680875.1_ASM968087v1_genomic.fna	2016	tet(X2)	100	Enterobacteriaceae	Escherichia coli	Aerobic	human	USA
GCA_002246085.1_ASM224608v1_genomic.fna	2016	Tet(X4)	100	Enterobacteriaceae	Escherichia coli	Aerobic	pig	Thailand
GCA_003795465.1_ASM379546v1_genomic.fna	2016	tet(X7)	100	Enterobacteriaceae	Escherichia coli	Aerobic	human	Bolivia
GCA_002846135.1_ASM284613v1_genomic.fna	2016	tet(X7)	100	Enterobacteriaceae	Escherichia coli	Aerobic	human	Qatar
GCA_015069975.1_ASM1506997v1_genomic.fna	2016	Tet(X4)	100	Enterobacteriaceae	Salmonella spp.	Aerobic	NA	Thailand
GCA_008576375.1_PDT000059303.2_genomic.fna	2016	Tet(X4)	100	Enterobacteriaceae	Salmonella spp.	Aerobic	human	United Kingdom
GCA_002290425.1_ASM229042v1_genomic.fna	2016	Tet(X4)	100	Enterobacteriaceae	Shigella flexneri	Aerobic	environment	Thailand
GCA_015069995.1_ASM1506999v1_genomic.fna	2016	Tet(X4)	100	Enterobacteriaceae	Salmonella spp.	Aerobic	NA	Thailand
GCA_003865405.1_ASM386540v1_genomic.fna	2016	tet(X2)	100	Flavobacteriaceae	Flavobacterium tangerina	Both	Hoolock hoolock	China
GCA_014305095.1_ASM1430509v1_genomic.fna	2016	tet(X13)	93.9	Flavobacteriaceae	Flavobacterium sp.	Both	rainbow trout	Turkey
GCA_014305115.1_ASM1430511v1_genomic.fna	2016	tet(X13)	93.9	Flavobacteriaceae	Flavobacterium sp.	Both	rainbow trout	Turkey
GCA_002938815.1_ASM293881v1_genomic.fna	2016	tet(X13)	99.5	Moraxellaceae	Acinetobacter spp.	Aerobic	cattle	Germany
GCA_010918375.1_ASM1091837v1_genomic.fna	2016	Tet(X3)	100	Moraxellaceae	Acinetobacter spp.	Aerobic	pigeon	China
GCA_013417535.1_ASM1341753v1_genomic.fna	2016	Tet(X3)	100	Moraxellaceae	Acinetobacter spp.	Aerobic	pig	China
GCA_013417555.1_ASM1341755v1_genomic.fna	2016	Tet(X3)	100	Moraxellaceae	Acinetobacter spp.	Aerobic	pig	China
GCA_013417545.1_ASM1341754v1_genomic.fna	2016	Tet(X3)	100	Moraxellaceae	Acinetobacter spp.	Aerobic	pig	China
GCA_013417135.1_ASM1341713v1_genomic.fna	2016	Tet(X3)	100	Moraxellaceae	Acinetobacter spp.	Aerobic	pig	China
GCA_013417045.1_ASM1341704v1_genomic.fna	2016	Tet(X3)	100	Moraxellaceae	Acinetobacter spp.	Aerobic	pig	China
GCA_013417665.1_ASM1341766v1_genomic.fna	2016	Tet(X3)	100	Moraxellaceae	Acinetobacter spp.	Aerobic	pig	China
GCA_013417035.1_ASM1341703v1_genomic.fna	2016	Tet(X3)	100	Moraxellaceae	Acinetobacter spp.	Aerobic	pig	China
GCA_013417065.1_ASM1341706v1_genomic.fna	2016	Tet(X3)	100	Moraxellaceae	Acinetobacter spp.	Aerobic	pig	China
GCA_013417055.1_ASM1341705v1_genomic.fna	2016	Tet(X3)	100	Moraxellaceae	Acinetobacter spp.	Aerobic	NA	China
GCA_900496045.1_24276_2_288_genomic.fna	2016	Tet(X3)	100	Moraxellaceae	Acinetobacter spp.	Aerobic	human	Thailand
GCA_013419335.1_ASM1341933v1_genomic.fna	2016	Tet(X3)	100	Moraxellaceae	Acinetobacter spp.	Aerobic	pig	China
GCA_013417705.1_ASM1341770v1_genomic.fna	2016	Tet(X3)	100	Moraxellaceae	Acinetobacter spp.	Aerobic	pig	China
GCA_013417275.1_ASM1341727v1_genomic.fna	2016	Tet(X3)	100	Moraxellaceae	Acinetobacter spp.	Aerobic	NA	China
GCA_013417075.1_ASM1341707v1_genomic.fna	2016	Tet(X3)	100	Moraxellaceae	Acinetobacter spp.	Aerobic	pig	China
GCA_013416945.1_ASM1341694v1_genomic.fna	2016	Tet(X3)	100	Moraxellaceae	Acinetobacter spp.	Aerobic	pig	China
GCA_013417645.1_ASM1341764v1_genomic.fna	2016	Tet(X3)	100	Moraxellaceae	Acinetobacter spp.	Aerobic	pig	China
GCA_013417165.1_ASM1341716v1_genomic.fna	2016	Tet(X3)	100	Moraxellaceae	Acinetobacter spp.	Aerobic	NA	China
GCA_013417635.1_ASM1341763v1_genomic.fna	2016	Tet(X3)	100	Moraxellaceae	Acinetobacter spp.	Aerobic	pig	China
GCA_013417255.1_ASM1341725v1_genomic.fna	2016	Tet(X3)	100	Moraxellaceae	Acinetobacter spp.	Aerobic	NA	China
GCA_013417245.1_ASM1341724v1_genomic.fna	2016	Tet(X3)	100	Moraxellaceae	Acinetobacter spp.	Aerobic	pig	China
GCA_013417235.1_ASM1341723v1_genomic.fna	2016	Tet(X3)	100	Moraxellaceae	Acinetobacter spp.	Aerobic	pig	China
GCA_013419315.1_ASM1341931v1_genomic.fna	2016	Tet(X3)	100	Moraxellaceae	Acinetobacter spp.	Aerobic	pig	China
GCA_013417485.1_ASM1341748v1_genomic.fna	2016	Tet(X3)	100	Moraxellaceae	Acinetobacter spp.	Aerobic	pig	China
GCA_013417455.1_ASM1341745v1_genomic.fna	2016	Tet(X3)	100	Moraxellaceae	Acinetobacter spp.	Aerobic	pig	China
GCA_013417655.1_ASM1341765v1_genomic.fna	2016	Tet(X3)	100	Moraxellaceae	Acinetobacter spp.	Aerobic	pig	China
GCA_900494955.1_24276_2_174_genomic.fna	2016	Tet(X3)	100	Moraxellaceae	Acinetobacter spp.	Aerobic	human	Thailand
GCA_013417475.1_ASM1341747v1_genomic.fna	2016	Tet(X3)	100	Moraxellaceae	Acinetobacter spp.	Aerobic	NA	China
GCA_013417175.1_ASM1341717v1_genomic.fna	2016	Tet(X3)	100	Moraxellaceae	Acinetobacter spp.	Aerobic	pig	China
GCA_013417575.1_ASM1341757v1_genomic.fna	2016	Tet(X3)	100	Moraxellaceae	Acinetobacter spp.	Aerobic	pig	China
GCA_013417145.1_ASM1341714v1_genomic.fna	2016	Tet(X3)	100	Moraxellaceae	Acinetobacter spp.	Aerobic	pig	China
GCA_013417345.1_ASM1341734v1_genomic.fna	2016	Tet(X3)	100	Moraxellaceae	Acinetobacter spp.	Aerobic	NA	China
GCA_013417155.1_ASM1341715v1_genomic.fna	2016	Tet(X3)	100	Moraxellaceae	Acinetobacter spp.	Aerobic	pig	China
GCA_013417265.1_ASM1341726v1_genomic.fna	2016	Tet(X3)	100	Moraxellaceae	Acinetobacter spp.	Aerobic	pig	China
GCA_013417565.1_ASM1341756v1_genomic.fna	2016	Tet(X3)	100	Moraxellaceae	Acinetobacter spp.	Aerobic	pig	China
GCA_013419325.1_ASM1341932v1_genomic.fna	2016	Tet(X3)	100	Moraxellaceae	Acinetobacter spp.	Aerobic	pig	China
GCA_011947185.1_ASM1194718v1_genomic.fna	2016	tet(X7)	100	Pseudomonadaceae	Pseudomonas aeruginosa	Aerobic	human	Pakistan
GCA_002257605.1_ASM225760v1_genomic.fna	2016	tet(X2)	100	Porphyromonadaceae	Parabacteroides sp.	Anaerobic	human	South Korea
GCA_007341375.1_ASM734137v1_genomic.fna	2017	tet(X2)	100	Bacteroidaceae	Bacteroides spp.	Anaerobic	human	South Korea
GCA_009739415.1_ASM973941v1_genomic.fna	2017	tet(X2.4)	100	Enterobacteriaceae.	Alistipes sp.	Anaerobic	human	NA
GCA_003984665.1_ASM398466v1_genomic.fna	2017	tet(X2.4)	100	Weeksellaceae	Chryseobacterium spp.	Aerobic	NA	China
GCA_009670975.1_RCAD0414_genomic.fna	2017	tet(X2)	99.5	Flavobacteriaceae	Riemerella anatipestifer	Aerobic	duck	China
GCA_009670965.1_RCAD0416_genomic.fna	2017	tet(X13)	99.2	Flavobacteriaceae	Riemerella anatipestifer	Aerobic	duck	China
GCA_009690775.1_ASM969077v1_genomic.fna	2017	tet(X12)	99	Flavobacteriaceae	Riemerella anatipestifer	Aerobic	duck	China
GCA_009690705.1_ASM969070v1_genomic.fna	2017	tet(X47)	99	Flavobacteriaceae	Riemerella anatipestifer	Aerobic	duck	China
GCA_009690655.1_ASM969065v1_genomic.fna	2017	tet(X47)	99	Flavobacteriaceae	Riemerella anatipestifer	Aerobic	duck	China
GCA_003585975.1_ASM358597v1_genomic.fna	2017	tet(X14)	97.4	Flavobacteriaceae.	Capnocytophaga canis	Both	human	USA
GCA_009902355.1_ASM990235v1_genomic.fna	2017	tet(X14)	96.6	Flavobacteriaceae	Riemerella anatipestifer	Aerobic	chicken	China
GCA_009690665.1_ASM969066v1_genomic.fna	2017	tet(X45.3)	95.1	Flavobacteriaceae	Riemerella anatipestifer	Aerobic	duck	China
GCA_003865075.1_ASM386507v1_genomic.fna	2017	tet(X2)	100	Bacteroidaceae	Bacteroides spp.	Anaerobic	human	South Korea
GCA_005844235.1_ASM584423v1_genomic.fna	2017	tet(X2)	100	Bacteroidaceae	Bacteroides spp.	Anaerobic	human	USA
GCA_007845635.1_ASM784563v1_genomic.fna	2017	tet(X2)	100	Weeksellaceae	Apibacter muscae	Anaerobic	fly	Belgium
GCA_007845585.1_ASM784558v1_genomic.fna	2017	tet(X2)	100	Weeksellaceae	Apibacter muscae	Anaerobic	fly	Rwanda
GCA_003721595.1_ASM372159v1_genomic.fna	2017	tet(X46)	70.4	Chitinophagaceae	Ferruginibacter sp.	Both	environment	South Korea
GCA_005233845.1_ASM523384v1_genomic.fna	2017	tet(X46.2)	72.7	Chitinophagaceae	Ilyomonas limi	Both	NA	South Korea
GCA_004924355.1_ASM492435v1_genomic.fna	2017	Tet(X4)	100	Enterobacteriaceae	Escherichia coli	Aerobic	pig	China
GCA_004924275.1_ASM492427v1_genomic.fna	2017	Tet(X4)	100	Enterobacteriaceae	Escherichia coli	Aerobic	pig	China
GCA_002248015.1_ASM224801v1_genomic.fna	2017	Tet(X4)	100	Enterobacteriaceae	Escherichia coli	Aerobic	pig	Thailand
GCA_014522225.1_ASM1452222v1_genomic.fna	2017	Tet(X4)	100	Enterobacteriaceae	Escherichia coli	Aerobic	human	China
GCA_002246485.2_ASM224648v2_genomic.fna	2017	Tet(X4)	100	Enterobacteriaceae	Escherichia coli	Aerobic	human	Thailand
GCA_012297045.1_PDT000538618.1_genomic.fna	2017	Tet(X4)	100	Enterobacteriaceae	Escherichia coli	Aerobic	human	Singapore
GCA_004924255.1_ASM492425v1_genomic.fna	2017	Tet(X4)	100	Enterobacteriaceae	Escherichia coli	Aerobic	pig	China
GCA_010621365.1_PDT000241182.2_genomic.fna	2017	Tet(X6)	100	Enterobacteriaceae	Salmonella spp.	Aerobic	NA	USA
GCA_009914435.1_ASM991443v1_genomic.fna	2017	Tet(X3)	99.7	Moraxellaceae	Acinetobacter spp.	Aerobic	cattle	China
GCA_008694085.1_ASM869408v1_genomic.fna	2017	Tet(X5)	100	Moraxellaceae	Acinetobacter spp.	Aerobic	human	China
GCA_013420185.1_ASM1342018v1_genomic.fna	2017	Tet(X3)	99.7	Moraxellaceae	Acinetobacter spp.	Aerobic	pig	China
GCA_013417915.1_ASM1341791v1_genomic.fna	2017	Tet(X3)	99.7	Moraxellaceae	Acinetobacter spp.	Aerobic	pig	China
GCA_013417935.1_ASM1341793v1_genomic.fna	2017	Tet(X3)	99.7	Moraxellaceae	Acinetobacter spp.	Aerobic	pig	China
GCA_013418355.1_ASM1341835v1_genomic.fna	2017	Tet(X3)	99.7	Moraxellaceae	Acinetobacter spp.	Aerobic	pig	China
GCA_013417945.1_ASM1341794v1_genomic.fna	2017	Tet(X3)	99.7	Moraxellaceae	Acinetobacter spp.	Aerobic	pig	China
GCA_013418335.1_ASM1341833v1_genomic.fna	2017	Tet(X3)	99.7	Moraxellaceae	Acinetobacter spp.	Aerobic	pig	China
GCA_013420555.1_ASM1342055v1_genomic.fna	2017	Tet(X4)	100	Moraxellaceae	Acinetobacter spp.	Aerobic	migratory bird	China
GCA_013420575.1_ASM1342057v1_genomic.fna	2017	Tet(X4)	100	Moraxellaceae	Acinetobacter spp.	Aerobic	migratory bird	China
GCA_013420625.1_ASM1342062v1_genomic.fna	2017	Tet(X4)	100	Moraxellaceae	Acinetobacter spp.	Aerobic	migratory bird	China
GCA_013420655.1_ASM1342065v1_genomic.fna	2017	Tet(X4)	100	Moraxellaceae	Acinetobacter spp.	Aerobic	migratory bird	China
GCA_013420565.1_ASM1342056v1_genomic.fna	2017	Tet(X4)	100	Moraxellaceae	Acinetobacter spp.	Aerobic	migratory bird	China
GCA_006864105.1_ASM686410v1_genomic.fna	2017	Tet(X6)	100	Moraxellaceae	Acinetobacter spp.	Aerobic	pig	Ireland
GCA_013417415.1_ASM1341741v1_genomic.fna	2017	Tet(X3)	100	Moraxellaceae	Acinetobacter spp.	Aerobic	pig	China
GCA_009914475.1_ASM991447v1_genomic.fna	2017	Tet(X3)	100	Moraxellaceae	Acinetobacter spp.	Aerobic	cattle	China
GCA_013420455.1_ASM1342045v1_genomic.fna	2017	Tet(X3)	100	Moraxellaceae	Acinetobacter spp.	Aerobic	pig	China
GCA_013420295.1_ASM1342029v1_genomic.fna	2017	Tet(X3)	100	Moraxellaceae	Acinetobacter spp.	Aerobic	pig	China
GCA_013419615.1_ASM1341961v1_genomic.fna	2017	Tet(X3)	100	Moraxellaceae	Acinetobacter spp.	Aerobic	pig	China
GCA_013418735.1_ASM1341873v1_genomic.fna	2017	Tet(X3)	100	Moraxellaceae	Acinetobacter spp.	Aerobic	pig	China
GCA_013419745.1_ASM1341974v1_genomic.fna	2017	Tet(X3)	100	Moraxellaceae	Acinetobacter spp.	Aerobic	pig	China
GCA_013419295.1_ASM1341929v1_genomic.fna	2017	Tet(X3)	100	Moraxellaceae	Acinetobacter spp.	Aerobic	pig	China
GCA_013417795.1_ASM1341779v1_genomic.fna	2017	Tet(X3)	100	Moraxellaceae	Acinetobacter spp.	Aerobic	pig	China
GCA_013416875.1_ASM1341687v1_genomic.fna	2017	Tet(X3)	100	Moraxellaceae	Acinetobacter spp.	Aerobic	NA	China
GCA_013419985.1_ASM1341998v1_genomic.fna	2017	Tet(X3)	100	Moraxellaceae	Acinetobacter spp.	Aerobic	NA	China
GCA_013420145.1_ASM1342014v1_genomic.fna	2017	Tet(X3)	100	Moraxellaceae	Acinetobacter spp.	Aerobic	NA	China
GCA_013419995.1_ASM1341999v1_genomic.fna	2017	Tet(X3)	100	Moraxellaceae	Acinetobacter spp.	Aerobic	pig	China
GCA_013418575.1_ASM1341857v1_genomic.fna	2017	Tet(X3)	100	Moraxellaceae	Acinetobacter spp.	Aerobic	pig	China
GCA_013419055.1_ASM1341905v1_genomic.fna	2017	Tet(X3)	100	Moraxellaceae	Acinetobacter spp.	Aerobic	pig	China
GCA_013418795.1_ASM1341879v1_genomic.fna	2017	Tet(X3)	100	Moraxellaceae	Acinetobacter spp.	Aerobic	pig	China
GCA_013418645.1_ASM1341864v1_genomic.fna	2017	Tet(X3)	100	Moraxellaceae	Acinetobacter spp.	Aerobic	pig	China
GCA_013419125.1_ASM1341912v1_genomic.fna	2017	Tet(X3)	100	Moraxellaceae	Acinetobacter spp.	Aerobic	pig	China
GCA_013417855.1_ASM1341785v1_genomic.fna	2017	Tet(X3)	100	Moraxellaceae	Acinetobacter spp.	Aerobic	pig	China
GCA_013418255.1_ASM1341825v1_genomic.fna	2017	Tet(X3)	100	Moraxellaceae	Acinetobacter spp.	Aerobic	pig	China
GCA_013418025.1_ASM1341802v1_genomic.fna	2017	Tet(X3)	100	Moraxellaceae	Acinetobacter spp.	Aerobic	NA	China
GCA_013419835.1_ASM1341983v1_genomic.fna	2017	Tet(X3)	100	Moraxellaceae	Acinetobacter spp.	Aerobic	pig	China
GCA_013419795.1_ASM1341979v1_genomic.fna	2017	Tet(X3)	100	Moraxellaceae	Acinetobacter spp.	Aerobic	pig	China
GCA_013420545.1_ASM1342054v1_genomic.fna	2017	Tet(X3)	100	Moraxellaceae	Acinetobacter spp.	Aerobic	pig	China
GCA_013419235.1_ASM1341923v1_genomic.fna	2017	Tet(X3)	100	Moraxellaceae	Acinetobacter spp.	Aerobic	pig	China
GCA_013418175.1_ASM1341817v1_genomic.fna	2017	Tet(X3)	100	Moraxellaceae	Acinetobacter spp.	Aerobic	NA	China
GCA_013418465.1_ASM1341846v1_genomic.fna	2017	Tet(X3)	100	Moraxellaceae	Acinetobacter spp.	Aerobic	pig	China
GCA_013419095.1_ASM1341909v1_genomic.fna	2017	Tet(X3)	100	Moraxellaceae	Acinetobacter spp.	Aerobic	pig	China
GCA_013419035.1_ASM1341903v1_genomic.fna	2017	Tet(X3)	100	Moraxellaceae	Acinetobacter spp.	Aerobic	pig	China
GCA_013420195.1_ASM1342019v1_genomic.fna	2017	Tet(X3)	100	Moraxellaceae	Acinetobacter spp.	Aerobic	pig	China
GCA_013419715.1_ASM1341971v1_genomic.fna	2017	Tet(X3)	100	Moraxellaceae	Acinetobacter spp.	Aerobic	pig	China
GCA_013419195.1_ASM1341919v1_genomic.fna	2017	Tet(X3)	100	Moraxellaceae	Acinetobacter spp.	Aerobic	pig	China
GCA_013419805.1_ASM1341980v1_genomic.fna	2017	Tet(X3)	100	Moraxellaceae	Acinetobacter spp.	Aerobic	pig	China
GCA_013418855.1_ASM1341885v1_genomic.fna	2017	Tet(X3)	100	Moraxellaceae	Acinetobacter spp.	Aerobic	pig	China
GCA_013418535.1_ASM1341853v1_genomic.fna	2017	Tet(X3)	100	Moraxellaceae	Acinetobacter spp.	Aerobic	pig	China
GCA_013419975.1_ASM1341997v1_genomic.fna	2017	Tet(X3)	100	Moraxellaceae	Acinetobacter spp.	Aerobic	pig	China
GCA_013420095.1_ASM1342009v1_genomic.fna	2017	Tet(X3)	100	Moraxellaceae	Acinetobacter spp.	Aerobic	pig	China
GCA_013418635.1_ASM1341863v1_genomic.fna	2017	Tet(X3)	100	Moraxellaceae	Acinetobacter spp.	Aerobic	pig	China
GCA_013419735.1_ASM1341973v1_genomic.fna	2017	Tet(X3)	100	Moraxellaceae	Acinetobacter spp.	Aerobic	NA	China
GCA_013418445.1_ASM1341844v1_genomic.fna	2017	Tet(X3)	100	Moraxellaceae	Acinetobacter spp.	Aerobic	pig	China
GCA_013419845.1_ASM1341984v1_genomic.fna	2017	Tet(X3)	100	Moraxellaceae	Acinetobacter spp.	Aerobic	pig	China
GCA_013418275.1_ASM1341827v1_genomic.fna	2017	Tet(X3)	100	Moraxellaceae	Acinetobacter spp.	Aerobic	pig	China
GCA_013420805.1_ASM1342080v1_genomic.fna	2017	Tet(X3)	100	Moraxellaceae	Acinetobacter spp.	Aerobic	pig	China
GCA_013418685.1_ASM1341868v1_genomic.fna	2017	Tet(X3)	100	Moraxellaceae	Acinetobacter spp.	Aerobic	pig	China
GCA_013418265.1_ASM1341826v1_genomic.fna	2017	Tet(X3)	100	Moraxellaceae	Acinetobacter spp.	Aerobic	pig	China
GCA_015218165.1_ASM1521816v1_genomic.fna	2017	Tet(X3)	100	Moraxellaceae	Acinetobacter spp.	Aerobic	Pig	China
GCA_013418125.1_ASM1341812v1_genomic.fna	2017	Tet(X3)	100	Moraxellaceae	Acinetobacter spp.	Aerobic	pig	China
GCA_013419915.1_ASM1341991v1_genomic.fna	2017	Tet(X3)	100	Moraxellaceae	Acinetobacter spp.	Aerobic	pig	China
GCA_013420525.1_ASM1342052v1_genomic.fna	2017	Tet(X3)	100	Moraxellaceae	Acinetobacter spp.	Aerobic	pig	China
GCA_013416935.1_ASM1341693v1_genomic.fna	2017	Tet(X3)	100	Moraxellaceae	Acinetobacter spp.	Aerobic	pig	China
GCA_010918035.1_ASM1091803v1_genomic.fna	2017	Tet(X3)	100	Moraxellaceae	Acinetobacter spp.	Aerobic	duck	China
GCA_013418145.1_ASM1341814v1_genomic.fna	2017	Tet(X3)	100	Moraxellaceae	Acinetobacter spp.	Aerobic	NA	China
GCA_013420015.1_ASM1342001v1_genomic.fna	2017	Tet(X3)	100	Moraxellaceae	Acinetobacter spp.	Aerobic	pig	China
GCA_013419895.1_ASM1341989v1_genomic.fna	2017	Tet(X3)	100	Moraxellaceae	Acinetobacter spp.	Aerobic	NA	China
GCA_013418695.1_ASM1341869v1_genomic.fna	2017	Tet(X3)	100	Moraxellaceae	Acinetobacter spp.	Aerobic	pig	China
GCA_013419675.1_ASM1341967v1_genomic.fna	2017	Tet(X3)	100	Moraxellaceae	Acinetobacter spp.	Aerobic	pig	China
GCA_013419225.1_ASM1341922v1_genomic.fna	2017	Tet(X3)	100	Moraxellaceae	Acinetobacter spp.	Aerobic	pig	China
GCA_013418085.1_ASM1341808v1_genomic.fna	2017	Tet(X3)	100	Moraxellaceae	Acinetobacter spp.	Aerobic	pig	China
GCA_013416975.1_ASM1341697v1_genomic.fna	2017	Tet(X3)	100	Moraxellaceae	Acinetobacter spp.	Aerobic	human	China
GCA_013419635.1_ASM1341963v1_genomic.fna	2017	Tet(X3)	100	Moraxellaceae	Acinetobacter spp.	Aerobic	pig	China
GCA_013419685.1_ASM1341968v1_genomic.fna	2017	Tet(X3)	100	Moraxellaceae	Acinetobacter spp.	Aerobic	pig	China
GCA_013419145.1_ASM1341914v1_genomic.fna	2017	Tet(X3)	100	Moraxellaceae	Acinetobacter spp.	Aerobic	pig	China
GCA_013419015.1_ASM1341901v1_genomic.fna	2017	Tet(X3)	100	Moraxellaceae	Acinetobacter spp.	Aerobic	pig	China
GCA_013417785.1_ASM1341778v1_genomic.fna	2017	Tet(X3)	100	Moraxellaceae	Acinetobacter spp.	Aerobic	NA	China
GCA_013417365.1_ASM1341736v1_genomic.fna	2017	Tet(X3)	100	Moraxellaceae	Acinetobacter spp.	Aerobic	pig	China
GCA_013418935.1_ASM1341893v1_genomic.fna	2017	Tet(X3)	100	Moraxellaceae	Acinetobacter spp.	Aerobic	pig	China
GCA_013418655.1_ASM1341865v1_genomic.fna	2017	Tet(X3)	100	Moraxellaceae	Acinetobacter spp.	Aerobic	pig	China
GCA_013420765.1_ASM1342076v1_genomic.fna	2017	Tet(X3)	100	Moraxellaceae	Acinetobacter spp.	Aerobic	pig	China
GCA_013418215.1_ASM1341821v1_genomic.fna	2017	Tet(X3)	100	Moraxellaceae	Acinetobacter spp.	Aerobic	pig	China
GCA_013417465.1_ASM1341746v1_genomic.fna	2017	Tet(X3)	100	Moraxellaceae	Acinetobacter spp.	Aerobic	pig	China
GCA_013419245.1_ASM1341924v1_genomic.fna	2017	Tet(X3)	100	Moraxellaceae	Acinetobacter spp.	Aerobic	pig	China
GCA_013416895.1_ASM1341689v1_genomic.fna	2017	Tet(X3)	100	Moraxellaceae	Acinetobacter spp.	Aerobic	pig	China
GCA_013420435.1_ASM1342043v1_genomic.fna	2017	Tet(X3)	100	Moraxellaceae	Acinetobacter spp.	Aerobic	pig	China
GCA_013418745.1_ASM1341874v1_genomic.fna	2017	Tet(X3)	100	Moraxellaceae	Acinetobacter spp.	Aerobic	pig	China
GCA_013417925.1_ASM1341792v1_genomic.fna	2017	Tet(X3)	100	Moraxellaceae	Acinetobacter spp.	Aerobic	pig	China
GCA_013418285.1_ASM1341828v1_genomic.fna	2017	Tet(X3)	100	Moraxellaceae	Acinetobacter spp.	Aerobic	pig	China
GCA_013417875.1_ASM1341787v1_genomic.fna	2017	Tet(X3)	100	Moraxellaceae	Acinetobacter spp.	Aerobic	pig	China
GCA_013420325.1_ASM1342032v1_genomic.fna	2017	Tet(X3)	100	Moraxellaceae	Acinetobacter spp.	Aerobic	pig	China
GCA_009914415.1_ASM991441v1_genomic.fna	2017	Tet(X3)	100	Moraxellaceae	Acinetobacter spp.	Aerobic	cattle	China
GCA_007570885.1_ASM757088v1_genomic.fna	2017	Tet(X3)	100	Moraxellaceae	Acinetobacter spp.	Aerobic	NA	Ireland
GCA_013420005.1_ASM1342000v1_genomic.fna	2017	Tet(X3)	100	Moraxellaceae	Acinetobacter spp.	Aerobic	pig	China
GCA_013419925.1_ASM1341992v1_genomic.fna	2017	Tet(X3)	100	Moraxellaceae	Acinetobacter spp.	Aerobic	pig	China
GCA_013418945.1_ASM1341894v1_genomic.fna	2017	Tet(X3)	100	Moraxellaceae	Acinetobacter spp.	Aerobic	pig	China
GCA_013418015.1_ASM1341801v1_genomic.fna	2017	Tet(X3)	100	Moraxellaceae	Acinetobacter spp.	Aerobic	pig	China
GCA_013419905.1_ASM1341990v1_genomic.fna	2017	Tet(X3)	100	Moraxellaceae	Acinetobacter spp.	Aerobic	pig	China
GCA_013418165.1_ASM1341816v1_genomic.fna	2017	Tet(X3)	100	Moraxellaceae	Acinetobacter spp.	Aerobic	NA	China
GCA_013420135.1_ASM1342013v1_genomic.fna	2017	Tet(X3)	100	Moraxellaceae	Acinetobacter spp.	Aerobic	pig	China
GCA_013419215.1_ASM1341921v1_genomic.fna	2017	Tet(X3)	100	Moraxellaceae	Acinetobacter spp.	Aerobic	pig	China
GCA_013418565.1_ASM1341856v1_genomic.fna	2017	Tet(X3)	100	Moraxellaceae	Acinetobacter spp.	Aerobic	NA	China
GCA_013418055.1_ASM1341805v1_genomic.fna	2017	Tet(X3)	100	Moraxellaceae	Acinetobacter spp.	Aerobic	NA	China
GCA_009914375.1_ASM991437v1_genomic.fna	2017	Tet(X3)	100	Moraxellaceae	Acinetobacter spp.	Aerobic	cattle	China
GCA_013418435.1_ASM1341843v1_genomic.fna	2017	Tet(X3)	100	Moraxellaceae	Acinetobacter spp.	Aerobic	pig	China
GCA_013418805.1_ASM1341880v1_genomic.fna	2017	Tet(X3)	100	Moraxellaceae	Acinetobacter spp.	Aerobic	pig	China
GCA_013418865.1_ASM1341886v1_genomic.fna	2017	Tet(X3)	100	Moraxellaceae	Acinetobacter spp.	Aerobic	pig	China
GCA_013420275.1_ASM1342027v1_genomic.fna	2017	Tet(X3)	100	Moraxellaceae	Acinetobacter spp.	Aerobic	pig	China
GCA_013418925.1_ASM1341892v1_genomic.fna	2017	Tet(X3)	100	Moraxellaceae	Acinetobacter spp.	Aerobic	pig	China
GCA_013418835.1_ASM1341883v1_genomic.fna	2017	Tet(X3)	100	Moraxellaceae	Acinetobacter spp.	Aerobic	pig	China
GCA_013418365.1_ASM1341836v1_genomic.fna	2017	Tet(X3)	100	Moraxellaceae	Acinetobacter spp.	Aerobic	pig	China
GCA_013418235.1_ASM1341823v1_genomic.fna	2017	Tet(X3)	100	Moraxellaceae	Acinetobacter spp.	Aerobic	pig	China
GCA_013419875.1_ASM1341987v1_genomic.fna	2017	Tet(X3)	100	Moraxellaceae	Acinetobacter spp.	Aerobic	pig	China
GCA_013419535.1_ASM1341953v1_genomic.fna	2017	Tet(X3)	100	Moraxellaceae	Acinetobacter spp.	Aerobic	pig	China
GCA_013418545.1_ASM1341854v1_genomic.fna	2017	Tet(X3)	100	Moraxellaceae	Acinetobacter spp.	Aerobic	NA	China
GCA_013420425.1_ASM1342042v1_genomic.fna	2017	Tet(X3)	100	Moraxellaceae	Acinetobacter spp.	Aerobic	pig	China
GCA_013418375.1_ASM1341837v1_genomic.fna	2017	Tet(X3)	100	Moraxellaceae	Acinetobacter spp.	Aerobic	NA	China
GCA_015218525.1_ASM1521852v1_genomic.fna	2017	Tet(X3)	100	Moraxellaceae	Acinetobacter spp.	Aerobic	Pig	China
GCA_013417805.1_ASM1341780v1_genomic.fna	2017	Tet(X3)	100	Moraxellaceae	Acinetobacter spp.	Aerobic	NA	China
GCA_013416955.1_ASM1341695v1_genomic.fna	2017	Tet(X3)	100	Moraxellaceae	Acinetobacter spp.	Aerobic	pig	China
GCA_013420235.1_ASM1342023v1_genomic.fna	2017	Tet(X3)	100	Moraxellaceae	Acinetobacter spp.	Aerobic	NA	China
GCA_013418995.1_ASM1341899v1_genomic.fna	2017	Tet(X3)	100	Moraxellaceae	Acinetobacter spp.	Aerobic	pig	China
GCA_013418475.1_ASM1341847v1_genomic.fna	2017	Tet(X3)	100	Moraxellaceae	Acinetobacter spp.	Aerobic	pig	China
GCA_013420465.1_ASM1342046v1_genomic.fna	2017	Tet(X3)	100	Moraxellaceae	Acinetobacter spp.	Aerobic	NA	China
GCA_013420085.1_ASM1342008v1_genomic.fna	2017	Tet(X3)	100	Moraxellaceae	Acinetobacter spp.	Aerobic	pig	China
GCA_013420795.1_ASM1342079v1_genomic.fna	2017	Tet(X3)	100	Moraxellaceae	Acinetobacter spp.	Aerobic	pig	China
GCA_013420305.1_ASM1342030v1_genomic.fna	2017	Tet(X3)	100	Moraxellaceae	Acinetobacter spp.	Aerobic	pig	China
GCA_013419115.1_ASM1341911v1_genomic.fna	2017	Tet(X3)	100	Moraxellaceae	Acinetobacter spp.	Aerobic	pig	China
GCA_013420285.1_ASM1342028v1_genomic.fna	2017	Tet(X3)	100	Moraxellaceae	Acinetobacter spp.	Aerobic	NA	China
GCA_013419135.1_ASM1341913v1_genomic.fna	2017	Tet(X3)	100	Moraxellaceae	Acinetobacter spp.	Aerobic	pig	China
GCA_013417355.1_ASM1341735v1_genomic.fna	2017	Tet(X3)	100	Moraxellaceae	Acinetobacter spp.	Aerobic	pig	China
GCA_009914395.1_ASM991439v1_genomic.fna	2017	Tet(X3)	100	Moraxellaceae	Acinetobacter spp.	Aerobic	cattle	China
GCA_013419025.1_ASM1341902v1_genomic.fna	2017	Tet(X3)	100	Moraxellaceae	Acinetobacter spp.	Aerobic	pig	China
GCA_013420445.1_ASM1342044v1_genomic.fna	2017	Tet(X3)	100	Moraxellaceae	Acinetobacter spp.	Aerobic	pig	China
GCA_013420075.1_ASM1342007v1_genomic.fna	2017	Tet(X3)	100	Moraxellaceae	Acinetobacter spp.	Aerobic	NA	China
GCA_010917815.1_ASM1091781v1_genomic.fna	2017	Tet(X3)	100	Moraxellaceae	Acinetobacter spp.	Aerobic	goose	China
GCA_013419625.1_ASM1341962v1_genomic.fna	2017	Tet(X3)	100	Moraxellaceae	Acinetobacter spp.	Aerobic	pig	China
GCA_013418555.1_ASM1341855v1_genomic.fna	2017	Tet(X3)	100	Moraxellaceae	Acinetobacter spp.	Aerobic	NA	China
GCA_013418455.1_ASM1341845v1_genomic.fna	2017	Tet(X3)	100	Moraxellaceae	Acinetobacter spp.	Aerobic	pig	China
GCA_013420785.1_ASM1342078v1_genomic.fna	2017	Tet(X3)	100	Moraxellaceae	Acinetobacter spp.	Aerobic	pig	China
GCA_013420255.1_ASM1342025v1_genomic.fna	2017	Tet(X3)	100	Moraxellaceae	Acinetobacter spp.	Aerobic	NA	China
GCA_013417435.1_ASM1341743v1_genomic.fna	2017	Tet(X3)	100	Moraxellaceae	Acinetobacter spp.	Aerobic	pig	China
GCA_013419725.1_ASM1341972v1_genomic.fna	2017	Tet(X3)	100	Moraxellaceae	Acinetobacter spp.	Aerobic	pig	China
GCA_013417885.1_ASM1341788v1_genomic.fna	2017	Tet(X3)	100	Moraxellaceae	Acinetobacter spp.	Aerobic	pig	China
GCA_013418755.1_ASM1341875v1_genomic.fna	2017	Tet(X3)	100	Moraxellaceae	Acinetobacter spp.	Aerobic	pig	China
GCA_013418895.1_ASM1341889v1_genomic.fna	2017	Tet(X3)	100	Moraxellaceae	Acinetobacter spp.	Aerobic	pig	China
GCA_007558235.1_ASM755823v1_genomic.fna	2017	Tet(X3)	100	Moraxellaceae	Acinetobacter spp.	Aerobic	NA	Ireland
GCA_013418915.1_ASM1341891v1_genomic.fna	2017	Tet(X3)	100	Moraxellaceae	Acinetobacter spp.	Aerobic	pig	China
GCA_003475725.1_ASM347572v1_genomic.fna	2017	tet(X2.2)	100	Porphyromonadaceae	Parabacteroides distasonis	Anaerobic	human	China
GCA_003984675.1_ASM398467v1_genomic.fna	2017	tet(X2)	100	Weeksellaceae	Chryseobacterium spp.	Aerobic	NA	China
GCA_014042165.1_ASM1404216v1_genomic.fna	2017	tet(X2)	100	Flavobacteriaceae	Moheibacter sp.	Aerobic	NA	China
GCA_009690645.1_ASM969064v1_genomic.fna	2017	tet(X14)	99.7	Flavobacteriaceae	Riemerella anatipestifer	Aerobic	duck	China
GCA_003024905.1_ASM302490v1_genomic.fna	2017	tet(X12)	100	Flavobacteriaceae	Riemerella anatipestifer	Aerobic	goose	Germany
GCA_900761325.1_SRS058070_29_genomic.fna	2018	tet(X2.2)	100	Bacteroidaceae	Bacteroides spp.	Anaerobic	NA	USA
GCA_008711145.1_ASM871114v1_genomic.fna	2018	tet(X2.4)	100	Flavobacteriaceae	Arenibacter sp.	Both	NA	India
GCA_900752895.1_ERS396312_38_genomic.fna	2018	tet(X2.4)	100	Bacteroidaceae	Bacteroides spp.	Anaerobic	NA	Denmark
GCA_004337635.1_ASM433763v1_genomic.fna	2018	tet(X2)	100	Flavobacteriaceae	Myroides odoratimimus	Both	NA	China
GCA_007896595.1_ASM789659v1_genomic.fna	2018	tet(X2)	100	Bacteroidaceae	Bacteroides spp.	Anaerobic	human	USA
GCA_007179295.1_ASM717929v1_genomic.fna	2018	Tet(X4)	100	Aeromonadaceae	Aeromonas caviae	Both	NA	China
GCA_007896665.1_ASM789666v1_genomic.fna	2018	tet(X2)	100	Lachnospiraceae	Phocaeicola dorei	Anaerobic	human	USA
GCA_900764145.1_SRS1719139_3_genomic.fna	2018	tet(X2.16)	100	Bacteroidaceae	Bacteroides spp.	Anaerobic	NA	Estonia
GCA_900757785.1_ERS537373_34_genomic.fna	2018	tet(X2.5)	100	Bacteroidaceae	Bacteroides spp.	Anaerobic	NA	China
GCA_005079765.1_PDT000312723.2_genomic.fna	2018	tet(X46.2)	100	Campylobacteraceae	Campylobacter coli	Anaerobic	NA	USA
GCA_014218795.1_ASM1421879v1_genomic.fna	2018	Tet(X4)	100	Enterobacteriaceae	Citrobacter freundii	Aerobic	human	China
GCA_014904435.1_ASM1490443v1_genomic.fna	2018	Tet(X4)	100	Enterobacteriaceae	Escherichia coli	Aerobic	pig	China
GCA_014904235.1_ASM1490423v1_genomic.fna	2018	Tet(X4)	100	Enterobacteriaceae	Escherichia coli	Aerobic	pig	China
GCA_014904375.1_ASM1490437v1_genomic.fna	2018	Tet(X4)	100	Enterobacteriaceae	Escherichia coli	Aerobic	pig	China
GCA_014904445.1_ASM1490444v1_genomic.fna	2018	Tet(X4)	100	Enterobacteriaceae	Escherichia coli	Aerobic	pig	China
GCA_005145955.1_ASM514595v1_genomic.fna	2018	Tet(X4)	100	Enterobacteriaceae	Escherichia coli	Aerobic	human	Thailand
GCA_014904605.1_ASM1490460v1_genomic.fna	2018	Tet(X4)	100	Enterobacteriaceae	Escherichia coli	Aerobic	pig	China
GCA_014904055.1_ASM1490405v1_genomic.fna	2018	Tet(X4)	100	Enterobacteriaceae	Escherichia coli	Aerobic	pig	China
GCA_012370855.1_ASM1237085v1_genomic.fna	2018	Tet(X4)	100	Enterobacteriaceae	Escherichia coli	Aerobic	NA	China
GCA_014904515.1_ASM1490451v1_genomic.fna	2018	Tet(X4)	100	Enterobacteriaceae	Escherichia coli	Aerobic	pig	China
GCA_014904315.1_ASM1490431v1_genomic.fna	2018	Tet(X4)	100	Enterobacteriaceae	Escherichia coli	Aerobic	pig	China
GCA_014904075.1_ASM1490407v1_genomic.fna	2018	Tet(X4)	100	Enterobacteriaceae	Escherichia coli	Aerobic	pig	China
GCA_013415505.1_ASM1341550v1_genomic.fna	2018	Tet(X4)	100	Enterobacteriaceae	Escherichia coli	Aerobic	pig	China
GCA_014904355.1_ASM1490435v1_genomic.fna	2018	Tet(X4)	100	Enterobacteriaceae	Escherichia coli	Aerobic	pig	China
GCA_007352595.1_ASM735259v1_genomic.fna	2018	Tet(X4)	100	Enterobacteriaceae	Escherichia coli	Aerobic	pig	China
GCA_014904595.1_ASM1490459v1_genomic.fna	2018	Tet(X4)	100	Enterobacteriaceae	Escherichia coli	Aerobic	pig	China
GCA_014904245.1_ASM1490424v1_genomic.fna	2018	Tet(X4)	100	Enterobacteriaceae	Escherichia coli	Aerobic	pig	China
GCA_014219525.1_ASM1421952v1_genomic.fna	2018	Tet(X4)	100	Enterobacteriaceae	Escherichia coli	Aerobic	human	China
GCA_014904535.1_ASM1490453v1_genomic.fna	2018	Tet(X4)	100	Enterobacteriaceae	Escherichia coli	Aerobic	pig	China
GCA_014904635.1_ASM1490463v1_genomic.fna	2018	Tet(X4)	100	Enterobacteriaceae	Escherichia coli	Aerobic	pig	China
GCA_014904655.1_ASM1490465v1_genomic.fna	2018	Tet(X4)	100	Enterobacteriaceae	Escherichia coli	Aerobic	pig	China
GCA_014904665.1_ASM1490466v1_genomic.fna	2018	Tet(X4)	100	Enterobacteriaceae	Escherichia coli	Aerobic	pig	China
GCA_014904425.1_ASM1490442v1_genomic.fna	2018	Tet(X4)	100	Enterobacteriaceae	Escherichia coli	Aerobic	pig	China
GCA_014904115.1_ASM1490411v1_genomic.fna	2018	Tet(X4)	100	Enterobacteriaceae	Escherichia coli	Aerobic	pig	China
GCA_014904335.1_ASM1490433v1_genomic.fna	2018	Tet(X4)	100	Enterobacteriaceae	Escherichia coli	Aerobic	pig	China
GCA_014904215.1_ASM1490421v1_genomic.fna	2018	Tet(X4)	100	Enterobacteriaceae	Escherichia coli	Aerobic	pig	China
GCA_012371425.1_ASM1237142v1_genomic.fna	2018	Tet(X4)	100	Enterobacteriaceae	Escherichia coli	Aerobic	NA	China
GCA_014219485.1_ASM1421948v1_genomic.fna	2018	Tet(X4)	100	Enterobacteriaceae	Escherichia coli	Aerobic	human	China
GCA_014904175.1_ASM1490417v1_genomic.fna	2018	Tet(X4)	100	Enterobacteriaceae	Escherichia coli	Aerobic	pig	China
GCA_014904565.1_ASM1490456v1_genomic.fna	2018	Tet(X4)	100	Enterobacteriaceae	Escherichia coli	Aerobic	pig	China
GCA_012278675.1_ASM1227867v1_genomic.fna	2018	Tet(X4)	100	Enterobacteriaceae	Escherichia coli	Aerobic	cattle	China
GCA_014904185.1_ASM1490418v1_genomic.fna	2018	Tet(X4)	100	Enterobacteriaceae	Escherichia coli	Aerobic	pig	China
GCA_012370835.1_ASM1237083v1_genomic.fna	2018	Tet(X4)	100	Enterobacteriaceae	Escherichia coli	Aerobic	NA	China
GCA_014904265.1_ASM1490426v1_genomic.fna	2018	Tet(X4)	100	Enterobacteriaceae	Escherichia coli	Aerobic	pig	China
GCA_007352605.1_ASM735260v1_genomic.fna	2018	Tet(X4)	100	Enterobacteriaceae	Escherichia coli	Aerobic	pig	China
GCA_014904455.1_ASM1490445v1_genomic.fna	2018	Tet(X4)	100	Enterobacteriaceae	Escherichia coli	Aerobic	pig	China
GCA_014219555.1_ASM1421955v1_genomic.fna	2018	Tet(X4)	100	Enterobacteriaceae	Escherichia coli	Aerobic	human	China
GCA_014904545.1_ASM1490454v1_genomic.fna	2018	Tet(X4)	100	Enterobacteriaceae	Escherichia coli	Aerobic	pig	China
GCA_007352615.1_ASM735261v1_genomic.fna	2018	Tet(X4)	100	Enterobacteriaceae	Escherichia coli	Aerobic	pig	China
GCA_014904325.1_ASM1490432v1_genomic.fna	2018	Tet(X4)	100	Enterobacteriaceae	Escherichia coli	Aerobic	pig	China
GCA_014904145.1_ASM1490414v1_genomic.fna	2018	Tet(X4)	100	Enterobacteriaceae	Escherichia coli	Aerobic	pig	China
GCA_004831135.1_ASM483113v1_genomic.fna	2018	Tet(X4)	100	Enterobacteriaceae	Escherichia coli	Aerobic	human	Thailand
GCA_014904275.1_ASM1490427v1_genomic.fna	2018	Tet(X4)	100	Enterobacteriaceae	Escherichia coli	Aerobic	pig	China
GCA_014904135.1_ASM1490413v1_genomic.fna	2018	Tet(X4)	100	Enterobacteriaceae	Escherichia coli	Aerobic	pig	China
GCA_012371475.1_ASM1237147v1_genomic.fna	2018	Tet(X4)	100	Enterobacteriaceae	Escherichia coli	Aerobic	NA	China
GCA_004831195.1_ASM483119v1_genomic.fna	2018	Tet(X4)	100	Enterobacteriaceae	Escherichia coli	Aerobic	human	Thailand
GCA_004375085.3_ASM437508v3_genomic.fna	2018	tet(X2)	100	Saprospiraceae	Lewinella sp.	Anaerobic	environment	China
GCA_012371195.1_ASM1237119v1_genomic.fna	2018	Tet(X3)	99.5	Moraxellaceae	Acinetobacter spp.	Aerobic	NA	China
GCA_012366635.1_ASM1236663v1_genomic.fna	2018	Tet(X3)	99.5	Moraxellaceae	Acinetobacter spp.	Aerobic	NA	China
GCA_012366785.1_ASM1236678v1_genomic.fna	2018	Tet(X3)	99.5	Moraxellaceae	Acinetobacter spp.	Aerobic	NA	China
GCA_012366675.1_ASM1236667v1_genomic.fna	2018	Tet(X3)	99.5	Moraxellaceae	Acinetobacter spp.	Aerobic	NA	China
GCA_012371095.1_ASM1237109v1_genomic.fna	2018	Tet(X3)	99.5	Moraxellaceae	Acinetobacter spp.	Aerobic	NA	China
GCA_012366935.1_ASM1236693v1_genomic.fna	2018	Tet(X3)	100	Moraxellaceae	Acinetobacter spp.	Aerobic	NA	China
GCA_012371125.1_ASM1237112v1_genomic.fna	2018	Tet(X3)	100	Moraxellaceae	Acinetobacter spp.	Aerobic	NA	China
GCA_012371255.1_ASM1237125v1_genomic.fna	2018	Tet(X3)	100	Moraxellaceae	Acinetobacter spp.	Aerobic	NA	China
GCA_012366665.1_ASM1236666v1_genomic.fna	2018	Tet(X3)	100	Moraxellaceae	Acinetobacter spp.	Aerobic	NA	China
GCA_010918195.1_ASM1091819v1_genomic.fna	2018	Tet(X3)	100	Moraxellaceae	Acinetobacter spp.	Aerobic	NA	China
GCA_012371115.1_ASM1237111v1_genomic.fna	2018	Tet(X3)	100	Moraxellaceae	Acinetobacter spp.	Aerobic	NA	China
GCA_012371205.1_ASM1237120v1_genomic.fna	2018	Tet(X3)	100	Moraxellaceae	Acinetobacter spp.	Aerobic	NA	China
GCA_012371015.1_ASM1237101v1_genomic.fna	2018	Tet(X3)	100	Moraxellaceae	Acinetobacter spp.	Aerobic	NA	China
GCA_012366885.1_ASM1236688v1_genomic.fna	2018	Tet(X3)	100	Moraxellaceae	Acinetobacter spp.	Aerobic	NA	China
GCA_012366835.1_ASM1236683v1_genomic.fna	2018	Tet(X3)	100	Moraxellaceae	Acinetobacter spp.	Aerobic	NA	China
GCA_012371075.1_ASM1237107v1_genomic.fna	2018	Tet(X3)	100	Moraxellaceae	Acinetobacter spp.	Aerobic	NA	China
GCA_012366855.1_ASM1236685v1_genomic.fna	2018	Tet(X3)	100	Moraxellaceae	Acinetobacter spp.	Aerobic	NA	China
GCA_012371045.1_ASM1237104v1_genomic.fna	2018	Tet(X3)	100	Moraxellaceae	Acinetobacter spp.	Aerobic	NA	China
GCA_012366955.1_ASM1236695v1_genomic.fna	2018	Tet(X3)	100	Moraxellaceae	Acinetobacter spp.	Aerobic	NA	China
GCA_012371365.1_ASM1237136v1_genomic.fna	2018	Tet(X3)	100	Moraxellaceae	Acinetobacter spp.	Aerobic	NA	China
GCA_010918635.1_ASM1091863v1_genomic.fna	2018	Tet(X3)	100	Moraxellaceae	Acinetobacter spp.	Aerobic	goose	China
GCA_012366735.1_ASM1236673v1_genomic.fna	2018	Tet(X3)	100	Moraxellaceae	Acinetobacter spp.	Aerobic	NA	China
GCA_012371295.1_ASM1237129v1_genomic.fna	2018	Tet(X3)	100	Moraxellaceae	Acinetobacter spp.	Aerobic	NA	China
GCA_012370975.1_ASM1237097v1_genomic.fna	2018	Tet(X3)	100	Moraxellaceae	Acinetobacter spp.	Aerobic	NA	China
GCA_012366815.1_ASM1236681v1_genomic.fna	2018	Tet(X3)	100	Moraxellaceae	Acinetobacter spp.	Aerobic	NA	China
GCA_012371355.1_ASM1237135v1_genomic.fna	2018	Tet(X3)	100	Moraxellaceae	Acinetobacter spp.	Aerobic	NA	China
GCA_012371235.1_ASM1237123v1_genomic.fna	2018	Tet(X3)	100	Moraxellaceae	Acinetobacter spp.	Aerobic	NA	China
GCA_013186005.1_ASM1318600v1_genomic.fna	2018	Tet(X3)	100	Moraxellaceae	Acinetobacter spp.	Aerobic	cattle	China
GCA_012371155.1_ASM1237115v1_genomic.fna	2018	Tet(X3)	100	Moraxellaceae	Acinetobacter spp.	Aerobic	NA	China
GCA_010918895.1_ASM1091889v1_genomic.fna	2018	Tet(X3)	100	Moraxellaceae	Acinetobacter spp.	Aerobic	goose	China
GCA_012371165.1_ASM1237116v1_genomic.fna	2018	Tet(X3)	100	Moraxellaceae	Acinetobacter spp.	Aerobic	NA	China
GCA_012278715.1_ASM1227871v1_genomic.fna	2018	Tet(X3)	100	Moraxellaceae	Acinetobacter spp.	Aerobic	cattle	China
GCA_010919095.1_ASM1091909v1_genomic.fna	2018	Tet(X3)	100	Moraxellaceae	Acinetobacter spp.	Aerobic	goose	China
GCA_012371395.1_ASM1237139v1_genomic.fna	2018	Tet(X3)	100	Moraxellaceae	Acinetobacter spp.	Aerobic	NA	China
GCA_012370875.1_ASM1237087v1_genomic.fna	2018	Tet(X3)	100	Moraxellaceae	Acinetobacter spp.	Aerobic	NA	China
GCA_012370935.1_ASM1237093v1_genomic.fna	2018	Tet(X3)	100	Moraxellaceae	Acinetobacter spp.	Aerobic	NA	China
GCA_012366895.1_ASM1236689v1_genomic.fna	2018	Tet(X3)	100	Moraxellaceae	Acinetobacter spp.	Aerobic	NA	China
GCA_012370815.1_ASM1237081v1_genomic.fna	2018	Tet(X3)	100	Moraxellaceae	Acinetobacter spp.	Aerobic	NA	China
GCA_015218885.1_ASM1521888v1_genomic.fna	2018	Tet(X4)	100	Moraxellaceae	Acinetobacter spp.	Aerobic	Migratory bird	China
GCA_900761635.1_SRS097889_12_genomic.fna	2018	tet(X2)	100	Lachnospiraceae	uncultured Roseburia sp.	Anaerobic	NA	USA
GCA_006739545.1_ASM673954v1_genomic.fna	2018	tet(X2)	100	Porphyromonadaceae	Parabacteroides distasonis	Anaerobic	human	NA
GCA_011058315.1_ASM1105831v1_genomic.fna	2018	tet(X2.4)	100	Weeksellaceae	Chryseobacterium spp.	Aerobic	NA	China
GCA_014145635.1_ASM1414563v1_genomic.fna	2019	tet(X2)	100	Flavobacteriaceae	Myroides sp.	Both	pig	China
GCA_013618865.1_ASM1361886v1_genomic.fna	2019	tet(X46.2)	99.7	Bacteroidaceae	Bacteroides spp.	Anaerobic	pig	South Korea
GCA_009810215.1_ASM981021v1_genomic.fna	2019	tet(X2)	100	siphoviridae	Elizabethkingia spp.	Aerobic	human	Nepal
GCA_005124125.1_PDT000494463.1_genomic.fna	2019	tet(X46.2)	100	Campylobacteraceae	Campylobacter coli	Anaerobic	NA	USA
GCA_014075475.1_ASM1407547v1_genomic.fna	2019	Tet(X4)	100	Enterobacteriaceae	Escherichia coli	Aerobic	chicken	China
GCA_009671045.1_ASM967104v1_genomic.fna	2019	Tet(X4)	100	Enterobacteriaceae	Escherichia coli	Aerobic	pig	China
GCA_014075915.1_ASM1407591v1_genomic.fna	2019	Tet(X4)	100	Enterobacteriaceae	Escherichia coli	Aerobic	chicken	China
GCA_009671085.1_ASM967108v1_genomic.fna	2019	Tet(X4)	100	Enterobacteriaceae	Escherichia coli	Aerobic	pig	China
GCA_014075335.1_ASM1407533v1_genomic.fna	2019	Tet(X4)	100	Enterobacteriaceae	Escherichia coli	Aerobic	chicken	China
GCA_014219545.1_ASM1421954v1_genomic.fna	2019	Tet(X4)	100	Enterobacteriaceae	Escherichia coli	Aerobic	human	China
GCA_009671125.1_ASM967112v1_genomic.fna	2019	Tet(X4)	100	Enterobacteriaceae	Escherichia coli	Aerobic	pig	China
GCA_009671105.1_ASM967110v1_genomic.fna	2019	Tet(X4)	100	Enterobacteriaceae	Escherichia coli	Aerobic	pig	China
GCA_014075795.1_ASM1407579v1_genomic.fna	2019	Tet(X4)	100	Enterobacteriaceae	Escherichia coli	Aerobic	chicken	China
GCA_014900955.1_ASM1490095v1_genomic.fna	2019	tet(X7)	100	Enterobacteriaceae	Escherichia coli	Aerobic	chicken	Egypt
GCA_014900935.1_ASM1490093v1_genomic.fna	2019	tet(X7)	100	Enterobacteriaceae	Escherichia coli	Aerobic	chicken	Egypt
GCA_014900925.1_ASM1490092v1_genomic.fna	2019	tet(X7)	100	Enterobacteriaceae	Escherichia coli	Aerobic	chicken	Egypt
GCA_014900915.1_ASM1490091v1_genomic.fna	2019	tet(X7)	100	Enterobacteriaceae	Escherichia coli	Aerobic	chicken	Egypt
GCA_014900945.1_ASM1490094v1_genomic.fna	2019	tet(X7)	100	Enterobacteriaceae	Escherichia coli	Aerobic	chicken	Egypt
GCA_013171325.1_ASM1317132v1_genomic.fna	2019	Tet(X4)	100	Enterobacteriaceae	Escherichia fergusonii	Aerobic	chicken	China
GCA_014075595.1_ASM1407559v1_genomic.fna	2019	Tet(X4)	100	Enterobacteriaceae	Escherichia coli	Aerobic	chicken	China
GCA_014145665.1_ASM1414566v1_genomic.fna	2019	tet(X2)	100	Flavobacteriaceae	Myroides sp.	Both	pig	China
GCA_012366655.1_ASM1236665v1_genomic.fna	2019	Tet(X3)	99.5	Moraxellaceae	Acinetobacter spp.	Aerobic	NA	China
GCA_009676805.1_ASM967680v1_genomic.fna	2019	Tet(X4)	100	Moraxellaceae	Acinetobacter spp.	Aerobic	pig	China
GCA_012220585.1_ASM1222058v1_genomic.fna	2019	Tet(X6)	100	Moraxellaceae	Acinetobacter spp.	Aerobic	pig	China
GCA_012366775.1_ASM1236677v1_genomic.fna	2019	Tet(X3)	100	Moraxellaceae	Acinetobacter spp.	Aerobic	NA	China
GCA_012370985.1_ASM1237098v1_genomic.fna	2019	Tet(X3)	100	Moraxellaceae	Acinetobacter spp.	Aerobic	NA	China
GCA_012370915.1_ASM1237091v1_genomic.fna	2019	Tet(X3)	100	Moraxellaceae	Acinetobacter spp.	Aerobic	NA	China
GCA_012366715.1_ASM1236671v1_genomic.fna	2019	Tet(X3)	100	Moraxellaceae	Acinetobacter spp.	Aerobic	NA	China
GCA_012370955.1_ASM1237095v1_genomic.fna	2019	Tet(X3)	100	Moraxellaceae	Acinetobacter spp.	Aerobic	NA	China
GCA_012366755.1_ASM1236675v1_genomic.fna	2019	Tet(X3)	100	Moraxellaceae	Acinetobacter spp.	Aerobic	NA	China
GCA_012371415.1_ASM1237141v1_genomic.fna	2019	Tet(X3)	100	Moraxellaceae	Acinetobacter spp.	Aerobic	NA	China
GCA_012371275.1_ASM1237127v1_genomic.fna	2019	Tet(X3)	100	Moraxellaceae	Acinetobacter spp.	Aerobic	NA	China
GCA_012371315.1_ASM1237131v1_genomic.fna	2019	Tet(X3)	100	Moraxellaceae	Acinetobacter spp.	Aerobic	NA	China
GCA_012371325.1_ASM1237132v1_genomic.fna	2019	Tet(X3)	100	Moraxellaceae	Acinetobacter spp.	Aerobic	NA	China
GCA_012371455.1_ASM1237145v1_genomic.fna	2019	Tet(X3)	100	Moraxellaceae	Acinetobacter spp.	Aerobic	NA	China
GCA_012366875.1_ASM1236687v1_genomic.fna	2019	Tet(X3)	100	Moraxellaceae	Acinetobacter spp.	Aerobic	NA	China
GCA_012370895.1_ASM1237089v1_genomic.fna	2019	Tet(X3)	100	Moraxellaceae	Acinetobacter spp.	Aerobic	NA	China
GCA_012278735.1_ASM1227873v1_genomic.fna	2019	Tet(X3)	100	Moraxellaceae	Acinetobacter spp.	Aerobic	cattle	China
GCA_012371035.1_ASM1237103v1_genomic.fna	2019	Tet(X3)	100	Moraxellaceae	Acinetobacter spp.	Aerobic	NA	China
GCA_013171305.1_ASM1317130v1_genomic.fna	2019	Tet(X6)	98.7	Enterobacteriaceae.	Proteus cibarius	Both	chicken	China
GCA_013171285.1_ASM1317128v1_genomic.fna	2019	Tet(X6)	98.7	Enterobacteriaceae.	Proteus cibarius	Both	chicken	China
GCA_014219065.1_ASM1421906v1_genomic.fna	2019	tet(X2)	100	Pseudomonadaceae	Pseudomonas xiamenensis	Aerobic	human	China
GCA_014444625.1_ASM1444462v1_genomic.fna	2019	Tet(X6)	100	Shewanellaceae	Shewanella algae	Both	NA	Brazil
GCA_007362475.1_ASM736247v1_genomic.fna	2019	tet(X2)	100	Weeksellaceae	Chryseobacterium spp.	Aerobic	Rainbow trout	South Korea
GCA_014219495.1_ASM1421949v1_genomic.fna	2019	tet(X2)	99.7	Flavobacteriaceae	Empedobacter falsenii	Aerobic	human	China
GCA_013116755.1_ASM1311675v1_genomic.fna	2019	tet(X2)	100	Flavobacteriaceae	Empedobacter stercoris	Aerobic	pig	China
GCA_014621655.1_ASM1462165v1_genomic.fna	2019	tet(X2)	100	Flavobacteriaceae	Empedobacter stercoris	Aerobic	pig	China
GCA_004088395.1_ASM408839v1_genomic.fna	2020	tet(X2)	100	Flavobacteriaceae	Ornithobacterium rhinotracheale	Aerobic	chicken	Peru
GCA_009799805.1_ASM979980v1_genomic.fna	2020	tet(X2)	100	Flavobacteriaceae	Myroides phaeus	Both	pig	China
GCA_001535615.1_ASM153561v1_genomic.fna	2020	tet(X2.4)	100	Bacteroidaceae	Bacteroides spp.	Anaerobic	human	USA
GCA_004167745.1_ASM416774v1_genomic.fna	2020	tet(X2.5)	100	Bacteroidaceae	Bacteroides spp.	Anaerobic	human	USA
GCA_002896355.1_ASM289635v1_genomic.fna	2020	tet(X45.3)	95.1	Flavobacteriaceae	Riemerella anatipestifer	Aerobic	duck	India
GCA_011605175.1_ASM1160517v1_genomic.fna	2020	Tet(X4)	99.7	Enterobacteriaceae	Escherichia coli	Aerobic	pig	China
GCA_011604935.1_ASM1160493v1_genomic.fna	2020	Tet(X4)	100	Enterobacteriaceae	Escherichia coli	Aerobic	NA	China
GCA_011605015.1_ASM1160501v1_genomic.fna	2020	Tet(X4)	100	Enterobacteriaceae	Escherichia coli	Aerobic	pig	China
GCA_008807295.1_ASM880729v1_genomic.fna	2020	Tet(X4)	100	Enterobacteriaceae	Escherichia coli	Aerobic	NA	China
GCA_009738145.1_ASM973814v1_genomic.fna	2020	Tet(X4)	100	Enterobacteriaceae	Escherichia coli	Aerobic	NA	China
GCA_011605115.1_ASM1160511v1_genomic.fna	2020	Tet(X4)	100	Enterobacteriaceae	Escherichia coli	Aerobic	pig	China
GCA_011605415.1_ASM1160541v1_genomic.fna	2020	Tet(X4)	100	Enterobacteriaceae	Escherichia coli	Aerobic	NA	China
GCA_014117655.1_ASM1411765v1_genomic.fna	2020	Tet(X4)	100	Enterobacteriaceae	Escherichia coli	Aerobic	human	Thailand
GCA_013694345.1_ASM1369434v1_genomic.fna	2020	Tet(X4)	100	Enterobacteriaceae	Escherichia coli	Aerobic	NA	China
GCA_013375195.1_ASM1337519v1_genomic.fna	2020	Tet(X4)	100	Enterobacteriaceae	Escherichia coli	Aerobic	NA	China
GCA_011492985.1_ASM1149298v1_genomic.fna	2020	Tet(X4)	100	Enterobacteriaceae	Escherichia coli	Aerobic	dog	China
GCA_011691525.1_ASM1169152v1_genomic.fna	2020	Tet(X4)	100	Enterobacteriaceae	Escherichia coli	Aerobic	pig	China
GCA_011604865.1_ASM1160486v1_genomic.fna	2020	Tet(X4)	100	Enterobacteriaceae	Escherichia coli	Aerobic	pig	China
GCA_011492885.1_ASM1149288v1_genomic.fna	2020	Tet(X4)	100	Enterobacteriaceae	Escherichia coli	Aerobic	dog	China
GCA_008080655.1_ASM808065v1_genomic.fna	2020	Tet(X4)	100	Enterobacteriaceae	Escherichia coli	Aerobic	cattle	China
GCA_011605215.1_ASM1160521v1_genomic.fna	2020	Tet(X4)	100	Enterobacteriaceae	Escherichia coli	Aerobic	pig	China
GCA_009905135.1_ASM990513v1_genomic.fna	2020	Tet(X4)	100	Enterobacteriaceae	Escherichia coli	Aerobic	human	Singapore
GCA_011605255.1_ASM1160525v1_genomic.fna	2020	Tet(X4)	100	Enterobacteriaceae	Escherichia coli	Aerobic	pig	China
GCA_011045875.1_ASM1104587v1_genomic.fna	2020	Tet(X4)	100	Enterobacteriaceae	Escherichia coli	Aerobic	NA	China
GCA_011605085.1_ASM1160508v1_genomic.fna	2020	Tet(X4)	100	Enterobacteriaceae	Escherichia coli	Aerobic	pig	China
GCA_011605135.1_ASM1160513v1_genomic.fna	2020	Tet(X4)	100	Enterobacteriaceae	Escherichia coli	Aerobic	pig	China
GCA_008807155.1_ASM880715v1_genomic.fna	2020	Tet(X4)	100	Enterobacteriaceae	Escherichia coli	Aerobic	NA	China
GCA_011605035.1_ASM1160503v1_genomic.fna	2020	Tet(X4)	100	Enterobacteriaceae	Escherichia coli	Aerobic	NA	China
GCA_011605145.1_ASM1160514v1_genomic.fna	2020	Tet(X4)	100	Enterobacteriaceae	Escherichia coli	Aerobic	pig	China
GCA_009905115.1_ASM990511v1_genomic.fna	2020	Tet(X4)	100	Enterobacteriaceae	Escherichia coli	Aerobic	human	Singapore
GCA_011605245.1_ASM1160524v1_genomic.fna	2020	Tet(X4)	100	Enterobacteriaceae	Escherichia coli	Aerobic	pig	China
GCA_014117545.1_ASM1411754v1_genomic.fna	2020	Tet(X4)	100	Enterobacteriaceae	Escherichia coli	Aerobic	human	Thailand
GCA_013425935.1_ASM1342593v1_genomic.fna	2020	Tet(X4)	100	Enterobacteriaceae	Escherichia coli	Aerobic	NA	China
GCA_011605105.1_ASM1160510v1_genomic.fna	2020	Tet(X4)	100	Enterobacteriaceae	Escherichia coli	Aerobic	pig	China
GCA_011605025.1_ASM1160502v1_genomic.fna	2020	Tet(X4)	100	Enterobacteriaceae	Escherichia coli	Aerobic	pig	China
GCA_011605385.1_ASM1160538v1_genomic.fna	2020	Tet(X4)	100	Enterobacteriaceae	Escherichia coli	Aerobic	pig	China
GCA_011604875.1_ASM1160487v1_genomic.fna	2020	Tet(X4)	100	Enterobacteriaceae	Escherichia coli	Aerobic	pig	China
GCA_011604965.1_ASM1160496v1_genomic.fna	2020	Tet(X4)	100	Enterobacteriaceae	Escherichia coli	Aerobic	NA	China
GCA_011604975.1_ASM1160497v1_genomic.fna	2020	Tet(X4)	100	Enterobacteriaceae	Escherichia coli	Aerobic	NA	China
GCA_011604845.1_ASM1160484v1_genomic.fna	2020	Tet(X4)	100	Enterobacteriaceae	Escherichia coli	Aerobic	pig	China
GCA_011605005.1_ASM1160500v1_genomic.fna	2020	Tet(X4)	100	Enterobacteriaceae	Escherichia coli	Aerobic	NA	China
GCA_012102865.1_ASM1210286v1_genomic.fna	2020	Tet(X4)	100	Enterobacteriaceae	Escherichia coli	Aerobic	NA	China
GCA_011787945.1_ASM1178794v1_genomic.fna	2020	Tet(X4)	100	Enterobacteriaceae	Escherichia coli	Aerobic	pig	China
GCA_011604855.1_ASM1160485v1_genomic.fna	2020	Tet(X4)	100	Enterobacteriaceae	Escherichia coli	Aerobic	pig	China
GCA_013423805.1_ASM1342380v1_genomic.fna	2020	Tet(X4)	100	Enterobacteriaceae	Escherichia coli	Aerobic	NA	China
GCA_007249975.1_PDT000339560.1_genomic.fna	2020	Tet(X4)	100	Enterobacteriaceae	Salmonella spp.	Aerobic	human	United Kingdom
GCA_008540555.1_PDT000458336.1_genomic.fna	2020	Tet(X4)	100	Enterobacteriaceae	Salmonella spp.	Aerobic	human	United Kingdom
GCA_011326515.1_PDT000705737.1_genomic.fna	2020	Tet(X4)	100	Enterobacteriaceae	Salmonella spp.	Aerobic	human	United Kingdom
GCA_004183755.1_PDT000333474.1_genomic.fna	2020	Tet(X4)	100	Enterobacteriaceae	Salmonella spp.	Aerobic	human	United Kingdom
GCA_010931195.1_PDT000618592.1_genomic.fna	2020	Tet(X4)	100	Enterobacteriaceae	Salmonella spp.	Aerobic	human	United Kingdom
GCA_008201095.1_PDT000058701.2_genomic.fna	2020	Tet(X4)	100	Enterobacteriaceae	Salmonella spp.	Aerobic	human	United Kingdom
GCA_007289035.1_PDT000351704.1_genomic.fna	2020	tet(X7)	100	Enterobacteriaceae	Salmonella spp.	Aerobic	human	United Kingdom
GCA_013458775.1_PDT000714276.1_genomic.fna	2020	Tet(X4)	100	Enterobacteriaceae	Shigella sonnei	Aerobic	human	United Kingdom
GCA_011604925.1_ASM1160492v1_genomic.fna	2020	Tet(X4)	100	Enterobacteriaceae	Escherichia coli	Aerobic	pig	China
GCA_007264485.1_PDT000342744.1_genomic.fna	2020	Tet(X4)	100	Enterobacteriaceae	Salmonella spp.	Aerobic	human	United Kingdom
GCA_011605285.1_ASM1160528v1_genomic.fna	2020	Tet(X4)	100	Enterobacteriaceae	Escherichia coli	Aerobic	pig	China
GCA_008807135.1_ASM880713v1_genomic.fna	2020	Tet(X4)	100	Enterobacteriaceae	Escherichia coli	Aerobic	NA	China
GCA_011045895.1_ASM1104589v1_genomic.fna	2020	Tet(X4)	100	Enterobacteriaceae	Escherichia coli	Aerobic	NA	China
GCA_012974585.1_ASM1297458v1_genomic.fna	2020	Tet(X6)	97.4	Moraxellaceae	Acinetobacter spp.	Aerobic	NA	China
GCA_013394285.1_ASM1339428v1_genomic.fna	2020	Tet(X5)	100	Moraxellaceae	Acinetobacter spp.	Aerobic	duck	China
GCA_013394265.1_ASM1339426v1_genomic.fna	2020	Tet(X6)	100	Moraxellaceae	Acinetobacter spp.	Aerobic	duck	China
GCA_001922645.1_ASM192264v1_genomic.fna	2020	tet(X13)	99.5	Moraxellaceae	Acinetobacter spp.	Aerobic	cattle	Germany
GCA_011174875.1_ASM1117487v1_genomic.fna	2020	Tet(X6)	100	Moraxellaceae	Acinetobacter spp.	Aerobic	duck	China
GCA_011192225.1_ASM1119222v1_genomic.fna	2020	Tet(X6)	100	Moraxellaceae	Acinetobacter spp.	Aerobic	duck	China
GCA_009296145.1_ASM929614v1_genomic.fna	2020	Tet(X3)	100	Moraxellaceae	Acinetobacter spp.	Aerobic	NA	China
GCA_000805655.1_ASM80565v1_genomic.fna	2020	Tet(X3)	100	Moraxellaceae	Acinetobacter spp.	Aerobic	human	Thailand
GCA_003939335.1_ASM393933v1_genomic.fna	2020	Tet(X3)	100	Moraxellaceae	Acinetobacter spp.	Aerobic	NA	Pakistan
GCA_009829005.1_ASM982900v1_genomic.fna	2020	Tet(X3)	100	Moraxellaceae	Acinetobacter spp.	Aerobic	pig	China
GCA_009828985.1_ASM982898v1_genomic.fna	2020	Tet(X3)	100	Moraxellaceae	Acinetobacter spp.	Aerobic	pig	China
GCA_009828895.1_ASM982889v1_genomic.fna	2020	Tet(X6)	98.7	Enterobacteriaceae.	Proteus cibarius	Both	pig	China
GCA_009828885.1_ASM982888v1_genomic.fna	2020	Tet(X6)	98.7	Enterobacteriaceae.	Proteus cibarius	Both	pig	China
GCA_009828975.1_ASM982897v1_genomic.fna	2020	Tet(X6)	98.7	Enterobacteriaceae.	Proteus cibarius	Both	pig	China
GCA_009740265.1_ASM974026v1_genomic.fna	2020	Tet(X6)	100	Enterobacteriaceae.	Proteus cibarius	Both	NA	China
GCA_011045795.1_ASM1104579v1_genomic.fna	2020	Tet(X6)	100	Enterobacteriaceae.	Proteus cibarius	Both	NA	China
GCA_011045835.1_ASM1104583v1_genomic.fna	2020	Tet(X6)	100	Enterobacteriaceae.	Proteus cibarius	Both	NA	China
GCA_009914335.1_ASM991433v1_genomic.fna	2020	Tet(X6)	100	Enterobacteriaceae	Proteus columbae	Both	pig	China
GCA_009829055.1_ASM982905v1_genomic.fna	2020	tet(X13)	98.1	Enterobacteriaceae	Proteus mirabilis	Both	pig	China
GCA_011045855.1_ASM1104585v1_genomic.fna	2020	Tet(X6)	100	Enterobacteriaceae	Proteus mirabilis	Both	NA	China
GCA_011046025.1_ASM1104602v1_genomic.fna	2020	Tet(X6)	100	Enterobacteriaceae	Proteus sp.	Both	NA	China
GCA_011045815.1_ASM1104581v1_genomic.fna	2020	Tet(X6)	100	Enterobacteriaceae	Proteus vulgaris	Both	NA	China
GCA_011030405.1_ASM1103040v1_genomic.fna	2020	tet(X45.3)	96.1	Sphingobacteriaceae	Parapedobacter sp.	Anaerobic	rice	China
GCA_013488205.1_ASM1348820v1_genomic.fna	2020	tet(X2)	99.7	Flavobacteriaceae	Empedobacter falsenii	Aerobic	human	China
GCA_003336205.1_ASM333620v1_genomic.fna	2020	tet(X2)	100	Weeksellaceae	Chryseobacterium spp.	Aerobic	NA	China
GCA_002899895.2_ASM289989v2_genomic.fna	2020	Tet(X6)	100	Weeksellaceae	Chryseobacterium spp.	Aerobic	rainbow trout	Spain
GCA_001263145.1_ASM126314v1_genomic.fna	2020	tet(X14)	100	Flavobacteriaceae	Riemerella anatipestifer	Aerobic	duck	China
GCA_000162555.1_ASM16255v1_genomic.fna	NA	tet(X2)	100	Bacteroidaceae	Bacteroides spp.	Anaerobic	human	NA
GCA_000162535.1_ASM16253v1_genomic.fna	NA	tet(X2)	100	Porphyromonadaceae	Parabacteroides sp.	Anaerobic	human	NA
GCA_012976745.1_ASM1297674v1_genomic.fna	NA	tet(X2)	100	Bacteroidaceae	Phocaeicola vulgatus	Anaerobic	human	USA
GCA_012976765.1_ASM1297676v1_genomic.fna	NA	tet(X2)	100	Bacteroidaceae	Phocaeicola vulgatus	Anaerobic	human	NA
GCA_902374615.1_MGYG-HGUT-01399_genomic.fna	NA	tet(X2)	100	Porphyromonadaceae	Odoribacter laneus	Anaerobic	NA	NA
GCA_000613685.1_ASM61368v1_genomic.fna	NA	tet(X2)	100	Bacteroidaceae	Bacteroides spp.	Anaerobic	NA	NA
GCA_000601055.1_ASM60105v1_genomic.fna	NA	tet(X2)	100	Bacteroidaceae	Bacteroides spp.	Anaerobic	NA	NA
GCA_000381365.1_Bact_saly_DSM_18765_V1_genomic.fna	NA	tet(X2)	100	Bacteroidaceae	Bacteroides spp.	Anaerobic	NA	NA
GCA_000163675.1_ASM16367v1_genomic.fna	NA	tet(X2)	100	Bacteroidaceae	Bacteroides spp.	Anaerobic	human	NA
GCA_011927845.1_ASM1192784v1_genomic.fna	NA	tet(X2)	100	Odoribacteraceae	Butyricimonas paravirosa	Anaerobic	NA	NA
GCA_000599345.1_ASM59934v1_genomic.fna	NA	tet(X2.2)	100	Bacteroidaceae	Bacteroides spp.	Anaerobic	NA	NA
GCA_000599025.1_ASM59902v1_genomic.fna	NA	tet(X2.2)	100	Bacteroidaceae	Bacteroides spp.	Anaerobic	NA	NA
GCA_001305175.1_ASM130517v1_genomic.fna	NA	tet(X2.2)	100	Bacteroidaceae	Bacteroides spp.	Anaerobic	NA	NA
GCA_000598365.1_ASM59836v1_genomic.fna	NA	tet(X2.2)	100	Bacteroidaceae	Bacteroides spp.	Anaerobic	NA	NA
GCA_000273155.1_Bact_frag_CL07T12C05_V1_genomic.fna	NA	tet(X2.4)	100	Bacteroidaceae	Bacteroides spp.	Anaerobic	human	NA
GCA_000263115.1_Bact_frag_CL07T00C01_V1_genomic.fna	NA	tet(X2.4)	100	Bacteroidaceae	Bacteroides spp.	Anaerobic	human	NA
GCA_000157015.1_ASM15701v1_genomic.fna	NA	tet(X2.4)	100	Bacteroidaceae	Bacteroides spp.	Anaerobic	human	NA
GCA_001058755.1_ASM105875v1_genomic.fna	NA	tet(X2.4)	100	Bacteroidaceae	Bacteroides spp.	Anaerobic	human	USA
GCA_001058775.1_ASM105877v1_genomic.fna	NA	tet(X2.4)	100	Bacteroidaceae	Bacteroides spp.	Anaerobic	human	USA
GCA_012976295.1_ASM1297629v1_genomic.fna	NA	tet(X2.4)	100	Bacteroidaceae	Phocaeicola vulgatus	Anaerobic	human	NA
GCA_013267555.1_ASM1326755v1_genomic.fna	NA	tet(X2.4)	100	Bacteroidaceae	Bacteroides spp.	Anaerobic	human	USA
GCA_001077245.1_ASM107724v1_genomic.fna	NA	tet(X2.4)	100	Bacteroidaceae	Bacteroides spp.	Anaerobic	human	USA
GCA_900021155.1_CHCKI003_genomic.fna	NA	tet(X2.4)	100	Enterobacteriaceae.	Alistipes sp.	Anaerobic	chicken	NA
GCA_902365055.1_MGYG-HGUT-00273_genomic.fna	NA	tet(X2.4)	100	Phocaeicola	Phocaeicola coprophilus	Anaerobic	NA	China
GCA_001578555.1_ASM157855v1_genomic.fna	NA	tet(X2.5)	100	Bacteroidaceae	Bacteroides spp.	Anaerobic	human	NA
GCA_001578565.1_ASM157856v1_genomic.fna	NA	tet(X2.5)	100	Bacteroidaceae	Bacteroides spp.	Anaerobic	human	NA
GCA_900550265.1_UMGS1276_genomic.fna	NA	tet(X2.5)	100	Bacteroidaceae	uncultured Prevotella sp.	Anaerobic	NA	NA
GCA_014647355.1_ASM1464735v1_genomic.fna	NA	tet(X2)	100	Odoribacteraceae	Butyricimonas paravirosa	Anaerobic	NA	NA
GCA_000273115.1_Bact_frag_CL03T12C07_V1_genomic.fna	NA	tet(X2)	100	Bacteroidaceae	Bacteroides spp.	Anaerobic	human	NA
GCA_901485015.1_bfr_m_7021_assembly_genomic.fna	NA	tet(X2)	100	Bacteroidaceae	Bacteroides spp.	Anaerobic	NA	NA
GCA_000295655.1_ASM29565v1_genomic.fna	NA	tet(X14)	99.7	Flavobacteriaceae	Riemerella anatipestifer	Aerobic	duck	China
GCA_900241005.1_PRJEB22714_genomic.fna	NA	tet(X2.4)	99.7	Bacteroidaceae	Bacteroides spp.	Anaerobic	NA	NA
GCA_900108395.1_IMG-taxon_2596583585_annotated_assembly_genomic.fna	NA	tet(X45.3)	96.4	Flavobacteriaceae	Flavobacterium marinum	Both	NA	NA
GCA_000243215.1_Odor_lane_YIT_12061_V1_genomic.fna	NA	tet(X2)	100	Porphyromonadaceae	Odoribacter laneus YIT	Anaerobic	human	NA
GCA_009774845.1_ASM977484v1_genomic.fna	NA	tet(X2)	100	Enterobacteriaceae.	Alistipes sp.	Anaerobic	Mus musculus	Australia
GCA_902374325.1_MGYG-HGUT-01370_genomic.fna	NA	tet(X2)	100	Bacteroidaceae	Bacteroides spp.	Anaerobic	NA	NA
GCA_000195635.1_ASM19563v1_genomic.fna	NA	tet(X2)	100	Bacteroidaceae	Bacteroides spp.	Anaerobic	human	NA
GCA_000273095.1_Bact_frag_CL03T00C08_V1_genomic.fna	NA	tet(X2)	100	Bacteroidaceae	Bacteroides spp.	Anaerobic	human	NA
GCA_000599125.1_ASM59912v1_genomic.fna	NA	tet(X2.2)	100	Bacteroidaceae	Bacteroides spp.	Anaerobic	NA	NA
GCA_904381355.1_Chicken_18_mag_175_genomic.fna	NA	tet(X2.4)	100	Enterobacteriaceae.	Alistipes sp.	Anaerobic	NA	United Kingdom
GCA_014529255.1_ASM1452925v1_genomic.fna	NA	Tet(X4)	100	Enterobacteriaceae	Escherichia coli	Aerobic	chicken	China
GCA_014527525.1_ASM1452752v1_genomic.fna	NA	Tet(X4)	100	Enterobacteriaceae	Escherichia coli	Aerobic	chicken	China
GCA_014528905.1_ASM1452890v1_genomic.fna	NA	Tet(X4)	100	Enterobacteriaceae	Escherichia coli	Aerobic	chicken	China
GCA_014528275.1_ASM1452827v1_genomic.fna	NA	Tet(X4)	100	Enterobacteriaceae	Escherichia coli	Aerobic	chicken	China
GCA_014528595.1_ASM1452859v1_genomic.fna	NA	Tet(X4)	100	Enterobacteriaceae	Escherichia coli	Aerobic	pig	China
GCA_014528645.1_ASM1452864v1_genomic.fna	NA	Tet(X4)	100	Enterobacteriaceae	Escherichia coli	Aerobic	pig	China
GCA_014527585.1_ASM1452758v1_genomic.fna	NA	Tet(X4)	100	Enterobacteriaceae	Escherichia coli	Aerobic	pig	China
GCA_014528855.1_ASM1452885v1_genomic.fna	NA	Tet(X4)	100	Enterobacteriaceae	Escherichia coli	Aerobic	chicken	China
GCA_014527545.1_ASM1452754v1_genomic.fna	NA	Tet(X4)	100	Enterobacteriaceae	Escherichia coli	Aerobic	pig	China
GCA_014527595.1_ASM1452759v1_genomic.fna	NA	Tet(X4)	100	Enterobacteriaceae	Escherichia coli	Aerobic	pig	China
GCA_014528415.1_ASM1452841v1_genomic.fna	NA	Tet(X4)	100	Enterobacteriaceae	Escherichia coli	Aerobic	chicken	China
GCA_014527835.1_ASM1452783v1_genomic.fna	NA	Tet(X4)	100	Enterobacteriaceae	Escherichia coli	Aerobic	pig	China
GCA_014529095.1_ASM1452909v1_genomic.fna	NA	Tet(X4)	100	Enterobacteriaceae	Escherichia coli	Aerobic	pig	China
GCA_014528005.1_ASM1452800v1_genomic.fna	NA	Tet(X4)	100	Enterobacteriaceae	Escherichia coli	Aerobic	pig	China
GCA_014527645.1_ASM1452764v1_genomic.fna	NA	Tet(X4)	100	Enterobacteriaceae	Escherichia coli	Aerobic	pig	China
GCA_014528945.1_ASM1452894v1_genomic.fna	NA	Tet(X4)	100	Enterobacteriaceae	Escherichia coli	Aerobic	pig	China
GCA_014529025.1_ASM1452902v1_genomic.fna	NA	Tet(X4)	100	Enterobacteriaceae	Escherichia coli	Aerobic	pig	China
GCA_013077405.1_PDT000181767.2_genomic.fna	NA	Tet(X4)	100	Enterobacteriaceae	Escherichia coli	Aerobic	NA	NA
GCA_014527905.1_ASM1452790v1_genomic.fna	NA	Tet(X4)	100	Enterobacteriaceae	Escherichia coli	Aerobic	pig	China
GCA_014528745.1_ASM1452874v1_genomic.fna	NA	Tet(X4)	100	Enterobacteriaceae	Escherichia coli	Aerobic	pig	China
GCA_014528755.1_ASM1452875v1_genomic.fna	NA	Tet(X4)	100	Enterobacteriaceae	Escherichia coli	Aerobic	pig	China
GCA_014529155.1_ASM1452915v1_genomic.fna	NA	Tet(X4)	100	Enterobacteriaceae	Escherichia coli	Aerobic	pig	China
GCA_014529305.1_ASM1452930v1_genomic.fna	NA	Tet(X4)	100	Enterobacteriaceae	Escherichia coli	Aerobic	pig	China
GCA_014527685.1_ASM1452768v1_genomic.fna	NA	Tet(X4)	100	Enterobacteriaceae	Escherichia coli	Aerobic	pig	China
GCA_014528985.1_ASM1452898v1_genomic.fna	NA	Tet(X4)	100	Enterobacteriaceae	Escherichia coli	Aerobic	pig	China
GCA_014528235.1_ASM1452823v1_genomic.fna	NA	Tet(X4)	100	Enterobacteriaceae	Escherichia coli	Aerobic	pig	China
GCA_014528675.1_ASM1452867v1_genomic.fna	NA	Tet(X4)	100	Enterobacteriaceae	Escherichia coli	Aerobic	pig	China
GCA_014529055.1_ASM1452905v1_genomic.fna	NA	Tet(X4)	100	Enterobacteriaceae	Escherichia coli	Aerobic	pig	China
GCA_012502375.1_PDT000181845.2_genomic.fna	NA	Tet(X4)	100	Enterobacteriaceae	Escherichia coli	Aerobic	NA	NA
GCA_014527695.1_ASM1452769v1_genomic.fna	NA	Tet(X4)	100	Enterobacteriaceae	Escherichia coli	Aerobic	pig	China
GCA_014529245.1_ASM1452924v1_genomic.fna	NA	Tet(X4)	100	Enterobacteriaceae	Escherichia coli	Aerobic	chicken	China
GCA_014528865.1_ASM1452886v1_genomic.fna	NA	Tet(X4)	100	Enterobacteriaceae	Escherichia coli	Aerobic	chicken	China
GCA_014528105.1_ASM1452810v1_genomic.fna	NA	Tet(X4)	100	Enterobacteriaceae	Escherichia coli	Aerobic	chicken	China
GCA_014528465.1_ASM1452846v1_genomic.fna	NA	Tet(X4)	100	Enterobacteriaceae	Escherichia coli	Aerobic	chicken	China
GCA_014528625.1_ASM1452862v1_genomic.fna	NA	Tet(X4)	100	Enterobacteriaceae	Escherichia coli	Aerobic	pig	China
GCA_014528775.1_ASM1452877v1_genomic.fna	NA	Tet(X4)	100	Enterobacteriaceae	Escherichia coli	Aerobic	pig	China
GCA_014527785.1_ASM1452778v1_genomic.fna	NA	Tet(X4)	100	Enterobacteriaceae	Escherichia coli	Aerobic	pig	China
GCA_014527935.1_ASM1452793v1_genomic.fna	NA	Tet(X4)	100	Enterobacteriaceae	Escherichia coli	Aerobic	pig	China
GCA_014527805.1_ASM1452780v1_genomic.fna	NA	Tet(X4)	100	Enterobacteriaceae	Escherichia coli	Aerobic	pig	China
GCA_014527855.1_ASM1452785v1_genomic.fna	NA	Tet(X4)	100	Enterobacteriaceae	Escherichia coli	Aerobic	pig	China
GCA_014529125.1_ASM1452912v1_genomic.fna	NA	Tet(X4)	100	Enterobacteriaceae	Escherichia coli	Aerobic	pig	China
GCA_014527955.1_ASM1452795v1_genomic.fna	NA	Tet(X4)	100	Enterobacteriaceae	Escherichia coli	Aerobic	chicken	China
GCA_014529205.1_ASM1452920v1_genomic.fna	NA	Tet(X4)	100	Enterobacteriaceae	Escherichia coli	Aerobic	chicken	China
GCA_014528165.1_ASM1452816v1_genomic.fna	NA	Tet(X4)	100	Enterobacteriaceae	Escherichia coli	Aerobic	chicken	China
GCA_014528365.1_ASM1452836v1_genomic.fna	NA	Tet(X4)	100	Enterobacteriaceae	Escherichia coli	Aerobic	chicken	China
GCA_014529315.1_ASM1452931v1_genomic.fna	NA	Tet(X4)	100	Enterobacteriaceae	Escherichia coli	Aerobic	pig	China
GCA_014527925.1_ASM1452792v1_genomic.fna	NA	Tet(X4)	100	Enterobacteriaceae	Escherichia coli	Aerobic	pig	China
GCA_014528195.1_ASM1452819v1_genomic.fna	NA	Tet(X4)	100	Enterobacteriaceae	Escherichia coli	Aerobic	pig	China
GCA_014528265.1_ASM1452826v1_genomic.fna	NA	Tet(X4)	100	Enterobacteriaceae	Escherichia coli	Aerobic	pig	China
GCA_014529325.1_ASM1452932v1_genomic.fna	NA	Tet(X4)	100	Enterobacteriaceae	Escherichia coli	Aerobic	pig	China
GCA_014528515.1_ASM1452851v1_genomic.fna	NA	Tet(X4)	100	Enterobacteriaceae	Escherichia coli	Aerobic	pig	China
GCA_014528025.1_ASM1452802v1_genomic.fna	NA	Tet(X4)	100	Enterobacteriaceae	Escherichia coli	Aerobic	chicken	China
GCA_014528325.1_ASM1452832v1_genomic.fna	NA	Tet(X4)	100	Enterobacteriaceae	Escherichia coli	Aerobic	pig	China
GCA_014528785.1_ASM1452878v1_genomic.fna	NA	Tet(X4)	100	Enterobacteriaceae	Escherichia coli	Aerobic	pig	China
GCA_014527845.1_ASM1452784v1_genomic.fna	NA	Tet(X4)	100	Enterobacteriaceae	Escherichia coli	Aerobic	pig	China
GCA_014527635.1_ASM1452763v1_genomic.fna	NA	Tet(X4)	100	Enterobacteriaceae	Escherichia coli	Aerobic	pig	China
GCA_014528505.1_ASM1452850v1_genomic.fna	NA	Tet(X4)	100	Enterobacteriaceae	Escherichia coli	Aerobic	chicken	China
GCA_014528065.1_ASM1452806v1_genomic.fna	NA	Tet(X4)	100	Enterobacteriaceae	Escherichia coli	Aerobic	chicken	China
GCA_014528115.1_ASM1452811v1_genomic.fna	NA	Tet(X4)	100	Enterobacteriaceae	Escherichia coli	Aerobic	chicken	China
GCA_012504575.1_PDT000619864.1_genomic.fna	NA	Tet(X6)	100	Enterobacteriaceae	Escherichia coli	Aerobic	NA	NA
GCA_900166755.1_Isolate_17_genomic.fna	NA	tet(X7)	100	Enterobacteriaceae	Escherichia coli	Aerobic	NA	NA
GCA_011585365.1_PDT000684273.1_genomic.fna	NA	Tet(X6)	100	Enterobacteriaceae	Salmonella spp.	Aerobic	NA	NA
GCA_008167565.1_PDT000569651.1_genomic.fna	NA	Tet(X4)	100	Enterobacteriaceae	Salmonella spp.	Aerobic	NA	USA
GCA_014528545.1_ASM1452854v1_genomic.fna	NA	Tet(X4)	100	Enterobacteriaceae	Escherichia coli	Aerobic	pig	China
GCA_014528045.1_ASM1452804v1_genomic.fna	NA	Tet(X4)	100	Enterobacteriaceae	Escherichia coli	Aerobic	pig	China
GCA_014528075.1_ASM1452807v1_genomic.fna	NA	Tet(X4)	100	Enterobacteriaceae	Escherichia coli	Aerobic	chicken	China
GCA_014528425.1_ASM1452842v1_genomic.fna	NA	Tet(X4)	100	Enterobacteriaceae	Escherichia coli	Aerobic	chicken	China
GCA_014528925.1_ASM1452892v1_genomic.fna	NA	Tet(X4)	100	Enterobacteriaceae	Escherichia coli	Aerobic	pig	China
GCA_900099675.1_IMG-taxon_2675903217_annotated_assembly_genomic.fna	NA	tet(X2)	100	Flavobacteriaceae	Myroides phaeus	Both	NA	China
GCA_000751595.1_Weeksella_massiliensis_genomic.fna	NA	tet(X2)	100	Weeksellaceae	Weeksella massiliensis	Both	NA	NA
GCA_002360925.1_ASM236092v1_genomic.fna	NA	tet(X13)	99.2	Flavobacteriaceae	Flavobacteriaceae	Both	NA	USA
GCA_900089075.1_PRJEB14257_genomic.fna	NA	tet(X12)	98.7	Flavobacteriaceae	Vaginella massiliensis	Both	NA	NA
GCA_001809725.1_ASM180972v1_genomic.fna	NA	tet(X2.4)	99.5	Flavobacteriaceae	Weeksella sp.	Both	human	NA
GCA_009822135.1_ASM982213v1_genomic.fna	NA	Tet(X6)	100	Moraxellaceae	Acinetobacter spp.	Aerobic	pig	NA
GCA_000529235.1_APIBUN_1_genomic.fna	NA	Tet(X3)	100	Moraxellaceae	Acinetobacter spp.	Aerobic	NA	NA
GCA_000529215.1_ANIBUN_1_genomic.fna	NA	Tet(X3)	100	Moraxellaceae	Acinetobacter spp.	Aerobic	NA	NA
GCA_001049975.1_PRJEB9439_assembly_1_genomic.fna	NA	tet(X7)	100	Enterobacteriaceae	Proteus vulgaris	Both	NA	NA
GCA_000938735.2_ASM93873v2_genomic.fna	NA	tet(X2)	100	Sphingobacteriaceae	sphingobacterium sp.	Anaerobic	NA	NA
GCA_002332615.1_ASM233261v1_genomic.fna	NA	tet(X13)	90.7	Sphingobacteriaceae	Sphingobacteriaceae	Anaerobic	NA	USA
GCA_900624825.1_82E8_genomic.fna	NA	tet(X2)	100	Porphyromonadaceae	Parabacteroides goldsteinii	Anaerobic	NA	NA
GCA_002362875.1_ASM236287v1_genomic.fna	NA	tet(X2)	100	Flavobacteriaceae	Empedobacter sp.	Aerobic	NA	USA
GCA_001077795.1_ASM107779v1_genomic.fna	NA	tet(X45.3)	95.1	Flavobacteriaceae	Riemerella anatipestifer	Aerobic	NA	NA
GCA_000184135.2_ASM18413v2_genomic.fna	NA	tet(X45.3)	95.1	Flavobacteriaceae	Riemerella anatipestifer	Aerobic	NA	NA
GCA_000191565.1_ASM19156v1_genomic.fna	NA	tet(X45.3)	94.9	Flavobacteriaceae	Riemerella anatipestifer	Aerobic	duck	China
GCA_000331695.1_ASM33169v1_genomic.fna	NA	tet(X14)	100	Flavobacteriaceae	Riemerella anatipestifer	Aerobic	NA	NA
GCA_000734055.1_ASM73405v1_genomic.fna	NA	tet(X14)	100	Flavobacteriaceae	Riemerella anatipestifer	Aerobic	NA	NA
GCA_000689455.1_E18064v1_PRJEB5242_genomic.fna	NA	tet(X2.4)	100	siphoviridae	Elizabethkingia spp.	Aerobic	NA	NA
GCA_000689515.1_E27107v1_PRJEB5243_genomic.fna	NA	tet(X2.4)	100	siphoviridae	Elizabethkingia spp.	Aerobic	NA	NA

## Sheet: S10
1	>Cluster 0	ID	contig length	Tetx
2	0	ERS537276_18_k99_103092	1332	tet(X2)
3	1	GCA_000751595.1_Weeksella_massiliensis_genomic.fna	1333	tet(X2)
4	2	GCA_007896665.1_ASM789666v1_genomic.fna	13047	tet(X2)
5	3	GCA_009101865.1_ASM910186v1_genomic.fna	1190	tet(X2)
6	4	GCA_009102885.1_ASM910288v1_genomic.fna	1190	tet(X2)
7	5	GCA_009680875.1_ASM968087v1_genomic.fna	1190	tet(X2)
8	6	GCA_014145635.1_ASM1414563v1_genomic.fna	1330	tet(X2)
9	7	GCA_014220045.1_ASM1422004v1_genomic.fna	1309	tet(X2)
10	8	GCA_900761635.1_SRS097889_12_genomic.fna	11761	tet(X2)
11	9	HeQ_2017__SZAXPI029469-27__bin.38	7577	tet(X2)
12	10	LeChatelierE_2013__MH0199__bin.23	6177	tet(X2)
13	11	SRS255230_14_k119_24705	7688	tet(X2)
14	12	SRS255708_17_k119_417	7688	tet(X2)
15	13	SRS255718_14_k119_7367	7688	tet(X2)
16	14	SRS259469_12_k73_45206	2740	tet(X2)
17	15	SRS371454_1_k119_838	11166	tet(X2)
18	16	SRS371469_3_k119_632	11166	tet(X2)
19	17	SRS373114_2_k119_2551	11166	tet(X2)
20	18	VincentC_2016__MM091.1__bin.8	7343	tet(X2.3)
21	>Cluster 1
22	0	GCA_001263145.1_ASM126314v1_genomic.fna	365302	tet(X14)
23	1	GCA_001589345.1_RCAD0122_genomic.fna	1329	tet(X14)
24	2	GCA_001670615.1_RCAD0188_genomic.fna	1329	tet(X14)
25	3	GCA_001670725.1_RCAD0124_genomic.fna	1329	tet(X14)
26	4	GCA_001670785.1_RCAD0183_genomic.fna	1329	tet(X14)
27	5	GCA_001670855.1_RCAD0134_genomic.fna	1329	tet(X14)
28	6	GCA_009690765.1_ASM969076v1_genomic.fna	1330	tet(X14)
29	>Cluster 2
30	0	GCA_014042165.1_ASM1404216v1_genomic.fna	363276	tet(X2)
31	>Cluster 3
32	0	AsnicarF_2017__MV_FEM5_t3Q15__bin.22	2044	tet(X2.4)
33	1	BackhedF_2015__SID544_M__bin.24	1737	tet(X2.4)
34	2	ERS396411_55_k85_41106	2018	tet(X2.4)
35	3	ERS396429_30_k79_21251	2243	tet(X2.4)
36	4	ERS396433_57_k85_149486	1894	tet(X2.4)
37	5	ERS396437_42_k85_61241	2672	tet(X2.4)
38	6	ERS396441_57_k79_114980	1316	tet(X2.4)
39	7	ERS396460_21_k85_21910	1833	tet(X2.4)
40	8	ERS396489_52_k85_187796	1657	tet(X2.4)
41	9	ERS396494_28_k85_108618	1657	tet(X2.4)
42	10	ERS396503_33_k85_117140	1316	tet(X2.4)
43	11	ERS396524_46_k85_18657	2790	tet(X2.4)
44	12	ERS396536_69_k85_99788	1834	tet(X2.4)
45	13	ERS396541_31_k85_23118	2788	tet(X2.4)
46	14	ERS473110_57_k99_68994	2792	tet(X2.4)
47	15	ERS473116_6_k99_3347	1951	tet(X2.4)
48	16	ERS473118_8_k99_21536	1951	tet(X2.4)
49	17	ERS537184_4_k99_90737	1695	tet(X2.4)
50	18	ERS537218_16_k99_28843	6655	tet(X2.4)
51	19	ERS537223_42_k99_24994	1949	tet(X2.4)
52	20	ERS537228_67_k99_43347	1851	tet(X2.4)
53	21	ERS537303_65_k99_175515	1624	tet(X2.4)
54	22	ERS537322_2_k99_47716	1951	tet(X2.4)
55	23	ERS537407_59_k99_51020	1761	tet(X2.4)
56	24	FengQ_2015__SID530028__bin.50	2481	tet(X2.4)
57	25	GCA_009019435.1_ASM901943v1_genomic.fna	23683	tet(X2.4)
58	26	GCA_009019465.1_ASM901946v1_genomic.fna	11468	tet(X2.4)
59	27	GCA_009019535.1_ASM901953v1_genomic.fna	99338	tet(X2.4)
60	28	GCA_009019545.1_ASM901954v1_genomic.fna	25844	tet(X2.4)
61	29	GCA_009019555.1_ASM901955v1_genomic.fna	26174	tet(X2.4)
62	30	GCA_009019635.1_ASM901963v1_genomic.fna	25668	tet(X2.4)
63	31	GCA_009019645.1_ASM901964v1_genomic.fna	7934	tet(X2.4)
64	32	GCA_009019875.1_ASM901987v1_genomic.fna	362682	tet(X2.4)
65	33	GCA_009019885.1_ASM901988v1_genomic.fna	65297	tet(X2.4)
66	34	GCA_014219015.1_ASM1421901v1_genomic.fna	1323	tet(X2.4)
67	35	HeQ_2017__SZAXPI029582-100__bin.5	1736	tet(X2.4)
68	36	NielsenHB_2014__O2_UC44_2__bin.29	2767	tet(X2.4)
69	37	SRS1719096_9_k119_1573	1991	tet(X2.4)
70	38	SRS1735602_4_k119_886	1991	tet(X2.4)
71	39	SRS1735649_30_k119_4853	1991	tet(X2.4)
72	40	SRS259546_1_k89_2844	1931	tet(X2.4)
73	41	SRS259553_12_k89_4070	1972	tet(X2.4)
74	42	SRS294903_18_k89_3345	1895	tet(X2.4)
75	43	SRS294929_19_k89_67078	1685	tet(X2.4)
76	44	SRS295028_4_k89_5432	1931	tet(X2.4)
77	45	QinN_2014__LD-44__bin.59	1505	tet(X2.4)
78	>Cluster 4
79	0	BackhedF_2015__SID598_12M__bin.1	10433	tet(X2)
80	1	ERS473205_6_k99_8343	10512	tet(X2)
81	2	ERS537332_88_k99_123828	2962	tet(X2)
82	3	GCA_000601055.1_ASM60105v1_genomic.fna	14349	tet(X2)
83	4	GCA_007896595.1_ASM789659v1_genomic.fna	352278	tet(X2)
84	5	GCA_009678725.1_ASM967872v1_genomic.fna	4433	tet(X2)
85	6	GCA_900761325.1_SRS058070_29_genomic.fna	14994	tet(X2.2)
86	7	HMP_2012__SRS017821__bin.38	5394	tet(X2)
87	8	LoombaR_2017__SID1003_aac__bin.20	10468	tet(X2)
88	9	LoombaR_2017__SID1015_aao__bin.13	7782	tet(X2)
89	10	LoombaR_2017__SID5458_vgp__bin.6	7797	tet(X2)
90	11	SRS000997_7_k119_11163	11166	tet(X2)
91	12	SRS1719538_11_k119_40899	10641	tet(X2)
92	13	SRS283244_4_k119_11176	11166	tet(X2)
93	14	SRS820603_26_k99_26792	7827	tet(X2)
94	15	QinJ_2012__CON-014__bin.6	7807	tet(X2)
95	16	VogtmannE_2016__MMRS38954404ST-27-0-0__bin.11	10468	tet(X2)
96	17	ZeeviD_2015__PNP_Main_718__bin.19	10530	tet(X2.2)
97	>Cluster 5
98	0	GCA_003336205.1_ASM333620v1_genomic.fna	349994	tet(X2)
99	1	GCA_003984675.1_ASM398467v1_genomic.fna	349994	tet(X2)
100	>Cluster 6
101	0	GCA_009663465.1_ASM966346v1_genomic.fna	348214	tet(X2)
102	>Cluster 7
103	0	GCA_005844235.1_ASM584423v1_genomic.fna	346871	tet(X2)
104	1	VincentC_2016__MM060.2__bin.10	8439	tet(X2)
105	>Cluster 8
106	0	ERS396425_27_k79_12831	2047	tet(X2.4)
107	1	ERS396431_28_k79_69797	2530	tet(X2.4)
108	2	FerrettiP_2018__CA_C10031IS2530FE_t1M15__bin.6	2011	tet(X2.4)
109	3	GCA_009019655.1_ASM901965v1_genomic.fna	2412	tet(X2.4)
110	4	GCA_009019685.1_ASM901968v1_genomic.fna	2279	tet(X2.4)
111	5	LeChatelierE_2013__MH0047__bin.11	4159	tet(X2.4)
112	6	LouisS_2016__AS45_3__bin.2	7420	tet(X2.4)
113	7	SRS1719571_5_k119_1381	2261	tet(X2.6)
114	8	SRS259501_27_k73_7646	1737	tet(X2.4)
115	9	QinN_2014__HD-30__bin.28	1677	tet(X2.4)
116	10	XieH_2016__YSZC12003_37284__bin.26	11166	tet(X2.4)
117	>Cluster 9
118	0	GCA_011326515.1_PDT000705737.1_genomic.fna	3350	Tet(X4)
119	1	GCA_011605175.1_ASM1160517v1_genomic.fna	3385	Tet(X4)
120	2	GCA_013425935.1_ASM1342593v1_genomic.fna	315984	Tet(X4)
121	3	GCA_014528325.1_ASM1452832v1_genomic.fna	2716	Tet(X4)
122	4	GCA_014529315.1_ASM1452931v1_genomic.fna	2800	Tet(X4)
123	5	GCA_014529325.1_ASM1452932v1_genomic.fna	3230	Tet(X4)
124	6	GCA_014904595.1_ASM1490459v1_genomic.fna	2629	Tet(X4)
125	>Cluster 10
126	0	GCA_001412215.1_ASM141221v1_genomic.fna	315177	Tet(X3)
127	>Cluster 11
128	0	ERS396440_50_k89_216701	6599	tet(X2.4)
129	1	LiJ_2014__O2.UC40-1__bin.93	11166	tet(X2.4)
130	2	NielsenHB_2014__O2_UC40_2__bin.23	11166	tet(X2.4)
131	3	NielsenHB_2014__V1_CD31_0__bin.9	2385	tet(X2.4)
132	>Cluster 12
133	0	GCA_009690745.1_ASM969074v1_genomic.fna	306834	tet(X2)
134	>Cluster 13
135	0	GCA_009019185.1_ASM901918v1_genomic.fna	300168	tet(X2.4)
136	1	GCA_009019285.1_ASM901928v1_genomic.fna	141174	tet(X2.4)
137	2	GCA_009019315.1_ASM901931v1_genomic.fna	153607	tet(X2.4)
138	3	GCA_009019385.1_ASM901938v1_genomic.fna	141218	tet(X2.4)
139	4	GCA_009019445.1_ASM901944v1_genomic.fna	110644	tet(X2.4)
140	5	GCA_009020005.1_ASM902000v1_genomic.fna	583657	tet(X2.4)
141	>Cluster 14
142	0	GCA_000529215.1_ANIBUN_1_genomic.fna	4805	Tet(X3)
143	1	GCA_000529235.1_APIBUN_1_genomic.fna	4812	Tet(X3)
144	2	GCA_000805655.1_ASM80565v1_genomic.fna	4707	Tet(X3)
145	3	GCA_002634315.1_ASM263431v1_genomic.fna	3511	Tet(X3)
146	4	GCA_006493975.1_ASM649397v1_genomic.fna	3269	Tet(X3)
147	5	GCA_007570885.1_ASM757088v1_genomic.fna	3106	Tet(X3)
148	6	GCA_009829005.1_ASM982900v1_genomic.fna	4466	Tet(X3)
149	7	GCA_013417035.1_ASM1341703v1_genomic.fna	4037	Tet(X3)
150	8	GCA_013417435.1_ASM1341743v1_genomic.fna	3519	Tet(X3)
151	9	GCA_013417465.1_ASM1341746v1_genomic.fna	4295	Tet(X3)
152	10	GCA_013417575.1_ASM1341757v1_genomic.fna	4304	Tet(X3)
153	11	GCA_013417785.1_ASM1341778v1_genomic.fna	3522	Tet(X3)
154	12	GCA_013417805.1_ASM1341780v1_genomic.fna	3522	Tet(X3)
155	13	GCA_013418165.1_ASM1341816v1_genomic.fna	3528	Tet(X3)
156	14	GCA_013418175.1_ASM1341817v1_genomic.fna	4566	Tet(X3)
157	15	GCA_013418365.1_ASM1341836v1_genomic.fna	3518	Tet(X3)
158	16	GCA_013418745.1_ASM1341874v1_genomic.fna	4295	Tet(X3)
159	17	GCA_013418995.1_ASM1341899v1_genomic.fna	4313	Tet(X3)
160	18	GCA_013419055.1_ASM1341905v1_genomic.fna	3522	Tet(X3)
161	19	GCA_013419295.1_ASM1341929v1_genomic.fna	3519	Tet(X3)
162	20	GCA_013419615.1_ASM1341961v1_genomic.fna	3524	Tet(X3)
163	21	GCA_013419745.1_ASM1341974v1_genomic.fna	2424	Tet(X3)
164	22	GCA_013419985.1_ASM1341998v1_genomic.fna	3524	Tet(X3)
165	23	GCA_013420075.1_ASM1342007v1_genomic.fna	3524	Tet(X3)
166	24	GCA_013420195.1_ASM1342019v1_genomic.fna	3524	Tet(X3)
167	25	GCA_013420285.1_ASM1342028v1_genomic.fna	3528	Tet(X3)
168	26	GCA_013420325.1_ASM1342032v1_genomic.fna	3519	Tet(X3)
169	27	GCA_014218925.1_ASM1421892v1_genomic.fna	287897	Tet(X3)
170	>Cluster 15
171	0	GCA_004183755.1_PDT000333474.1_genomic.fna	2487	Tet(X4)
172	1	GCA_007249975.1_PDT000339560.1_genomic.fna	3536	Tet(X4)
173	2	GCA_007264485.1_PDT000342744.1_genomic.fna	2440	Tet(X4)
174	3	GCA_007352605.1_ASM735260v1_genomic.fna	283255	Tet(X4)
175	4	GCA_008201095.1_PDT000058701.2_genomic.fna	2464	Tet(X4)
176	5	GCA_011604935.1_ASM1160493v1_genomic.fna	2629	Tet(X4)
177	6	GCA_011604975.1_ASM1160497v1_genomic.fna	2629	Tet(X4)
178	7	GCA_011605035.1_ASM1160503v1_genomic.fna	2623	Tet(X4)
179	8	GCA_011605105.1_ASM1160510v1_genomic.fna	2627	Tet(X4)
180	>Cluster 16
181	0	GCA_003459305.1_ASM345930v1_genomic.fna	279910	tet(X2.4)
182	>Cluster 17
183	0	Bengtsson-PalmeJ_2015__TRAVELRES44__bin.44	1923	tet(X2.4)
184	1	GCA_005844805.1_ASM584480v1_genomic.fna	276668	tet(X2.4)
185	>Cluster 18
186	0	ERS396414_57_k85_17871	2810	tet(X2.4)
187	1	ERS608578_71_k95_16041	2770	tet(X2.7)
188	2	LiJ_2014__MH0393__bin.29	11166	tet(X2.4)
189	>Cluster 19
190	0	GCA_012974585.1_ASM1297458v1_genomic.fna	264805	Tet(X6)
191	>Cluster 20
192	0	ERS396337_56_k85_74760	2971	tet(X2.4)
193	1	ERS608592_49_k95_1854	2953	tet(X2.4)
194	2	FengQ_2015__SID31160__bin.21	6281	tet(X2.4)
195	3	GCA_001077245.1_ASM107724v1_genomic.fna	4001	tet(X2.4)
196	4	GCA_003437885.1_ASM343788v1_genomic.fna	261560	tet(X2.4)
197	5	GCA_004556705.1_ASM455670v1_genomic.fna	2965	tet(X2.4)
198	6	GCA_004557945.1_ASM455794v1_genomic.fna	2967	tet(X2.4)
199	7	GCA_902365055.1_MGYG-HGUT-00273_genomic.fna	2812	tet(X2.4)
200	8	NielsenHB_2014__MH0053__bin.22	1981	tet(X2.10)
201	9	ZeeviD_2015__PNP_Main_484__bin.34	2169	tet(X2.4)
202	>Cluster 21
203	0	GCA_004375085.3_ASM437508v3_genomic.fna	259640	tet(X2)
204	>Cluster 22
205	0	GCA_014218905.1_ASM1421890v1_genomic.fna	246927	tet(X2)
206	>Cluster 23
207	0	ERS537282_8_k99_11709	1911	tet(X2.14)
208	1	LiJ_2017__nHM412840__bin.16.fa	242688	tet(X2.4)
209	>Cluster 24
210	0	GCA_001049975.1_PRJEB9439_assembly_1_genomic.fna	3896	tet(X7)
211	1	GCA_002846135.1_ASM284613v1_genomic.fna	241162	tet(X7)
212	2	GCA_007289035.1_PDT000351704.1_genomic.fna	3640	tet(X7)
213	3	GCA_011947185.1_ASM1194718v1_genomic.fna	3796	tet(X7)
214	4	GCA_014900915.1_ASM1490091v1_genomic.fna	3930	tet(X7)
215	5	GCA_014900945.1_ASM1490094v1_genomic.fna	3930	tet(X7)
216	6	GCA_900076595.1_12045_4_13_genomic.fna	3780	tet(X7)
217	7	GCA_900166755.1_Isolate_17_genomic.fna	2035	tet(X7)
218	>Cluster 25
219	0	GCA_004924255.1_ASM492425v1_genomic.fna	239511	Tet(X4)
220	>Cluster 26
221	0	LoombaR_2017__SID5578_fjg__bin.18	11166	tet(X2)
222	1	ZeeviD_2015__PNP_Main_571__bin.16	7869	tet(X2)
223	>Cluster 27
224	0	SRS290679_1_k119_17635	11166	tet(X2)
225	>Cluster 28
226	0	GCA_011604965.1_ASM1160496v1_genomic.fna	11874	Tet(X4)
227	1	GCA_013423805.1_ASM1342380v1_genomic.fna	229493	Tet(X4)
228	>Cluster 29
229	0	GCA_009671105.1_ASM967110v1_genomic.fna	219101	Tet(X4)
230	1	GCA_014528265.1_ASM1452826v1_genomic.fna	14448	Tet(X4)
231	>Cluster 30
232	0	CosteaPI_2017__donald3-11-7-0__bin.51	10105	tet(X2.4)
233	>Cluster 31
234	0	SRS255222_8_k119_3416	11166	tet(X2)
235	1	SRS255500_4_k119_14422	11166	tet(X2)
236	2	SRS255876_6_k119_13812	11166	tet(X2)
237	3	SRS372722_9_k119_5380	11166	tet(X2)
238	>Cluster 32
239	0	ZeeviD_2015__PNP_Main_58__bin.3	11166	tet(X2)
240	>Cluster 33
241	0	ERS396436_23_k85_53236	7166	tet(X2.4)
242	1	LiJ_2014__O2.UC14-1__bin.10	6921	tet(X2.4)
243	2	LiJ_2014__O2.UC36-0__bin.51	7256	tet(X2.4)
244	3	LiJ_2014__O2.UC36-1__bin.46	7256	tet(X2.4)
245	4	NielsenHB_2014__V1_CD19_0__bin.53	4006	tet(X2.4)
246	5	VatanenT_2016__G78654__bin.2	6834	tet(X2.4)
247	6	VatanenT_2016__G80353__bin.1	2044	tet(X2.4)
248	7	VogtmannE_2016__MMRS11932626ST-27-0-0__bin.31	3854	tet(X2.4)
249	>Cluster 34
250	0	ChengpingW_2017__AS58raw__bin.7	6234	tet(X2.4)
251	>Cluster 35
252	0	GCA_003469305.1_ASM346930v1_genomic.fna	203398	tet(X2)
253	>Cluster 36
254	0	GCA_000162555.1_ASM16255v1_genomic.fna	801167	tet(X2)
255	>Cluster 37
256	0	GCA_000191565.1_ASM19156v1_genomic.fna	712291	tet(X45.3)
257	>Cluster 38
258	0	GCA_000195635.1_ASM19563v1_genomic.fna	2208	tet(X2)
259	1	GCA_000243215.1_Odor_lane_YIT_12061_V1_genomic.fna	801167	tet(X2)
260	2	GCA_009101845.1_ASM910184v1_genomic.fna	2896	tet(X2)
261	3	GCA_009101915.1_ASM910191v1_genomic.fna	2014	tet(X2)
262	4	GCA_009102865.1_ASM910286v1_genomic.fna	2014	tet(X2)
263	5	GCA_009102905.1_ASM910290v1_genomic.fna	2896	tet(X2)
264	6	GCA_009102955.1_ASM910295v1_genomic.fna	2896	tet(X2)
265	7	GCA_009102985.1_ASM910298v1_genomic.fna	2014	tet(X2)
266	8	GCA_009102995.1_ASM910299v1_genomic.fna	2896	tet(X2)
267	9	GCA_009103005.1_ASM910300v1_genomic.fna	2896	tet(X2)
268	10	GCA_009103085.1_ASM910308v1_genomic.fna	2014	tet(X2)
269	11	GCA_009103135.1_ASM910313v1_genomic.fna	3720	tet(X2)
270	12	GCA_009684135.1_ASM968413v1_genomic.fna	2014	tet(X2)
271	13	GCA_902374325.1_MGYG-HGUT-01370_genomic.fna	2208	tet(X2)
272	14	GCA_902374615.1_MGYG-HGUT-01399_genomic.fna	801167	tet(X2)
273	15	SRS294970_12_k89_154297	2016	tet(X2)
274	16	QinJ_2012__CON-030__bin.12	2527	tet(X2)
275	17	WenC_2017__N315__bin.52	1744	tet(X2)
276	>Cluster 39
277	0	GCA_000263115.1_Bact_frag_CL07T00C01_V1_genomic.fna	801167	tet(X2.4)
278	>Cluster 40
279	0	GCA_000273095.1_Bact_frag_CL03T00C08_V1_genomic.fna	720339	tet(X2)
280	>Cluster 41
281	0	GCA_000273115.1_Bact_frag_CL03T12C07_V1_genomic.fna	618821	tet(X2)
282	>Cluster 42
283	0	GCA_000273155.1_Bact_frag_CL07T12C05_V1_genomic.fna	801167	tet(X2.4)
284	>Cluster 43
285	0	GCA_000699705.1_ASM69970v1_genomic.fna	525395	tet(X2.2)
286	1	GCA_000699845.1_ASM69984v1_genomic.fna	4737	tet(X2.2)
287	>Cluster 44
288	0	GCA_001077795.1_ASM107779v1_genomic.fna	574686	tet(X45.3)
289	1	GCA_001670805.1_RCAD0147_genomic.fna	2688	tet(X45.3)
290	>Cluster 45
291	0	GCA_001481655.1_ASM148165v1_genomic.fna	801167	tet(X2)
292	1	GCA_014220635.1_ASM1422063v1_genomic.fna	1323	tet(X2)
293	>Cluster 46
294	0	GCA_001670765.2_ASM167076v2_genomic.fna	701437	tet(X2)
295	>Cluster 47
296	0	GCA_002257605.1_ASM225760v1_genomic.fna	801167	tet(X2)
297	>Cluster 48
298	0	ERS537323_78_k99_104612	7841	tet(X2.2)
299	1	GCA_003479635.1_ASM347963v1_genomic.fna	539269	tet(X2.2)
300	2	SRS294960_12_k89_30157	7840	tet(X2.2)
301	>Cluster 49
302	0	GCA_004088395.1_ASM408839v1_genomic.fna	801167	tet(X2)
303	>Cluster 50
304	0	ERS396353_33_k85_4593	2643	tet(X2.5)
305	1	ERS537373_34_k99_44161	1685	tet(X2.5)
306	2	GCA_004167745.1_ASM416774v1_genomic.fna	391327	tet(X2.5)
307	3	GCA_008569025.1_ASM856902v1_genomic.fna	16964	tet(X2.5)
308	4	GCA_008569045.1_ASM856904v1_genomic.fna	584394	tet(X2.5)
309	5	GCA_900757785.1_ERS537373_34_genomic.fna	1686	tet(X2.5)
310	6	SRS294951_3_k89_28630	1759	tet(X2.5)
311	>Cluster 51
312	0	GCA_004337635.1_ASM433763v1_genomic.fna	761119	tet(X2)
313	>Cluster 52
314	0	GCA_006739545.1_ASM673954v1_genomic.fna	801167	tet(X2)
315	>Cluster 53
316	0	GCA_007362475.1_ASM736247v1_genomic.fna	801167	tet(X2)
317	>Cluster 54
318	0	GCA_008274825.1_ASM827482v1_genomic.fna	801167	tet(X2.4)
319	1	GCA_014219105.1_ASM1421910v1_genomic.fna	1388	tet(X2.4)
320	2	GCA_014219135.1_ASM1421913v1_genomic.fna	1388	tet(X2.4)
321	3	GCA_014219145.1_ASM1421914v1_genomic.fna	1388	tet(X2.4)
322	4	GCA_014219165.1_ASM1421916v1_genomic.fna	1388	tet(X2.4)
323	5	GCA_014219205.1_ASM1421920v1_genomic.fna	1388	tet(X2.4)
324	6	GCA_014219235.1_ASM1421923v1_genomic.fna	1388	tet(X2.4)
325	7	GCA_014219245.1_ASM1421924v1_genomic.fna	1388	tet(X2.4)
326	8	GCA_014219325.1_ASM1421932v1_genomic.fna	1388	tet(X2.4)
327	9	GCA_014219335.1_ASM1421933v1_genomic.fna	1388	tet(X2.4)
328	10	GCA_014219385.1_ASM1421938v1_genomic.fna	1388	tet(X2.4)
329	11	GCA_014219455.1_ASM1421945v1_genomic.fna	1388	tet(X2.4)
330	12	GCA_014220795.1_ASM1422079v1_genomic.fna	1388	tet(X2.4)
331	13	GCA_014220805.1_ASM1422080v1_genomic.fna	1388	tet(X2.4)
332	14	GCA_014220845.1_ASM1422084v1_genomic.fna	1388	tet(X2.4)
333	>Cluster 55
334	0	GCA_000184135.2_ASM18413v2_genomic.fna	47800	tet(X45.3)
335	1	GCA_001670685.1_RCAD0150_genomic.fna	88912	tet(X2)
336	2	GCA_009496935.1_ASM949693v1_genomic.fna	578319	tet(X45.3)
337	>Cluster 56
338	0	GCA_009739415.1_ASM973941v1_genomic.fna	801167	tet(X2.4)
339	>Cluster 57
340	0	GCA_009810215.1_ASM981021v1_genomic.fna	801167	tet(X2)
341	>Cluster 58
342	0	GCA_009902355.1_ASM990235v1_genomic.fna	423605	tet(X14)
343	>Cluster 59
344	0	GCA_009914415.1_ASM991441v1_genomic.fna	510659	Tet(X3)
345	1	GCA_012366665.1_ASM1236666v1_genomic.fna	7501	Tet(X3)
346	2	GCA_012366715.1_ASM1236671v1_genomic.fna	7501	Tet(X3)
347	3	GCA_012366755.1_ASM1236675v1_genomic.fna	7501	Tet(X3)
348	4	GCA_012366775.1_ASM1236677v1_genomic.fna	7501	Tet(X3)
349	5	GCA_012366875.1_ASM1236687v1_genomic.fna	7499	Tet(X3)
350	6	GCA_012370955.1_ASM1237095v1_genomic.fna	7500	Tet(X3)
351	7	GCA_012371015.1_ASM1237101v1_genomic.fna	7501	Tet(X3)
352	8	GCA_012371035.1_ASM1237103v1_genomic.fna	7500	Tet(X3)
353	9	GCA_012371115.1_ASM1237111v1_genomic.fna	7499	Tet(X3)
354	10	GCA_012371155.1_ASM1237115v1_genomic.fna	3424	Tet(X3)
355	11	GCA_012371165.1_ASM1237116v1_genomic.fna	4204	Tet(X3)
356	12	GCA_012371235.1_ASM1237123v1_genomic.fna	4204	Tet(X3)
357	13	GCA_012371255.1_ASM1237125v1_genomic.fna	7332	Tet(X3)
358	14	GCA_013417795.1_ASM1341779v1_genomic.fna	3519	Tet(X3)
359	15	GCA_013417855.1_ASM1341785v1_genomic.fna	3519	Tet(X3)
360	16	GCA_013417885.1_ASM1341788v1_genomic.fna	3519	Tet(X3)
361	17	GCA_013418215.1_ASM1341821v1_genomic.fna	7601	Tet(X3)
362	18	GCA_013418255.1_ASM1341825v1_genomic.fna	7599	Tet(X3)
363	19	GCA_013418835.1_ASM1341883v1_genomic.fna	7599	Tet(X3)
364	20	GCA_013418925.1_ASM1341892v1_genomic.fna	7599	Tet(X3)
365	21	GCA_013419025.1_ASM1341902v1_genomic.fna	3522	Tet(X3)
366	22	GCA_013419145.1_ASM1341914v1_genomic.fna	7599	Tet(X3)
367	>Cluster 60
368	0	GCA_009914475.1_ASM991447v1_genomic.fna	782583	Tet(X3)
369	1	GCA_012366785.1_ASM1236678v1_genomic.fna	3288	Tet(X3)
370	>Cluster 61
371	0	GCA_011058315.1_ASM1105831v1_genomic.fna	801167	tet(X2.4)
372	>Cluster 62
373	0	GCA_012366835.1_ASM1236683v1_genomic.fna	1968	Tet(X3)
374	1	GCA_012370815.1_ASM1237081v1_genomic.fna	4204	Tet(X3)
375	2	GCA_012370935.1_ASM1237093v1_genomic.fna	801167	Tet(X3)
376	3	GCA_012371075.1_ASM1237107v1_genomic.fna	4204	Tet(X3)
377	4	GCA_012371125.1_ASM1237112v1_genomic.fna	4204	Tet(X3)
378	5	GCA_012371275.1_ASM1237127v1_genomic.fna	4204	Tet(X3)
379	6	GCA_012371295.1_ASM1237129v1_genomic.fna	4204	Tet(X3)
380	7	GCA_012371355.1_ASM1237135v1_genomic.fna	4272	Tet(X3)
381	8	GCA_013417275.1_ASM1341727v1_genomic.fna	4310	Tet(X3)
382	9	GCA_013417355.1_ASM1341735v1_genomic.fna	4344	Tet(X3)
383	10	GCA_013417415.1_ASM1341741v1_genomic.fna	6535	Tet(X3)
384	11	GCA_013417875.1_ASM1341787v1_genomic.fna	3748	Tet(X3)
385	12	GCA_013418055.1_ASM1341805v1_genomic.fna	3519	Tet(X3)
386	13	GCA_013418235.1_ASM1341823v1_genomic.fna	4308	Tet(X3)
387	14	GCA_013418275.1_ASM1341827v1_genomic.fna	5198	Tet(X3)
388	15	GCA_013419315.1_ASM1341931v1_genomic.fna	3049	Tet(X3)
389	16	GCA_013419325.1_ASM1341932v1_genomic.fna	3049	Tet(X3)
390	17	GCA_013420255.1_ASM1342025v1_genomic.fna	4304	Tet(X3)
391	18	GCA_013420465.1_ASM1342046v1_genomic.fna	3524	Tet(X3)
392	19	GCA_013420545.1_ASM1342054v1_genomic.fna	3514	Tet(X3)
393	>Cluster 63
394	0	GCA_014220055.1_ASM1422005v1_genomic.fna	5580	tet(X2)
395	1	GCA_014220145.1_ASM1422014v1_genomic.fna	419324	tet(X2)
396	2	GCA_014220155.1_ASM1422015v1_genomic.fna	5580	tet(X2)
397	3	GCA_014220165.1_ASM1422016v1_genomic.fna	4167	tet(X2)
398	4	GCA_014220225.1_ASM1422022v1_genomic.fna	5580	tet(X2)
399	5	GCA_014220245.1_ASM1422024v1_genomic.fna	419431	tet(X2)
400	6	GCA_014220265.1_ASM1422026v1_genomic.fna	5580	tet(X2)
401	7	GCA_014220395.1_ASM1422039v1_genomic.fna	5580	tet(X2)
402	8	GCA_014220465.1_ASM1422046v1_genomic.fna	419324	tet(X2)
403	9	GCA_014220475.1_ASM1422047v1_genomic.fna	5580	tet(X2)
404	>Cluster 64
405	0	GCA_014621655.1_ASM1462165v1_genomic.fna	648834	tet(X2)
406	>Cluster 65
407	0	GCA_013420645.1_ASM1342064v1_genomic.fna	3318	Tet(X3)
408	1	GCA_015217905.1_ASM1521790v1_genomic.fna	801167	Tet(X3)
409	>Cluster 66
410	0	GCA_900187185.1_50618_E01_genomic.fna	801167	tet(X2)
411	>Cluster 67
412	0	GCA_007179295.1_ASM717929v1_genomic.fna	801152	Tet(X4)
413	1	GCA_008576375.1_PDT000059303.2_genomic.fna	3539	Tet(X4)
414	2	GCA_010931195.1_PDT000618592.1_genomic.fna	2995	Tet(X4)
415	3	GCA_011605005.1_ASM1160500v1_genomic.fna	2910	Tet(X4)
416	4	GCA_011605415.1_ASM1160541v1_genomic.fna	3695	Tet(X4)
417	5	GCA_012297045.1_PDT000538618.1_genomic.fna	2754	Tet(X4)
418	6	GCA_012502375.1_PDT000181845.2_genomic.fna	2754	Tet(X4)
419	7	GCA_013077305.1_PDT000181773.2_genomic.fna	2774	Tet(X4)
420	8	GCA_013077385.1_PDT000181768.2_genomic.fna	2754	Tet(X4)
421	9	GCA_013077405.1_PDT000181767.2_genomic.fna	2754	Tet(X4)
422	10	GCA_013420575.1_ASM1342057v1_genomic.fna	3010	Tet(X4)
423	11	GCA_013420625.1_ASM1342062v1_genomic.fna	3010	Tet(X4)
424	12	GCA_014117545.1_ASM1411754v1_genomic.fna	2556	Tet(X4)
425	13	GCA_014527525.1_ASM1452752v1_genomic.fna	3194	Tet(X4)
426	14	GCA_014527645.1_ASM1452764v1_genomic.fna	3739	Tet(X4)
427	15	GCA_014527805.1_ASM1452780v1_genomic.fna	3194	Tet(X4)
428	16	GCA_015069975.1_ASM1506997v1_genomic.fna	3266	Tet(X4)
429	17	GCA_015069995.1_ASM1506999v1_genomic.fna	3274	Tet(X4)
430	>Cluster 68
431	0	GCA_007352595.1_ASM735259v1_genomic.fna	801152	Tet(X4)
432	>Cluster 69
433	0	GCA_009676805.1_ASM967680v1_genomic.fna	593120	Tet(X4)
434	1	GCA_014075335.1_ASM1407533v1_genomic.fna	4608	Tet(X4)
435	>Cluster 70
436	0	GCA_000331695.1_ASM33169v1_genomic.fna	714434	tet(X14)
437	>Cluster 71
438	0	GCA_001671145.1_RCAD0121_genomic.fna	857455	tet(X14)
439	>Cluster 72
440	0	GCA_002899895.2_ASM289989v2_genomic.fna	735093	Tet(X6)
441	>Cluster 73
442	0	GCA_006385095.1_ASM638509v1_genomic.fna	524003	tet(X14)
443	>Cluster 74
444	0	GCA_000806195.1_ASM80619v1_genomic.fna	3466	Tet(X6)
445	1	GCA_009740265.1_ASM974026v1_genomic.fna	801137	Tet(X6)
446	2	GCA_009822135.1_ASM982213v1_genomic.fna	3429	Tet(X6)
447	3	GCA_011174875.1_ASM1117487v1_genomic.fna	3317	Tet(X6)
448	4	GCA_011192225.1_ASM1119222v1_genomic.fna	3314	Tet(X6)
449	5	GCA_012504575.1_PDT000619864.1_genomic.fna	4598	Tet(X6)
450	>Cluster 75
451	0	GCA_009799805.1_ASM979980v1_genomic.fna	801137	tet(X2)
452	>Cluster 76
453	0	GCA_009914335.1_ASM991433v1_genomic.fna	801137	Tet(X6)
454	>Cluster 77
455	0	GCA_011046025.1_ASM1104602v1_genomic.fna	801137	Tet(X6)
456	>Cluster 78
457	0	GCA_009828895.1_ASM982889v1_genomic.fna	42530	Tet(X6)
458	1	GCA_009828975.1_ASM982897v1_genomic.fna	42923	Tet(X6)
459	2	GCA_013171285.1_ASM1317128v1_genomic.fna	801137	Tet(X6)
460	>Cluster 79
461	0	GCA_013171305.1_ASM1317130v1_genomic.fna	713010	Tet(X6)
462	>Cluster 80
463	0	GCA_014305095.1_ASM1430509v1_genomic.fna	703334	tet(X13)
464	1	GCA_014305115.1_ASM1430511v1_genomic.fna	703883	tet(X13)
465	>Cluster 81
466	0	GCA_006864105.1_ASM686410v1_genomic.fna	3934	Tet(X6)
467	1	GCA_011585365.1_PDT000684273.1_genomic.fna	3410	Tet(X6)
468	2	GCA_013417145.1_ASM1341714v1_genomic.fna	6345	Tet(X3)
469	3	GCA_013417345.1_ASM1341734v1_genomic.fna	6470	Tet(X3)
470	4	GCA_013418435.1_ASM1341843v1_genomic.fna	5766	Tet(X3)
471	5	GCA_013418445.1_ASM1341844v1_genomic.fna	3417	Tet(X3)
472	6	GCA_013418455.1_ASM1341845v1_genomic.fna	6470	Tet(X3)
473	7	GCA_013418575.1_ASM1341857v1_genomic.fna	6470	Tet(X3)
474	8	GCA_013418645.1_ASM1341864v1_genomic.fna	6470	Tet(X3)
475	9	GCA_013418655.1_ASM1341865v1_genomic.fna	6469	Tet(X3)
476	10	GCA_013418915.1_ASM1341891v1_genomic.fna	2747	Tet(X3)
477	11	GCA_013419215.1_ASM1341921v1_genomic.fna	6812	Tet(X3)
478	12	GCA_013419225.1_ASM1341922v1_genomic.fna	5643	Tet(X3)
479	13	GCA_013419455.1_ASM1341945v1_genomic.fna	6464	Tet(X3)
480	14	GCA_015218525.1_ASM1521852v1_genomic.fna	569595	Tet(X3)
481	>Cluster 82
482	0	GCA_015218885.1_ASM1521888v1_genomic.fna	614852	Tet(X4)
483	>Cluster 83
484	0	GCA_000734055.1_ASM73405v1_genomic.fna	801137	tet(X14)
485	>Cluster 84
486	0	GCA_001051075.1_ASM105107v1_genomic.fna	567494	tet(X14)
487	1	GCA_001670735.1_RCAD0111_genomic.fna	1333	tet(X11)
488	>Cluster 85
489	0	GCA_001051115.1_ASM105111v1_genomic.fna	520834	tet(X14)
490	>Cluster 86
491	0	GCA_000295655.1_ASM29565v1_genomic.fna	430604	tet(X14)
492	1	GCA_009690695.1_ASM969069v1_genomic.fna	196701	tet(X12)
493	>Cluster 87
494	0	GCA_014219685.1_ASM1421968v1_genomic.fna	195880	tet(X2)
495	1	GCA_014219745.1_ASM1421974v1_genomic.fna	196381	tet(X2)
496	2	GCA_014219775.1_ASM1421977v1_genomic.fna	195362	tet(X2)
497	3	GCA_014219815.1_ASM1421981v1_genomic.fna	196381	tet(X2)
498	>Cluster 88
499	0	GCA_009690775.1_ASM969077v1_genomic.fna	195744	tet(X12)
500	>Cluster 89
501	0	GCA_014220735.1_ASM1422073v1_genomic.fna	195726	tet(X2)
502	>Cluster 90
503	0	GCA_013394265.1_ASM1339426v1_genomic.fna	495344	Tet(X6)
504	>Cluster 91
505	0	GCA_011492885.1_ASM1149288v1_genomic.fna	193098	Tet(X4)
506	>Cluster 92
507	0	LiJ_2014__MH0334__bin.20	11166	tet(X2.4)
508	>Cluster 93
509	0	GCA_008807135.1_ASM880713v1_genomic.fna	190128	Tet(X4)
510	1	GCA_011492985.1_ASM1149298v1_genomic.fna	190391	Tet(X4)
511	2	GCA_013375195.1_ASM1337519v1_genomic.fna	190381	Tet(X4)
512	3	GCA_013694345.1_ASM1369434v1_genomic.fna	190381	Tet(X4)
513	>Cluster 94
514	0	SRS1719193_6_k119_724	6425	tet(X2.4)
515	1	SRS1719470_17_k119_1542	6425	tet(X2.4)
516	2	SRS1719471_6_k119_2200	6425	tet(X2.4)
517	3	VatanenT_2016__G78607__bin.1	6361	tet(X2.4)
518	>Cluster 95
519	0	GCA_009671125.1_ASM967112v1_genomic.fna	186058	Tet(X4)
520	>Cluster 96
521	0	GCA_014219045.1_ASM1421904v1_genomic.fna	185175	tet(X2.4)
522	1	GCA_014219055.1_ASM1421905v1_genomic.fna	185175	tet(X2.4)
523	>Cluster 97
524	0	GCA_000163675.1_ASM16367v1_genomic.fna	182472	tet(X2)
525	>Cluster 98
526	0	GCA_009670965.1_RCAD0416_genomic.fna	5883	tet(X13)
527	1	GCA_014779605.1_ASM1477960v1_genomic.fna	175597	Tet(X6)
528	>Cluster 99
529	0	FerrettiP_2018__CA_C10023IS2393FE_t2M15__bin.2	10379	tet(X2.2)
530	1	SRS294823_14_k89_257	3081	tet(X2.2)
531	2	ZeeviD_2015__PNP_Main_334__bin.7	8643	tet(X2.2)
532	3	ZeeviD_2015__PNP_Main_647__bin.9	3017	tet(X2.2)
533	>Cluster 100
534	0	GCA_011045815.1_ASM1104581v1_genomic.fna	171206	Tet(X6)
535	1	GCA_011045835.1_ASM1104583v1_genomic.fna	171208	Tet(X6)
536	>Cluster 101
537	0	ChengpingW_2017__AS106raw__bin.1	11166	tet(X2)
538	1	SchirmerM_2016__G89061__bin.3	7383	tet(X2)
539	>Cluster 102
540	0	GCA_002217395.1_ASM221739v1_genomic.fna	169171	tet(X13)
541	>Cluster 103
542	0	GCA_011045855.1_ASM1104585v1_genomic.fna	168512	Tet(X6)
543	>Cluster 104
544	0	ZellerG_2014__CCIS64773582ST-4-0__bin.73	6362	tet(X2.5)
545	>Cluster 105
546	0	ERS537211_30_k99_140724	7841	tet(X2.2)
547	1	HMP_2012__SRS018427__bin.14	10442	tet(X2)
548	>Cluster 106
549	0	GCA_012220585.1_ASM1222058v1_genomic.fna	158867	Tet(X6)
550	>Cluster 107
551	0	ZellerG_2014__CCMD25963797ST-21-0__bin.75	6809	tet(X2.4)
552	>Cluster 108
553	0	GCA_003603665.1_ASM360366v1_genomic.fna	153883	tet(X2.4)
554	>Cluster 109
555	0	LiJ_2014__MH0391__bin.43	6401	tet(X2.4)
556	>Cluster 110
557	0	GCA_013418025.1_ASM1341802v1_genomic.fna	6465	Tet(X3)
558	1	GCA_013418085.1_ASM1341808v1_genomic.fna	6465	Tet(X3)
559	2	GCA_013419095.1_ASM1341909v1_genomic.fna	11263	Tet(X3)
560	3	GCA_015218165.1_ASM1521816v1_genomic.fna	148815	Tet(X3)
561	>Cluster 111
562	0	ZeeviD_2015__PNP_Main_79__bin.46	11166	tet(X2.2)
563	>Cluster 112
564	0	GCA_001677935.1_ASM167793v1_genomic.fna	70591	Tet(X6)
565	1	GCA_001677955.1_ASM167795v1_genomic.fna	144470	Tet(X6)
566	>Cluster 113
567	0	GCA_009828985.1_ASM982898v1_genomic.fna	3380	Tet(X3)
568	1	GCA_010918035.1_ASM1091803v1_genomic.fna	140938	Tet(X3)
569	2	GCA_013417075.1_ASM1341707v1_genomic.fna	3417	Tet(X3)
570	3	GCA_013417135.1_ASM1341713v1_genomic.fna	3480	Tet(X3)
571	4	GCA_013417255.1_ASM1341725v1_genomic.fna	3316	Tet(X3)
572	5	GCA_013417705.1_ASM1341770v1_genomic.fna	3650	Tet(X3)
573	6	GCA_013418805.1_ASM1341880v1_genomic.fna	3417	Tet(X3)
574	7	GCA_013418865.1_ASM1341886v1_genomic.fna	3423	Tet(X3)
575	8	GCA_013418945.1_ASM1341894v1_genomic.fna	3422	Tet(X3)
576	9	GCA_013419015.1_ASM1341901v1_genomic.fna	3423	Tet(X3)
577	10	GCA_013419035.1_ASM1341903v1_genomic.fna	3413	Tet(X3)
578	11	GCA_013419245.1_ASM1341924v1_genomic.fna	3729	Tet(X3)
579	12	GCA_013419415.1_ASM1341941v1_genomic.fna	3475	Tet(X3)
580	13	GCA_013419725.1_ASM1341972v1_genomic.fna	3420	Tet(X3)
581	14	GCA_013419875.1_ASM1341987v1_genomic.fna	4201	Tet(X3)
582	15	GCA_013420445.1_ASM1342044v1_genomic.fna	3475	Tet(X3)
583	>Cluster 114
584	0	GCA_003585975.1_ASM358597v1_genomic.fna	553051	tet(X14)
585	>Cluster 115
586	0	GCA_002290425.1_ASM229042v1_genomic.fna	140831	Tet(X4)
587	1	GCA_014075915.1_ASM1407591v1_genomic.fna	4608	Tet(X4)
588	2	GCA_014528195.1_ASM1452819v1_genomic.fna	4525	Tet(X4)
589	>Cluster 116
590	0	GCA_004831135.1_ASM483113v1_genomic.fna	3715	Tet(X4)
591	1	GCA_004831195.1_ASM483119v1_genomic.fna	3715	Tet(X4)
592	2	GCA_004924355.1_ASM492435v1_genomic.fna	138950	Tet(X4)
593	3	GCA_005145955.1_ASM514595v1_genomic.fna	3715	Tet(X4)
594	4	GCA_011604845.1_ASM1160484v1_genomic.fna	3949	Tet(X4)
595	5	GCA_011605015.1_ASM1160501v1_genomic.fna	3517	Tet(X4)
596	6	GCA_013077765.1_PDT000181793.2_genomic.fna	3008	Tet(X4)
597	>Cluster 117
598	0	GCA_010918635.1_ASM1091863v1_genomic.fna	138456	Tet(X3)
599	>Cluster 118
600	0	GCA_010918375.1_ASM1091837v1_genomic.fna	136195	Tet(X3)
601	1	GCA_013416875.1_ASM1341687v1_genomic.fna	3417	Tet(X3)
602	2	GCA_013416895.1_ASM1341689v1_genomic.fna	3418	Tet(X3)
603	3	GCA_013416935.1_ASM1341693v1_genomic.fna	3422	Tet(X3)
604	4	GCA_013416945.1_ASM1341694v1_genomic.fna	2948	Tet(X3)
605	5	GCA_013416955.1_ASM1341695v1_genomic.fna	3417	Tet(X3)
606	6	GCA_013417045.1_ASM1341704v1_genomic.fna	3417	Tet(X3)
607	7	GCA_013417055.1_ASM1341705v1_genomic.fna	3418	Tet(X3)
608	8	GCA_013417165.1_ASM1341716v1_genomic.fna	3417	Tet(X3)
609	9	GCA_013417175.1_ASM1341717v1_genomic.fna	3417	Tet(X3)
610	10	GCA_013417235.1_ASM1341723v1_genomic.fna	3418	Tet(X3)
611	11	GCA_013417265.1_ASM1341726v1_genomic.fna	3417	Tet(X3)
612	12	GCA_013417365.1_ASM1341736v1_genomic.fna	2943	Tet(X3)
613	13	GCA_013417545.1_ASM1341754v1_genomic.fna	3417	Tet(X3)
614	14	GCA_013417925.1_ASM1341792v1_genomic.fna	3418	Tet(X3)
615	15	GCA_013418125.1_ASM1341812v1_genomic.fna	3417	Tet(X3)
616	16	GCA_013418145.1_ASM1341814v1_genomic.fna	5649	Tet(X3)
617	17	GCA_013418555.1_ASM1341855v1_genomic.fna	5644	Tet(X3)
618	18	GCA_013418635.1_ASM1341863v1_genomic.fna	2948	Tet(X3)
619	19	GCA_013418695.1_ASM1341869v1_genomic.fna	2947	Tet(X3)
620	20	GCA_013418755.1_ASM1341875v1_genomic.fna	3417	Tet(X3)
621	21	GCA_013418795.1_ASM1341879v1_genomic.fna	2947	Tet(X3)
622	22	GCA_013419115.1_ASM1341911v1_genomic.fna	3437	Tet(X3)
623	23	GCA_013419195.1_ASM1341919v1_genomic.fna	2947	Tet(X3)
624	24	GCA_013419345.1_ASM1341934v1_genomic.fna	3414	Tet(X3)
625	25	GCA_013419545.1_ASM1341954v1_genomic.fna	3417	Tet(X3)
626	26	GCA_013419635.1_ASM1341963v1_genomic.fna	3641	Tet(X3)
627	27	GCA_013419675.1_ASM1341967v1_genomic.fna	3418	Tet(X3)
628	28	GCA_013419685.1_ASM1341968v1_genomic.fna	3475	Tet(X3)
629	29	GCA_013419715.1_ASM1341971v1_genomic.fna	3418	Tet(X3)
630	30	GCA_013419795.1_ASM1341979v1_genomic.fna	3422	Tet(X3)
631	31	GCA_013419805.1_ASM1341980v1_genomic.fna	3417	Tet(X3)
632	32	GCA_013419845.1_ASM1341984v1_genomic.fna	3417	Tet(X3)
633	33	GCA_013419895.1_ASM1341989v1_genomic.fna	3417	Tet(X3)
634	34	GCA_013419905.1_ASM1341990v1_genomic.fna	3418	Tet(X3)
635	35	GCA_013419975.1_ASM1341997v1_genomic.fna	3417	Tet(X3)
636	36	GCA_013419995.1_ASM1341999v1_genomic.fna	3417	Tet(X3)
637	37	GCA_013420095.1_ASM1342009v1_genomic.fna	3417	Tet(X3)
638	38	GCA_013420135.1_ASM1342013v1_genomic.fna	3414	Tet(X3)
639	39	GCA_013420145.1_ASM1342014v1_genomic.fna	3417	Tet(X3)
640	40	GCA_013420275.1_ASM1342027v1_genomic.fna	3475	Tet(X3)
641	41	GCA_013420425.1_ASM1342042v1_genomic.fna	3417	Tet(X3)
642	42	GCA_013420455.1_ASM1342045v1_genomic.fna	3418	Tet(X3)
643	43	GCA_013420525.1_ASM1342052v1_genomic.fna	3417	Tet(X3)
644	44	GCA_013420765.1_ASM1342076v1_genomic.fna	3422	Tet(X3)
645	45	GCA_013420785.1_ASM1342078v1_genomic.fna	3417	Tet(X3)
646	46	GCA_013420795.1_ASM1342079v1_genomic.fna	3417	Tet(X3)
647	47	GCA_013420805.1_ASM1342080v1_genomic.fna	3976	Tet(X3)
648	>Cluster 119
649	0	GCA_008167565.1_PDT000569651.1_genomic.fna	2758	Tet(X4)
650	1	GCA_008540555.1_PDT000458336.1_genomic.fna	4723	Tet(X4)
651	2	GCA_009905135.1_ASM990513v1_genomic.fna	134426	Tet(X4)
652	3	GCA_011605025.1_ASM1160502v1_genomic.fna	2909	Tet(X4)
653	4	GCA_014657275.1_PDT000838845.1_genomic.fna	4659	Tet(X4)
654	>Cluster 120
655	0	SRS332215_4_k119_692	7906	tet(X2)
656	>Cluster 121
657	0	XieH_2016__YSZC12003_35653__bin.10	11166	tet(X2.5)
658	>Cluster 122
659	0	GCA_010919095.1_ASM1091909v1_genomic.fna	132305	Tet(X3)
660	1	GCA_013416965.1_ASM1341696v1_genomic.fna	4462	Tet(X3)
661	2	GCA_013419335.1_ASM1341933v1_genomic.fna	3768	Tet(X3)
662	>Cluster 123
663	0	GCA_011045795.1_ASM1104579v1_genomic.fna	411163	Tet(X6)
664	>Cluster 124
665	0	GCA_900108395.1_IMG-taxon_2596583585_annotated_assembly_genomic.fna	131480	tet(X45.3)
666	>Cluster 125
667	0	GCA_009905115.1_ASM990511v1_genomic.fna	127645	Tet(X4)
668	>Cluster 126
669	0	FerrettiP_2018__CA_C10042IS2739FE_t5M16__bin.3	6813	tet(X2.4)
670	1	FerrettiP_2018__CA_C10049IS2854FE_t1M16__bin.4	6874	tet(X2.4)
671	>Cluster 127
672	0	GCA_900089075.1_PRJEB14257_genomic.fna	908173	tet(X12)
673	>Cluster 128
674	0	GCA_010918195.1_ASM1091819v1_genomic.fna	121603	Tet(X3)
675	>Cluster 129
676	0	GCA_010917815.1_ASM1091781v1_genomic.fna	120957	Tet(X3)
677	>Cluster 130
678	0	GCA_011045875.1_ASM1104587v1_genomic.fna	118248	Tet(X4)
679	>Cluster 131
680	0	GCA_009296145.1_ASM929614v1_genomic.fna	116992	Tet(X3)
681	>Cluster 132
682	0	GCA_000381365.1_Bact_saly_DSM_18765_V1_genomic.fna	116045	tet(X2)
683	1	GCA_000613685.1_ASM61368v1_genomic.fna	70868	tet(X2)
684	>Cluster 133
685	0	GCA_001695275.1_ASM169527v1_genomic.fna	544171	tet(X2)
686	>Cluster 134
687	0	GCA_001670875.1_RCAD0127_genomic.fna	115757	tet(X47)
688	>Cluster 135
689	0	GCA_009738145.1_ASM973814v1_genomic.fna	115253	Tet(X4)
690	1	GCA_011604925.1_ASM1160492v1_genomic.fna	2913	Tet(X4)
691	2	GCA_011605085.1_ASM1160508v1_genomic.fna	2913	Tet(X4)
692	3	GCA_011605385.1_ASM1160538v1_genomic.fna	2913	Tet(X4)
693	4	GCA_011787945.1_ASM1178794v1_genomic.fna	3987	Tet(X4)
694	5	GCA_012370835.1_ASM1237083v1_genomic.fna	3166	Tet(X4)
695	6	GCA_012370855.1_ASM1237085v1_genomic.fna	3234	Tet(X4)
696	7	GCA_012371425.1_ASM1237142v1_genomic.fna	3166	Tet(X4)
697	8	GCA_012371475.1_ASM1237147v1_genomic.fna	3166	Tet(X4)
698	9	GCA_014219485.1_ASM1421948v1_genomic.fna	3166	Tet(X4)
699	10	GCA_014219525.1_ASM1421952v1_genomic.fna	3166	Tet(X4)
700	11	GCA_014528235.1_ASM1452823v1_genomic.fna	3210	Tet(X4)
701	12	GCA_014904055.1_ASM1490405v1_genomic.fna	3166	Tet(X4)
702	13	GCA_014904075.1_ASM1490407v1_genomic.fna	3166	Tet(X4)
703	14	GCA_014904145.1_ASM1490414v1_genomic.fna	2535	Tet(X4)
704	15	GCA_014904185.1_ASM1490418v1_genomic.fna	3166	Tet(X4)
705	16	GCA_014904215.1_ASM1490421v1_genomic.fna	2550	Tet(X4)
706	17	GCA_014904235.1_ASM1490423v1_genomic.fna	3166	Tet(X4)
707	18	GCA_014904245.1_ASM1490424v1_genomic.fna	2913	Tet(X4)
708	19	GCA_014904265.1_ASM1490426v1_genomic.fna	2913	Tet(X4)
709	20	GCA_014904275.1_ASM1490427v1_genomic.fna	2913	Tet(X4)
710	21	GCA_014904315.1_ASM1490431v1_genomic.fna	2913	Tet(X4)
711	22	GCA_014904325.1_ASM1490432v1_genomic.fna	3166	Tet(X4)
712	23	GCA_014904335.1_ASM1490433v1_genomic.fna	2913	Tet(X4)
713	24	GCA_014904355.1_ASM1490435v1_genomic.fna	2913	Tet(X4)
714	25	GCA_014904375.1_ASM1490437v1_genomic.fna	2913	Tet(X4)
715	26	GCA_014904425.1_ASM1490442v1_genomic.fna	3166	Tet(X4)
716	27	GCA_014904445.1_ASM1490444v1_genomic.fna	3166	Tet(X4)
717	28	GCA_014904455.1_ASM1490445v1_genomic.fna	2913	Tet(X4)
718	29	GCA_014904515.1_ASM1490451v1_genomic.fna	2913	Tet(X4)
719	30	GCA_014904535.1_ASM1490453v1_genomic.fna	9041	Tet(X4)
720	31	GCA_014904545.1_ASM1490454v1_genomic.fna	2913	Tet(X4)
721	32	GCA_014904565.1_ASM1490456v1_genomic.fna	2913	Tet(X4)
722	33	GCA_014904605.1_ASM1490460v1_genomic.fna	3166	Tet(X4)
723	34	GCA_014904635.1_ASM1490463v1_genomic.fna	2913	Tet(X4)
724	35	GCA_014904655.1_ASM1490465v1_genomic.fna	3166	Tet(X4)
725	36	GCA_014904665.1_ASM1490466v1_genomic.fna	3166	Tet(X4)
726	>Cluster 136
727	0	GCA_011045895.1_ASM1104589v1_genomic.fna	114813	Tet(X4)
728	>Cluster 137
729	0	ERS473356_16_k99_2143	8510	tet(X2)
730	>Cluster 138
731	0	GCA_003939335.1_ASM393933v1_genomic.fna	111866	Tet(X3)
732	>Cluster 139
733	0	GCA_011030405.1_ASM1103040v1_genomic.fna	443176	tet(X45.3)
734	>Cluster 140
735	0	GCA_007845585.1_ASM784558v1_genomic.fna	111172	tet(X2)
736	>Cluster 141
737	0	GCA_010918895.1_ASM1091889v1_genomic.fna	110146	Tet(X3)
738	>Cluster 142
739	0	GCA_005124125.1_PDT000494463.1_genomic.fna	109820	tet(X46.2)
740	>Cluster 143
741	0	GCA_001695355.1_ASM169535v1_genomic.fna	408562	tet(X2.4)
742	1	SRS1719387_1_k119_5837	2473	tet(X2.11)
743	2	SRS1719559_7_k119_9282	3024	tet(X2.4)
744	3	VincentC_2016__MM096__bin.8	4027	tet(X2.9)
745	4	XieH_2016__YSZC12003_35523__bin.86	2896	tet(X2.4)
746	>Cluster 144
747	0	GCA_001693695.1_ASM169369v1_genomic.fna	931600	tet(X2.4)
748	1	ZeeviD_2015__PNP_Main_565__bin.20	2411	tet(X2.4)
749	>Cluster 145
750	0	GCA_003721595.1_ASM372159v1_genomic.fna	106550	tet(X46)
751	>Cluster 146
752	0	GCA_001670865.1_ASM167086v1_genomic.fna	106091	tet(X14)
753	>Cluster 147
754	0	GCA_001670605.1_RCAD0142_genomic.fna	106000	tet(X14)
755	>Cluster 148
756	0	LeChatelierE_2013__MH0117__bin.43	6355	tet(X2.4)
757	1	NielsenHB_2014__MH0117__bin.2	6354	tet(X2.4)
758	2	Obregon-TitoAJ_2015__SM11__bin.27	6361	tet(X2.4)
759	>Cluster 149
760	0	GCA_000689515.1_E27107v1_PRJEB5243_genomic.fna	105238	tet(X2.4)
761	>Cluster 150
762	0	GCA_013417065.1_ASM1341706v1_genomic.fna	6342	Tet(X3)
763	1	GCA_013417485.1_ASM1341748v1_genomic.fna	10731	Tet(X3)
764	2	GCA_013417535.1_ASM1341753v1_genomic.fna	10731	Tet(X3)
765	3	GCA_013418545.1_ASM1341854v1_genomic.fna	9984	Tet(X3)
766	4	GCA_013420005.1_ASM1342000v1_genomic.fna	104987	Tet(X3)
767	>Cluster 151
768	0	GCA_009914375.1_ASM991437v1_genomic.fna	103629	Tet(X3)
769	1	GCA_009914395.1_ASM991439v1_genomic.fna	103629	Tet(X3)
770	>Cluster 152
771	0	GCA_012278675.1_ASM1227867v1_genomic.fna	102347	Tet(X4)
772	>Cluster 153
773	0	GCA_900021155.1_CHCKI003_genomic.fna	102311	tet(X2.4)
774	1	LiJ_2014__O2.CD1-0-PT__bin.54	2079	tet(X2.4)
775	2	SRS1735558_14_k119_39768	5502	tet(X2.4)
776	3	VatanenT_2016__G80534__bin.7	4504	tet(X2.4)
777	>Cluster 154
778	0	GCA_008807155.1_ASM880715v1_genomic.fna	101987	Tet(X4)
779	>Cluster 155
780	0	GCA_002025185.1_ASM202518v1_genomic.fna	490634	tet(X12)
781	>Cluster 156
782	0	GCA_002152185.1_ASM215218v1_genomic.fna	406092	tet(X7)
783	>Cluster 157
784	0	ERS473204_10_k99_12546	10663	tet(X2)
785	1	ZeeviD_2015__PNP_Main_384__bin.31	10602	tet(X2)
786	>Cluster 158
787	0	ERS537405_3_k99_41731	6766	tet(X2.4)
788	1	GCA_009019275.1_ASM901927v1_genomic.fna	100503	tet(X2.4)
789	>Cluster 159
790	0	BackhedF_2015__SID546_M__bin.14	8726	tet(X2.4)
791	1	CosteaPI_2017__alien4-11-0-0__bin.24	2624	tet(X2.4)
792	2	ERS473298_9_k99_31857	6848	tet(X2.4)
793	3	LeChatelierE_2013__MH0008__bin.14	2646	tet(X2.4)
794	>Cluster 160
795	0	QinN_2014__HV-9__bin.5	11166	tet(X2.4)
796	>Cluster 161
797	0	LoombaR_2017__SID5401_alw__bin.24	10468	tet(X2)
798	>Cluster 162
799	0	GCA_011691525.1_ASM1169152v1_genomic.fna	97366	Tet(X4)
800	1	GCA_014904175.1_ASM1490417v1_genomic.fna	3678	Tet(X4)
801	2	GCA_014904435.1_ASM1490443v1_genomic.fna	6817	Tet(X4)
802	>Cluster 163
803	0	GCA_003865075.1_ASM386507v1_genomic.fna	96898	tet(X2)
804	>Cluster 164
805	0	GCA_003466675.1_ASM346667v1_genomic.fna	95753	tet(X2.4)
806	>Cluster 165
807	0	GCA_009690665.1_ASM969066v1_genomic.fna	94304	tet(X45.3)
808	>Cluster 166
809	0	FerrettiP_2018__CA_C10020MS2332FE_t0M15__bin.3	6809	tet(X2.4)
810	1	GCA_003465215.1_ASM346521v1_genomic.fna	94098	tet(X2.4)
811	2	NielsenHB_2014__MH0159__bin.39	6806	tet(X2.4)
812	>Cluster 167
813	0	GCA_009914435.1_ASM991443v1_genomic.fna	93847	Tet(X3)
814	1	GCA_013417775.1_ASM1341777v1_genomic.fna	3519	Tet(X3)
815	2	GCA_013417915.1_ASM1341791v1_genomic.fna	3519	Tet(X3)
816	3	GCA_013417935.1_ASM1341793v1_genomic.fna	3519	Tet(X3)
817	4	GCA_013417945.1_ASM1341794v1_genomic.fna	3519	Tet(X3)
818	5	GCA_013418355.1_ASM1341835v1_genomic.fna	4371	Tet(X3)
819	6	GCA_013420185.1_ASM1342018v1_genomic.fna	4800	Tet(X3)
820	>Cluster 168
821	0	GCA_002896355.1_ASM289635v1_genomic.fna	93267	tet(X45.3)
822	>Cluster 169
823	0	GCA_008807295.1_ASM880729v1_genomic.fna	92973	Tet(X4)
824	>Cluster 170
825	0	GCA_001670645.1_RCAD0181_genomic.fna	92857	tet(X45.3)
826	>Cluster 171
827	0	GCA_012976295.1_ASM1297629v1_genomic.fna	92845	tet(X2.4)
828	>Cluster 172
829	0	GCA_003602935.1_ASM360293v1_genomic.fna	92406	tet(X2.4)
830	>Cluster 173
831	0	GCA_013267555.1_ASM1326755v1_genomic.fna	91764	tet(X2.4)
832	>Cluster 174
833	0	GCA_001670695.1_RCAD0123_genomic.fna	90280	tet(X14)
834	>Cluster 175
835	0	GCA_014075595.1_ASM1407559v1_genomic.fna	89748	Tet(X4)
836	>Cluster 176
837	0	ERS608576_22_k95_145266	3643	tet(X2.4)
838	1	SRS294819_20_k89_22785	11166	tet(X2.4)
839	>Cluster 177
840	0	GCA_012371395.1_ASM1237139v1_genomic.fna	8461	Tet(X3)
841	1	GCA_013186005.1_ASM1318600v1_genomic.fna	88406	Tet(X3)
842	>Cluster 178
843	0	GCA_008694085.1_ASM869408v1_genomic.fna	88002	Tet(X5)
844	>Cluster 179
845	0	GCA_003795465.1_ASM379546v1_genomic.fna	87496	tet(X7)
846	>Cluster 180
847	0	ERS396413_21_k85_9730	2956	tet(X2.4)
848	1	GCA_003470675.1_ASM347067v1_genomic.fna	87196	tet(X2.4)
849	>Cluster 181
850	0	HMP_2012__SRS014459__bin.5	9435	tet(X2)
851	1	HMP_2012__SRS015065__bin.60	9435	tet(X2)
852	>Cluster 182
853	0	GCA_014218985.1_ASM1421898v1_genomic.fna	85760	Tet(X6)
854	>Cluster 183
855	0	GCA_009101925.1_ASM910192v1_genomic.fna	84671	tet(X2)
856	>Cluster 184
857	0	HMP_2012__SRS049712__bin.9	11166	tet(X2)
858	>Cluster 185
859	0	GCA_002246485.2_ASM224648v2_genomic.fna	82430	Tet(X4)
860	>Cluster 186
861	0	RaymondF_2016__P22E7__bin.26	7808	tet(X2)
862	>Cluster 187
863	0	GCA_013417655.1_ASM1341765v1_genomic.fna	80590	Tet(X3)
864	>Cluster 188
865	0	HeQ_2017__SZAXPI029491-89__bin.18	6314	tet(X2.4)
866	>Cluster 189
867	0	CosteaPI_2017__daisy-11-0-0__bin.40	3113	tet(X2.5)
868	1	FengQ_2015__SID530373__bin.77	3185	tet(X2.5)
869	2	SRS1735575_6_k119_184	3417	tet(X2.5)
870	3	QinN_2014__LD-1__bin.25	7952	tet(X2.5)
871	4	VatanenT_2016__G78588__bin.2	2265	tet(X2.5)
872	5	VatanenT_2016__G80553__bin.4	4651	tet(X2.5)
873	6	VincentC_2016__MM010__bin.36	6144	tet(X2.5)
874	>Cluster 190
875	0	GCA_005844535.1_ASM584453v1_genomic.fna	77159	tet(X2.4)
876	1	GCA_005844845.1_ASM584484v1_genomic.fna	12902	tet(X2.4)
877	>Cluster 191
878	0	GCA_005844755.1_ASM584475v1_genomic.fna	74946	tet(X2.4)
879	1	GCA_005845305.1_ASM584530v1_genomic.fna	74946	tet(X2.4)
880	>Cluster 192
881	0	GCA_013343215.1_ASM1334321v1_genomic.fna	73803	Tet(X3)
882	1	GCA_013420695.1_ASM1342069v1_genomic.fna	29624	Tet(X3)
883	>Cluster 193
884	0	GCA_002332615.1_ASM233261v1_genomic.fna	73633	tet(X13)
885	>Cluster 194
886	0	ERS473342_86_k99_104194	1992	tet(X2.4)
887	1	LouisS_2016__AS53_24__bin.15	11166	tet(X2.4)
888	>Cluster 195
889	0	GCA_002360925.1_ASM236092v1_genomic.fna	72230	tet(X13)
890	>Cluster 196
891	0	HMP_2012__SRS017521__bin.60	11166	tet(X2)
892	>Cluster 197
893	0	LeChatelierE_2013__MH0133__bin.1	11165	tet(X2.5)
894	1	NielsenHB_2014__MH0133__bin.30	11165	tet(X2.5)
895	>Cluster 198
896	0	Bengtsson-PalmeJ_2015__TRAVELRES23__bin.37	7260	tet(X2.4)
897	>Cluster 199
898	0	CosteaPI_2017__SID713B015-11-0-0__bin.20	6361	tet(X2.4)
899	1	QinN_2014__HV-22__bin.10	11166	tet(X2.4)
900	>Cluster 200
901	0	ERS473221_4_k99_1942	3513	tet(X2.5)
902	1	SRS1719216_14_k119_26042	7230	tet(X2.5)
903	2	SRS1719506_15_k119_17485	11166	tet(X2.5)
904	3	QinJ_2012__DLM002__bin.6	8812	tet(X2.5)
905	>Cluster 201
906	0	GCA_012976745.1_ASM1297674v1_genomic.fna	68938	tet(X2)
907	>Cluster 202
908	0	GCA_002246085.1_ASM224608v1_genomic.fna	3983	Tet(X4)
909	1	GCA_007352615.1_ASM735261v1_genomic.fna	68714	Tet(X4)
910	2	GCA_012102865.1_ASM1210286v1_genomic.fna	4217	Tet(X4)
911	3	GCA_014529305.1_ASM1452930v1_genomic.fna	4261	Tet(X4)
912	>Cluster 203
913	0	NielsenHB_2014__O2_UC31_2__bin.29	6280	tet(X2.4)
914	>Cluster 204
915	0	Bengtsson-PalmeJ_2015__TRAVELRES45__bin.34	11166	tet(X2)
916	>Cluster 205
917	0	GCA_013394285.1_ASM1339428v1_genomic.fna	66277	Tet(X5)
918	>Cluster 206
919	0	ChengpingW_2017__AS94raw__bin.21	6400	tet(X2.5)
920	1	QinJ_2012__T2D-055__bin.12	6401	tet(X2.5)
921	>Cluster 207
922	0	NielsenHB_2014__V1_CD8_0__bin.13	5228	tet(X2.4)
923	1	NielsenHB_2014__V1_UC33_0__bin.51	11166	tet(X2.4)
924	>Cluster 208
925	0	GCA_003468545.1_ASM346854v1_genomic.fna	62553	tet(X2.5)
926	>Cluster 209
927	0	GCA_000689455.1_E18064v1_PRJEB5242_genomic.fna	62025	tet(X2.4)
928	>Cluster 210
929	0	GCA_012366885.1_ASM1236688v1_genomic.fna	15449	Tet(X3)
930	1	GCA_012370895.1_ASM1237089v1_genomic.fna	60323	Tet(X3)
931	2	GCA_012371455.1_ASM1237145v1_genomic.fna	19959	Tet(X3)
932	>Cluster 211
933	0	GCA_005844895.1_ASM584489v1_genomic.fna	60226	tet(X2)
934	>Cluster 212
935	0	ZeeviD_2015__PNP_Main_578__bin.10	9505	tet(X2.4)
936	>Cluster 213
937	0	GCA_009671045.1_ASM967104v1_genomic.fna	59353	Tet(X4)
938	1	GCA_009671085.1_ASM967108v1_genomic.fna	59351	Tet(X4)
939	2	GCA_011604865.1_ASM1160486v1_genomic.fna	8901	Tet(X4)
940	3	GCA_011605115.1_ASM1160511v1_genomic.fna	6857	Tet(X4)
941	4	GCA_011605135.1_ASM1160513v1_genomic.fna	7295	Tet(X4)
942	5	GCA_011605285.1_ASM1160528v1_genomic.fna	7295	Tet(X4)
943	6	GCA_014219545.1_ASM1421954v1_genomic.fna	6945	Tet(X4)
944	>Cluster 214
945	0	GCA_009932355.1_ASM993235v1_genomic.fna	59217	tet(X14)
946	>Cluster 215
947	0	GCA_900494955.1_24276_2_174_genomic.fna	57765	Tet(X3)
948	>Cluster 216
949	0	GCA_900496045.1_24276_2_288_genomic.fna	57567	Tet(X3)
950	>Cluster 217
951	0	GCA_013171325.1_ASM1317132v1_genomic.fna	57105	Tet(X4)
952	>Cluster 218
953	0	GCA_008080655.1_ASM808065v1_genomic.fna	57104	Tet(X4)
954	>Cluster 219
955	0	HeQ_2017__SZAXPI029588-107__bin.34	10089	tet(X2.5)
956	1	SchirmerM_2016__G88863__bin.26	7774	tet(X2.5)
957	>Cluster 220
958	0	ERS473278_29_k99_1951	7699	tet(X2)
959	1	GCA_007556425.1_ASM755642v1_genomic.fna	54341	tet(X2)
960	>Cluster 221
961	0	GCA_012371315.1_ASM1237131v1_genomic.fna	54306	Tet(X3)
962	1	GCA_012371365.1_ASM1237136v1_genomic.fna	17564	Tet(X3)
963	>Cluster 222
964	0	GCA_012278735.1_ASM1227873v1_genomic.fna	53584	Tet(X3)
965	1	GCA_012366955.1_ASM1236695v1_genomic.fna	7498	Tet(X3)
966	2	GCA_012370915.1_ASM1237091v1_genomic.fna	7612	Tet(X3)
967	>Cluster 223
968	0	BackhedF_2015__SID240_12M__bin.9	6804	tet(X2.4)
969	>Cluster 224
970	0	GCA_001305175.1_ASM130517v1_genomic.fna	52983	tet(X2.2)
971	>Cluster 225
972	0	GCA_013116755.1_ASM1311675v1_genomic.fna	52972	tet(X2)
973	>Cluster 226
974	0	WenC_2017__RA016__bin.24	6539	tet(X2.5)
975	>Cluster 227
976	0	GCA_012976765.1_ASM1297676v1_genomic.fna	52263	tet(X2)
977	>Cluster 228
978	0	GCA_003458275.1_ASM345827v1_genomic.fna	51967	tet(X2)
979	>Cluster 229
980	0	LoombaR_2017__SID1040_ban__bin.26	11166	tet(X2)
981	1	SRS371888_3_k119_234	7862	tet(X2)
982	2	SRS373206_6_k119_2136	7862	tet(X2)
983	>Cluster 230
984	0	GCA_009670975.1_RCAD0414_genomic.fna	51043	tet(X2)
985	>Cluster 231
986	0	GCA_014522225.1_ASM1452222v1_genomic.fna	50626	Tet(X4)
987	>Cluster 232
988	0	GCA_003603075.1_ASM360307v1_genomic.fna	50083	tet(X2)
989	>Cluster 233
990	0	GCA_009101505.1_ASM910150v1_genomic.fna	19018	tet(X2)
991	1	GCA_009101515.1_ASM910151v1_genomic.fna	19516	tet(X2)
992	2	GCA_009101555.1_ASM910155v1_genomic.fna	49800	tet(X2)
993	3	GCA_009101565.1_ASM910156v1_genomic.fna	48092	tet(X2)
994	4	GCA_009101625.1_ASM910162v1_genomic.fna	46456	tet(X2)
995	5	GCA_009101635.1_ASM910163v1_genomic.fna	16299	tet(X2)
996	6	GCA_009101645.1_ASM910164v1_genomic.fna	16514	tet(X2)
997	7	GCA_009101665.1_ASM910166v1_genomic.fna	16784	tet(X2)
998	8	GCA_009101685.1_ASM910168v1_genomic.fna	46743	tet(X2)
999	9	GCA_009101705.1_ASM910170v1_genomic.fna	46743	tet(X2)
1000	10	GCA_009101745.1_ASM910174v1_genomic.fna	19516	tet(X2)
1001	11	GCA_009101775.1_ASM910177v1_genomic.fna	17080	tet(X2)
1002	12	GCA_009102135.1_ASM910213v1_genomic.fna	46724	tet(X2)
1003	13	GCA_009102145.1_ASM910214v1_genomic.fna	16592	tet(X2)
1004	14	GCA_009102165.1_ASM910216v1_genomic.fna	37782	tet(X2)
1005	15	GCA_009102185.1_ASM910218v1_genomic.fna	16592	tet(X2)
1006	16	GCA_009102225.1_ASM910222v1_genomic.fna	46534	tet(X2)
1007	17	GCA_009102245.1_ASM910224v1_genomic.fna	16592	tet(X2)
1008	18	GCA_009102265.1_ASM910226v1_genomic.fna	25854	tet(X2)
1009	19	GCA_009102305.1_ASM910230v1_genomic.fna	16862	tet(X2)
1010	20	GCA_009102325.1_ASM910232v1_genomic.fna	17795	tet(X2)
1011	21	GCA_009102375.1_ASM910237v1_genomic.fna	32249	tet(X2)
1012	22	GCA_009102385.1_ASM910238v1_genomic.fna	16592	tet(X2)
1013	23	GCA_009102405.1_ASM910240v1_genomic.fna	16592	tet(X2)
1014	24	GCA_009102425.1_ASM910242v1_genomic.fna	34912	tet(X2)
1015	25	GCA_009102455.1_ASM910245v1_genomic.fna	28686	tet(X2)
1016	26	GCA_009102465.1_ASM910246v1_genomic.fna	16862	tet(X2)
1017	27	GCA_009102485.1_ASM910248v1_genomic.fna	16592	tet(X2)
1018	28	GCA_009102505.1_ASM910250v1_genomic.fna	46534	tet(X2)
1019	29	GCA_009102525.1_ASM910252v1_genomic.fna	19860	tet(X2)
1020	30	GCA_009102545.1_ASM910254v1_genomic.fna	49740	tet(X2)
1021	31	GCA_009102575.1_ASM910257v1_genomic.fna	16592	tet(X2)
1022	32	GCA_009102625.1_ASM910262v1_genomic.fna	16862	tet(X2)
1023	33	GCA_009103215.1_ASM910321v1_genomic.fna	46534	tet(X2)
1024	34	GCA_009153235.1_ASM915323v1_genomic.fna	19590	tet(X2)
1025	35	HMP_2012__SRS018817__bin.33	10468	tet(X2)
1026	36	SRS294936_19_k89_78851	7840	tet(X2)
1027	>Cluster 234
1028	0	GCA_013418335.1_ASM1341833v1_genomic.fna	49712	Tet(X3)
1029	>Cluster 235
1030	0	GCA_003437935.1_ASM343793v1_genomic.fna	49196	tet(X2.5)
1031	>Cluster 236
1032	0	NielsenHB_2014__V1_UC31_4__bin.7	11166	tet(X2.4)
1033	1	NielsenHB_2014__V1_UC58_0__bin.57	2892	tet(X2.4)
1034	2	ZellerG_2014__CCMD45988061ST-21-0__bin.12	3154	tet(X2.4)
1035	>Cluster 237
1036	0	WenC_2017__RA019__bin.12	8405	tet(X2.13)
1037	>Cluster 238
1038	0	ZeeviD_2015__PNP_Main_763__bin.13	6406	tet(X2.2)
1039	>Cluster 239
1040	0	Bengtsson-PalmeJ_2015__TRAVELRES46__bin.131	11166	tet(X2)
1041	>Cluster 240
1042	0	LeChatelierE_2013__MH0186__bin.17	11166	tet(X2)
1043	1	NielsenHB_2014__MH0186__bin.12	11166	tet(X2)
1044	>Cluster 241
1045	0	GCA_008570805.1_ASM857080v1_genomic.fna	45112	tet(X2)
1046	1	GCA_008570835.1_ASM857083v1_genomic.fna	44837	tet(X2)
1047	2	GCA_008570885.1_ASM857088v1_genomic.fna	24027	tet(X2)
1048	3	GCA_008570915.1_ASM857091v1_genomic.fna	19204	tet(X2)
1049	4	GCA_008570955.1_ASM857095v1_genomic.fna	18775	tet(X2)
1050	5	GCA_008570985.1_ASM857098v1_genomic.fna	18469	tet(X2)
1051	6	GCA_008570995.1_ASM857099v1_genomic.fna	18860	tet(X2)
1052	7	GCA_008571085.1_ASM857108v1_genomic.fna	44988	tet(X2)
1053	8	GCA_008571105.1_ASM857110v1_genomic.fna	18860	tet(X2)
1054	9	GCA_008571155.1_ASM857115v1_genomic.fna	44988	tet(X2)
1055	10	GCA_008571165.1_ASM857116v1_genomic.fna	44988	tet(X2)
1056	11	GCA_008571195.1_ASM857119v1_genomic.fna	45123	tet(X2)
1057	12	GCA_008571265.1_ASM857126v1_genomic.fna	44837	tet(X2)
1058	>Cluster 242
1059	0	GCA_014075795.1_ASM1407579v1_genomic.fna	44691	Tet(X4)
1060	>Cluster 243
1061	0	GCA_014075475.1_ASM1407547v1_genomic.fna	44690	Tet(X4)
1062	>Cluster 244
1063	0	NielsenHB_2014__V1_UC34_0__bin.53	6280	tet(X2.4)
1064	>Cluster 245
1065	0	GCA_012366735.1_ASM1236673v1_genomic.fna	7500	Tet(X3)
1066	1	GCA_013418265.1_ASM1341826v1_genomic.fna	43578	Tet(X3)
1067	2	GCA_013418285.1_ASM1341828v1_genomic.fna	43577	Tet(X3)
1068	>Cluster 246
1069	0	GCA_009828885.1_ASM982888v1_genomic.fna	43087	Tet(X6)
1070	>Cluster 247
1071	0	GCA_001058755.1_ASM105875v1_genomic.fna	42781	tet(X2.4)
1072	1	GCA_001058775.1_ASM105877v1_genomic.fna	42781	tet(X2.4)
1073	2	GCA_004561455.1_ASM456145v1_genomic.fna	4566	tet(X2.4)
1074	3	VincentC_2016__MM022.1__bin.7	6873	tet(X2.4)
1075	>Cluster 248
1076	0	GCA_012278715.1_ASM1227871v1_genomic.fna	42489	Tet(X3)
1077	1	GCA_012370875.1_ASM1237087v1_genomic.fna	42489	Tet(X3)
1078	2	GCA_012371045.1_ASM1237104v1_genomic.fna	42735	Tet(X3)
1079	>Cluster 249
1080	0	ERS608516_17_k95_21764	6846	tet(X2.4)
1081	1	GCA_009494345.1_ASM949434v1_genomic.fna	31660	tet(X2.4)
1082	2	GCA_009494455.1_ASM949445v1_genomic.fna	17334	tet(X2.4)
1083	3	GCA_009494485.1_ASM949448v1_genomic.fna	42216	tet(X2.4)
1084	>Cluster 250
1085	0	LiJ_2014__MH0280__bin.85	11166	tet(X2.4)
1086	>Cluster 251
1087	0	BackhedF_2015__SID53_4M__bin.6	11166	tet(X2.4)
1088	1	ERS473279_4_k99_52877	7506	tet(X2.4)
1089	2	ERS473290_32_k99_102540	3729	tet(X2.4)
1090	>Cluster 252
1091	0	VatanenT_2016__G69206__bin.8	11166	tet(X2)
1092	>Cluster 253
1093	0	GCA_001039445.1_ASM103944v1_genomic.fna	38914	tet(X2.5)
1094	1	ZellerG_2014__CCIS28384594ST-4-0__bin.17	5962	tet(X2.5)
1095	>Cluster 254
1096	0	GCA_900624825.1_82E8_genomic.fna	38898	tet(X2)
1097	1	SRS259540_8_k89_17141	1617	tet(X2)
1098	>Cluster 255
1099	0	QinN_2014__LD-91__bin.1	11166	tet(X2.4)
1100	>Cluster 256
1101	0	GCA_900241005.1_PRJEB22714_genomic.fna	38073	tet(X2.4)
1102	>Cluster 257
1103	0	GCA_013417755.1_ASM1341775v1_genomic.fna	4285	Tet(X3)
1104	1	GCA_013419355.1_ASM1341935v1_genomic.fna	4285	Tet(X3)
1105	2	GCA_013419915.1_ASM1341991v1_genomic.fna	38038	Tet(X3)
1108	>Cluster 259
1109	0	LiJ_2017__H3M616753__bin.6	6809	tet(X2.12)
1110	>Cluster 260
1111	0	GCA_013417635.1_ASM1341763v1_genomic.fna	37449	Tet(X3)
1112	>Cluster 261
1113	0	GCA_013417245.1_ASM1341724v1_genomic.fna	37141	Tet(X3)
1114	1	GCA_013418375.1_ASM1341837v1_genomic.fna	3416	Tet(X3)
1115	2	GCA_013418465.1_ASM1341846v1_genomic.fna	3416	Tet(X3)
1116	3	GCA_013418475.1_ASM1341847v1_genomic.fna	3416	Tet(X3)
1117	4	GCA_013418535.1_ASM1341853v1_genomic.fna	3416	Tet(X3)
1118	5	GCA_013419925.1_ASM1341992v1_genomic.fna	3417	Tet(X3)
1119	6	GCA_013420015.1_ASM1342001v1_genomic.fna	3837	Tet(X3)
1120	>Cluster 262
1121	0	GCA_009690655.1_ASM969065v1_genomic.fna	1332	tet(X47)
1122	1	GCA_009690705.1_ASM969070v1_genomic.fna	1332	tet(X47)
1123	2	LeChatelierE_2013__MH0146__bin.13	11166	tet(X47)
1124	3	NielsenHB_2014__MH0146__bin.26	11166	tet(X47)
1125	>Cluster 263
1126	0	GCA_005844935.1_ASM584493v1_genomic.fna	36634	tet(X2.4)
1127	>Cluster 264
1128	0	GCA_013419515.1_ASM1341951v1_genomic.fna	36552	Tet(X3)
1129	1	GCA_013419525.1_ASM1341952v1_genomic.fna	36555	Tet(X3)
1130	>Cluster 265
1131	0	ZeeviD_2015__PNP_Main_494__bin.21	7869	tet(X2)
1132	>Cluster 266
1133	0	ZeeviD_2015__PNP_Main_524__bin.28	7059	tet(X2.4)
1134	>Cluster 267
1135	0	VatanenT_2016__G78513__bin.2	6401	tet(X2.4)
1136	1	VatanenT_2016__G80579__bin.1	6401	tet(X2.4)
1137	>Cluster 268
1138	0	GCA_007341375.1_ASM734137v1_genomic.fna	35516	tet(X2)
1139	>Cluster 269
1140	0	NielsenHB_2014__V1_CD3_0__bin.5	5948	tet(X45.3)
1141	1	ZeeviD_2015__PNP_Main_474__bin.1	6188	tet(X45.2)
1142	2	ZeeviD_2015__PNP_Main_475__bin.37	1588	tet(X45.2)
1143	3	ZeeviD_2015__PNP_Main_61__bin.8	8432	tet(X45.2)
1144	>Cluster 270
1145	0	GCA_001535615.1_ASM153561v1_genomic.fna	33653	tet(X2.4)
1146	>Cluster 271
1147	0	GCA_904381355.1_Chicken_18_mag_175_genomic.fna	33287	tet(X2.4)
1148	>Cluster 272
1149	0	GCA_013419625.1_ASM1341962v1_genomic.fna	33014	Tet(X3)
1150	1	GCA_013420085.1_ASM1342008v1_genomic.fna	14903	Tet(X3)
1151	>Cluster 273
1152	0	GCA_013417645.1_ASM1341764v1_genomic.fna	5644	Tet(X3)
1153	1	GCA_013418685.1_ASM1341868v1_genomic.fna	32945	Tet(X3)
1154	2	GCA_013418735.1_ASM1341873v1_genomic.fna	5644	Tet(X3)
1155	>Cluster 274
1156	0	QinJ_2012__T2D-103__bin.47	7834	tet(X2)
1157	>Cluster 275
1158	0	GCA_003471885.1_ASM347188v1_genomic.fna	32643	tet(X2.4)
1159	>Cluster 276
1160	0	SRS294900_33_k89_3647	2589	tet(X2.5)
1161	1	XieH_2016__YSZC12003_35706__bin.51	11166	tet(X2.4)
1162	>Cluster 277
1163	0	GCA_013417555.1_ASM1341755v1_genomic.fna	32119	Tet(X3)
1164	1	GCA_013419835.1_ASM1341983v1_genomic.fna	9669	Tet(X3)
1165	>Cluster 278
1166	0	GCA_001578565.1_ASM157856v1_genomic.fna	31018	tet(X2.5)
1167	>Cluster 279
1168	0	FengQ_2015__SID31874__bin.53	6361	tet(X2.7)
1169	>Cluster 280
1170	0	GCA_009019235.1_ASM901923v1_genomic.fna	26984	tet(X2.4)
1171	1	GCA_009019735.1_ASM901973v1_genomic.fna	30653	tet(X2.4)
1172	2	GCA_009019775.1_ASM901977v1_genomic.fna	30697	tet(X2.4)
1173	>Cluster 281
1174	0	GCA_012366895.1_ASM1236689v1_genomic.fna	30000	Tet(X3)
1175	1	GCA_012366935.1_ASM1236693v1_genomic.fna	30353	Tet(X3)
1176	>Cluster 282
1177	0	BackhedF_2015__SID385_M__bin.13	11166	tet(X2)
1178	1	ERS473224_21_k99_103499	11166	tet(X2)
1179	>Cluster 283
1180	0	ERS537290_78_k99_123867	9408	tet(X2)
1181	>Cluster 284
1182	0	ZeeviD_2015__PNP_Main_129__bin.45	6750	tet(X2)
1183	>Cluster 285
1184	0	GCA_013419235.1_ASM1341923v1_genomic.fna	29575	Tet(X3)
1185	>Cluster 286
1186	0	GCA_005079765.1_PDT000312723.2_genomic.fna	29140	tet(X46.2)
1187	>Cluster 287
1188	0	GCA_000162535.1_ASM16253v1_genomic.fna	29139	tet(X2)
1189	>Cluster 288
1190	0	CosteaPI_2017__halbarad-11-2-0__bin.35	11166	tet(X2.4)
1191	>Cluster 289
1192	0	GCA_000599025.1_ASM59902v1_genomic.fna	5449	tet(X2.2)
1193	1	GCA_000599125.1_ASM59912v1_genomic.fna	28474	tet(X2.2)
1194	2	GCA_000599345.1_ASM59934v1_genomic.fna	28621	tet(X2.2)
1195	>Cluster 290
1196	0	NielsenHB_2014__V1_UC45_0__bin.1	7951	tet(X2.5)
1197	>Cluster 291
1198	0	GCA_009663485.1_ASM966348v1_genomic.fna	26687	tet(X2)
1199	>Cluster 292
1200	0	QinN_2014__LD-87__bin.6	6401	tet(X2.15)
1201	>Cluster 293
1202	0	GeversD_2014__SKBSTL006__bin.51	9555	tet(X2)
1203	>Cluster 294
1204	0	ZellerG_2014__CCMD48236717ST-21-0__bin.18	8343	tet(X45.2)
1205	>Cluster 295
1206	0	GCA_009774845.1_ASM977484v1_genomic.fna	25892	tet(X2)
1207	1	SRS372565_23_k119_9896	7861	tet(X2)
1208	2	ZeeviD_2015__PNP_Validation_78__bin.7	2967	tet(X2.2)
1209	>Cluster 296
1210	0	GCA_009800945.1_ASM980094v1_genomic.fna	25786	tet(X2)
1211	>Cluster 297
1212	0	GCA_003475725.1_ASM347572v1_genomic.fna	25108	tet(X2.2)
1213	>Cluster 298
1214	0	HMP_2012__SRS021477__bin.28	6897	tet(X2.4)
1215	>Cluster 299
1216	0	GCA_012371205.1_ASM1237120v1_genomic.fna	24836	Tet(X3)
1217	>Cluster 300
1218	0	GCA_001578555.1_ASM157855v1_genomic.fna	24693	tet(X2.5)
1219	1	GeversD_2014__SKSTL0003__bin.31	6809	tet(X2.5)
1220	>Cluster 301
1221	0	SRS1719241_5_k119_19824	6988	tet(X2.4)
1222	1	SRS1719242_12_k119_12099	6988	tet(X2.4)
1223	2	VatanenT_2016__G78655__bin.6	6926	tet(X2.4)
1224	>Cluster 302
1225	0	LiJ_2014__O2.UC5-1__bin.9	9473	tet(X2.4)
1226	>Cluster 303
1227	0	HMP_2012__SRS019787__bin.19	7404	tet(X2)
1228	>Cluster 304
1229	0	SRS414107_3_k119_323	6298	tet(X2)
1230	1	SRS414112_3_k119_925	6298	tet(X2)
1231	>Cluster 305
1232	0	GCA_003469115.1_ASM346911v1_genomic.fna	22388	tet(X2.5)
1233	>Cluster 306
1234	0	HMP_2012__SRS024132__bin.23	6754	tet(X2.4)
1235	>Cluster 307
1236	0	GeversD_2014__SKBSTL031__bin.37	11166	tet(X2)
1237	>Cluster 308
1238	0	GCA_007845635.1_ASM784563v1_genomic.fna	21205	tet(X2)
1239	>Cluster 309
1240	0	GCA_003463005.1_ASM346300v1_genomic.fna	20543	tet(X2.13)
1241	>Cluster 310
1242	0	GCA_012371415.1_ASM1237141v1_genomic.fna	20448	Tet(X3)
1243	>Cluster 311
1244	0	GCA_000938735.2_ASM93873v2_genomic.fna	20356	tet(X2)
1245	>Cluster 312
1246	0	BackhedF_2015__SID527_12M__bin.20	11166	tet(X2)
1247	>Cluster 313
1248	0	GCA_013488205.1_ASM1348820v1_genomic.fna	19650	tet(X2)
1249	1	GCA_014219495.1_ASM1421949v1_genomic.fna	19650	tet(X2)
1250	>Cluster 314
1251	0	GCA_003439165.1_ASM343916v1_genomic.fna	11220	tet(X2.4)
1252	1	GCA_003459205.1_ASM345920v1_genomic.fna	19598	tet(X2.4)
1253	>Cluster 315
1254	0	GCA_002248015.1_ASM224801v1_genomic.fna	19588	Tet(X4)
1255	1	GCA_013458775.1_PDT000714276.1_genomic.fna	4852	Tet(X4)
1256	>Cluster 316
1257	0	SRS1735678_9_k119_65086	10128	tet(X2.4)
1258	1	VatanenT_2016__G80380__bin.4	6738	tet(X2.4)
1259	>Cluster 317
1260	0	XieH_2016__YSZC12003_37195__bin.10	7781	tet(X2.4)
1261	>Cluster 318
1262	0	HMP_2012__SRS017191__bin.20	6401	tet(X2.4)
1263	>Cluster 319
1264	0	GCA_013419535.1_ASM1341953v1_genomic.fna	18672	Tet(X3)
1265	>Cluster 320
1266	0	QinN_2014__HD-65__bin.46	7836	tet(X2)
1267	>Cluster 321
1268	0	GCA_000598365.1_ASM59836v1_genomic.fna	18389	tet(X2.2)
1269	>Cluster 322
1270	0	GCA_013419135.1_ASM1341913v1_genomic.fna	18371	Tet(X3)
1271	1	GCA_013420435.1_ASM1342043v1_genomic.fna	14100	Tet(X3)
1272	>Cluster 323
1273	0	VogtmannE_2016__MMRS24340226ST-27-0-0__bin.24	10308	tet(X2)
1274	>Cluster 324
1275	0	GCA_014444625.1_ASM1444462v1_genomic.fna	18308	Tet(X6)
1276	>Cluster 325
1277	0	ERS473130_40_k99_28450	7276	tet(X2.4)
1278	1	LiJ_2014__V1.UC63-0__bin.49	2294	tet(X2.4)
1279	>Cluster 326
1280	0	VatanenT_2016__G80526__bin.11	6808	tet(X2.8)
1281	>Cluster 327
1282	0	GCA_013419125.1_ASM1341912v1_genomic.fna	17847	Tet(X3)
1283	>Cluster 328
1284	0	GCA_013420555.1_ASM1342055v1_genomic.fna	17140	Tet(X4)
1285	>Cluster 329
1286	0	XieH_2016__YSZC12003_37296R1__bin.55	8407	tet(X2.4)
1287	>Cluster 330
1288	0	ZellerG_2014__CCIS41548810ST-4-0__bin.21	6401	tet(X2.4)
1289	>Cluster 331
1290	0	GCA_012370975.1_ASM1237097v1_genomic.fna	16723	Tet(X3)
1291	>Cluster 332
1292	0	RaymondF_2016__P3E7__bin.42	6361	tet(X2.4)
1293	>Cluster 333
1294	0	GeversD_2014__SKBSTL040__bin.54	7808	tet(X2.2)
1295	>Cluster 334
1296	0	GCA_900550265.1_UMGS1276_genomic.fna	16429	tet(X2.5)
1297	>Cluster 335
1298	0	BackhedF_2015__SID195_M__bin.37	10469	tet(X2.2)
1299	1	ERS235619_3_k99_79815	11166	tet(X2.2)
1300	2	VogtmannE_2016__MMRS79893829ST-27-0-0__bin.21	11166	tet(X2)
1301	>Cluster 336
1302	0	GCA_012366815.1_ASM1236681v1_genomic.fna	15835	Tet(X3)
1303	1	GCA_012371325.1_ASM1237132v1_genomic.fna	15832	Tet(X3)
1304	>Cluster 337
1305	0	CosteaPI_2017__alien3-11-0-0__bin.39	6424	tet(X2.4)
1306	>Cluster 338
1307	0	GCA_014527545.1_ASM1452754v1_genomic.fna	2918	Tet(X4)
1308	1	GCA_014527585.1_ASM1452758v1_genomic.fna	2918	Tet(X4)
1309	2	GCA_014527635.1_ASM1452763v1_genomic.fna	3024	Tet(X4)
1310	3	GCA_014527695.1_ASM1452769v1_genomic.fna	14612	Tet(X4)
1311	4	GCA_014527785.1_ASM1452778v1_genomic.fna	2918	Tet(X4)
1312	5	GCA_014527835.1_ASM1452783v1_genomic.fna	2972	Tet(X4)
1313	6	GCA_014527845.1_ASM1452784v1_genomic.fna	3026	Tet(X4)
1314	7	GCA_014527855.1_ASM1452785v1_genomic.fna	2918	Tet(X4)
1315	8	GCA_014527905.1_ASM1452790v1_genomic.fna	2953	Tet(X4)
1316	9	GCA_014527925.1_ASM1452792v1_genomic.fna	12629	Tet(X4)
1317	10	GCA_014527935.1_ASM1452793v1_genomic.fna	14594	Tet(X4)
1318	11	GCA_014527955.1_ASM1452795v1_genomic.fna	3024	Tet(X4)
1319	12	GCA_014528025.1_ASM1452802v1_genomic.fna	2918	Tet(X4)
1320	13	GCA_014528105.1_ASM1452810v1_genomic.fna	2922	Tet(X4)
1321	14	GCA_014528165.1_ASM1452816v1_genomic.fna	2996	Tet(X4)
1322	15	GCA_014528275.1_ASM1452827v1_genomic.fna	14588	Tet(X4)
1323	16	GCA_014528365.1_ASM1452836v1_genomic.fna	2996	Tet(X4)
1324	17	GCA_014528415.1_ASM1452841v1_genomic.fna	2996	Tet(X4)
1325	18	GCA_014528425.1_ASM1452842v1_genomic.fna	12525	Tet(X4)
1326	19	GCA_014528465.1_ASM1452846v1_genomic.fna	14623	Tet(X4)
1327	20	GCA_014528505.1_ASM1452850v1_genomic.fna	12598	Tet(X4)
1328	21	GCA_014528515.1_ASM1452851v1_genomic.fna	2922	Tet(X4)
1329	22	GCA_014528545.1_ASM1452854v1_genomic.fna	2918	Tet(X4)
1330	23	GCA_014528595.1_ASM1452859v1_genomic.fna	2922	Tet(X4)
1331	24	GCA_014528625.1_ASM1452862v1_genomic.fna	3026	Tet(X4)
1332	25	GCA_014528645.1_ASM1452864v1_genomic.fna	2996	Tet(X4)
1333	26	GCA_014528675.1_ASM1452867v1_genomic.fna	2918	Tet(X4)
1334	27	GCA_014528745.1_ASM1452874v1_genomic.fna	2996	Tet(X4)
1335	28	GCA_014528755.1_ASM1452875v1_genomic.fna	3001	Tet(X4)
1336	29	GCA_014528775.1_ASM1452877v1_genomic.fna	14594	Tet(X4)
1337	30	GCA_014528785.1_ASM1452878v1_genomic.fna	3026	Tet(X4)
1338	31	GCA_014528855.1_ASM1452885v1_genomic.fna	2972	Tet(X4)
1339	32	GCA_014528865.1_ASM1452886v1_genomic.fna	2930	Tet(X4)
1340	33	GCA_014528905.1_ASM1452890v1_genomic.fna	2918	Tet(X4)
1341	34	GCA_014528925.1_ASM1452892v1_genomic.fna	2918	Tet(X4)
1342	35	GCA_014528985.1_ASM1452898v1_genomic.fna	2918	Tet(X4)
1343	36	GCA_014529025.1_ASM1452902v1_genomic.fna	3026	Tet(X4)
1344	37	GCA_014529055.1_ASM1452905v1_genomic.fna	2972	Tet(X4)
1345	38	GCA_014529125.1_ASM1452912v1_genomic.fna	2953	Tet(X4)
1346	39	GCA_014529155.1_ASM1452915v1_genomic.fna	2937	Tet(X4)
1347	40	GCA_014529245.1_ASM1452924v1_genomic.fna	2972	Tet(X4)
1348	>Cluster 339
1349	0	GCA_012366855.1_ASM1236685v1_genomic.fna	14031	Tet(X3)
1350	>Cluster 340
1351	0	GCA_900764145.1_SRS1719139_3_genomic.fna	2124	tet(X2.16)
1352	1	SRS1719139_3_k119_8920	2123	tet(X2.16)
1353	2	SRS1735450_4_k119_11854	6465	tet(X2.4)
1354	3	VatanenT_2016__G80431__bin.2	6917	tet(X2.4)
1355	>Cluster 341
1356	0	ERS396312_38_k85_27491	7223	tet(X2.4)
1357	1	GCA_900752895.1_ERS396312_38_genomic.fna	13758	tet(X2.4)
1358	>Cluster 342
1359	0	ERS396294_18_k85_60012	7361	tet(X2.4)
1360	>Cluster 343
1361	0	GCA_014219555.1_ASM1421955v1_genomic.fna	13408	Tet(X4)
1362	>Cluster 344
1363	0	CosteaPI_2017__daisy-11-389-0__bin.18	6809	tet(X2.5)
1364	>Cluster 345
1365	0	GCA_008711145.1_ASM871114v1_genomic.fna	1325	tet(X2.4)
1366	1	GCA_014219635.1_ASM1421963v1_genomic.fna	13236	tet(X2.4)
1367	2	SRS294876_12_k89_5703	8329	tet(X2.4)
1368	>Cluster 346
1369	0	GCA_004380225.1_ASM438022v1_genomic.fna	13200	Tet(X6)
1370	>Cluster 347
1371	0	GCA_004924275.1_ASM492427v1_genomic.fna	12783	Tet(X4)
1372	>Cluster 348
1373	0	GCA_013416975.1_ASM1341697v1_genomic.fna	9404	Tet(X3)
1374	1	GCA_013418015.1_ASM1341801v1_genomic.fna	12752	Tet(X3)
1375	2	GCA_013419425.1_ASM1341942v1_genomic.fna	9531	Tet(X3)
1376	3	GCA_013419445.1_ASM1341944v1_genomic.fna	9531	Tet(X3)
1377	4	GCA_013419465.1_ASM1341946v1_genomic.fna	9531	Tet(X3)
1378	5	GCA_013419735.1_ASM1341973v1_genomic.fna	9530	Tet(X3)
1379	>Cluster 349
1380	0	ERS473088_28_k99_50996	6614	tet(X2.4)
1381	>Cluster 350
1382	0	GCA_014527685.1_ASM1452768v1_genomic.fna	12594	Tet(X4)
1383	>Cluster 351
1384	0	ZellerG_2014__CCMD18872694ST-21-0__bin.70	9321	tet(X2.4)
1385	>Cluster 352
1386	0	GCA_014904115.1_ASM1490411v1_genomic.fna	12177	Tet(X4)
1387	>Cluster 353
1388	0	GCA_010621365.1_PDT000241182.2_genomic.fna	12124	Tet(X6)
1389	>Cluster 354
1390	0	GCA_014218825.1_ASM1421882v1_genomic.fna	1641	tet(X2.4)
1391	1	GCA_014219595.1_ASM1421959v1_genomic.fna	1640	tet(X2.4)
1392	2	GCA_014219625.1_ASM1421962v1_genomic.fna	1640	tet(X2.4)
1393	3	GCA_014219905.1_ASM1421990v1_genomic.fna	1640	tet(X2.4)
1394	4	GCA_014219945.1_ASM1421994v1_genomic.fna	12113	tet(X2.4)
1395	5	GCA_014219965.1_ASM1421996v1_genomic.fna	12113	tet(X2.4)
1396	6	GCA_014219975.1_ASM1421997v1_genomic.fna	12113	tet(X2.4)
1397	7	GCA_014220065.1_ASM1422006v1_genomic.fna	12113	tet(X2.4)
1398	8	GCA_014220285.1_ASM1422028v1_genomic.fna	12113	tet(X2.4)
1399	9	GCA_014220525.1_ASM1422052v1_genomic.fna	12113	tet(X2.4)
1400	10	GCA_014220565.1_ASM1422056v1_genomic.fna	12113	tet(X2.4)
1401	11	GCA_014220605.1_ASM1422060v1_genomic.fna	12113	tet(X2.4)
1402	12	GCA_014220615.1_ASM1422061v1_genomic.fna	12113	tet(X2.4)
1403	13	GCA_014220695.1_ASM1422069v1_genomic.fna	1641	tet(X2.4)
1404	>Cluster 355
1405	0	GCA_013417665.1_ASM1341766v1_genomic.fna	10086	Tet(X3)
1406	1	GCA_013418895.1_ASM1341889v1_genomic.fna	9979	Tet(X3)
1407	2	GCA_013418935.1_ASM1341893v1_genomic.fna	11308	Tet(X3)
1408	>Cluster 356
1409	0	GCA_014528065.1_ASM1452806v1_genomic.fna	11002	Tet(X4)
1410	1	GCA_014528115.1_ASM1452811v1_genomic.fna	11211	Tet(X4)
1411	>Cluster 357
1412	0	GCA_001922645.1_ASM192264v1_genomic.fna	10829	tet(X13)
1413	1	GCA_002938815.1_ASM293881v1_genomic.fna	10828	tet(X13)
1414	2	GCA_002938905.1_ASM293890v1_genomic.fna	11085	tet(X13)
1415	>Cluster 358
1416	0	GCA_014220515.1_ASM1422051v1_genomic.fna	11084	tet(X2.4)
1417	>Cluster 359
1418	0	GCA_011605255.1_ASM1160525v1_genomic.fna	11025	Tet(X4)
1419	>Cluster 360
1420	0	ERS473343_44_k99_30380	9097	tet(X2)
1421	>Cluster 361
1422	0	GCA_011604855.1_ASM1160485v1_genomic.fna	10223	Tet(X4)
1423	1	GCA_011604875.1_ASM1160487v1_genomic.fna	3714	Tet(X4)
1424	2	GCA_011605145.1_ASM1160514v1_genomic.fna	3714	Tet(X4)
1425	3	GCA_011605215.1_ASM1160521v1_genomic.fna	3714	Tet(X4)
1426	4	GCA_011605245.1_ASM1160524v1_genomic.fna	3714	Tet(X4)
1427	>Cluster 362
1428	0	GCA_001670625.1_RCAD0125_genomic.fna	10009	tet(X45.3)
1429	>Cluster 363
1430	0	ERS608608_59_k95_3199	6525	tet(X2.4)
1431	>Cluster 364
1432	0	GCA_003865405.1_ASM386540v1_genomic.fna	9607	tet(X2)
1433	>Cluster 365
1434	0	GCA_013420235.1_ASM1342023v1_genomic.fna	9246	Tet(X3)
1435	>Cluster 366
1436	0	GCA_009101825.1_ASM910182v1_genomic.fna	9242	tet(X2)
1437	>Cluster 367
1438	0	GCA_012366635.1_ASM1236663v1_genomic.fna	8875	Tet(X3)
1439	1	GCA_012366655.1_ASM1236665v1_genomic.fna	4731	Tet(X3)
1440	2	GCA_012366675.1_ASM1236667v1_genomic.fna	8807	Tet(X3)
1441	3	GCA_012371095.1_ASM1237109v1_genomic.fna	5511	Tet(X3)
1442	4	GCA_012371195.1_ASM1237119v1_genomic.fna	5511	Tet(X3)
1443	>Cluster 368
1444	0	GCA_012370985.1_ASM1237098v1_genomic.fna	8684	Tet(X3)
1445	>Cluster 369
1446	0	GCA_014218915.1_ASM1421891v1_genomic.fna	8606	tet(X2)
1447	1	GCA_014218945.1_ASM1421894v1_genomic.fna	8603	tet(X2)
1448	>Cluster 370
1449	0	ZellerG_2014__CCIS96387239ST-4-0__bin.16	7223	tet(X2.4)
1450	>Cluster 371
1451	0	GCA_013415505.1_ASM1341550v1_genomic.fna	8585	Tet(X4)
1452	>Cluster 372
1453	0	GCA_013418855.1_ASM1341885v1_genomic.fna	8559	Tet(X3)
1454	>Cluster 373
1455	0	GCA_014220105.1_ASM1422010v1_genomic.fna	8541	tet(X2.4)
1456	1	GCA_014220445.1_ASM1422044v1_genomic.fna	8541	tet(X2.4)
1457	2	GCA_014220655.1_ASM1422065v1_genomic.fna	8541	tet(X2.4)
1458	>Cluster 374
1459	0	GCA_013418565.1_ASM1341856v1_genomic.fna	8342	Tet(X3)
1460	>Cluster 375
1461	0	GCA_014900935.1_ASM1490093v1_genomic.fna	8133	tet(X7)
1462	>Cluster 376
1463	0	GCA_014219575.1_ASM1421957v1_genomic.fna	2599	tet(X2.4)
1464	1	GCA_014219695.1_ASM1421969v1_genomic.fna	2598	tet(X2.4)
1465	2	GCA_014219705.1_ASM1421970v1_genomic.fna	2599	tet(X2.4)
1466	3	GCA_014219805.1_ASM1421980v1_genomic.fna	2598	tet(X2.4)
1467	4	GCA_014219825.1_ASM1421982v1_genomic.fna	2599	tet(X2.4)
1468	5	GCA_014219865.1_ASM1421986v1_genomic.fna	2599	tet(X2.4)
1469	6	GCA_014219885.1_ASM1421988v1_genomic.fna	2237	tet(X2.4)
1470	7	GCA_014220885.1_ASM1422088v1_genomic.fna	2599	tet(X2.4)
1471	8	GCA_014220895.1_ASM1422089v1_genomic.fna	8102	tet(X2.4)
1474	>Cluster 378
1475	0	GCA_013417455.1_ASM1341745v1_genomic.fna	7980	Tet(X3)
1476	>Cluster 379
1477	0	LouisS_2016__AS68_24__bin.11	6889	tet(X2.4)
1478	>Cluster 380
1479	0	GCA_003471845.1_ASM347184v1_genomic.fna	7780	tet(X2)
1480	>Cluster 381
1481	0	NielsenHB_2014__MH0079__bin.13	7266	tet(X2.4)
1482	>Cluster 382
1483	0	GCA_011927845.1_ASM1192784v1_genomic.fna	7655	tet(X2)
1484	1	GCA_014647355.1_ASM1464735v1_genomic.fna	7595	tet(X2)
1485	>Cluster 383
1486	0	GCA_014900925.1_ASM1490092v1_genomic.fna	7627	tet(X7)
1487	>Cluster 384
1488	0	SRS259450_8_k73_10153	6298	tet(X2)
1489	>Cluster 385
1490	0	GCA_013417155.1_ASM1341715v1_genomic.fna	7465	Tet(X3)
1491	>Cluster 386
1492	0	GCA_014145665.1_ASM1414566v1_genomic.fna	7397	tet(X2)
1493	>Cluster 387
1494	0	GCA_009101885.1_ASM910188v1_genomic.fna	6807	tet(X2)
1495	1	GCA_009103095.1_ASM910309v1_genomic.fna	3852	tet(X2)
1496	2	GCA_009103105.1_ASM910310v1_genomic.fna	4676	tet(X2)
1497	3	GCA_009103155.1_ASM910315v1_genomic.fna	4676	tet(X2)
1498	4	GCA_009103185.1_ASM910318v1_genomic.fna	4676	tet(X2)
1499	>Cluster 388
1500	0	GCA_014218785.1_ASM1421878v1_genomic.fna	6568	tet(X2.4)
1501	1	GCA_014218885.1_ASM1421888v1_genomic.fna	6568	tet(X2.4)
1502	2	GCA_014219395.1_ASM1421939v1_genomic.fna	3112	tet(X2.4)
1503	>Cluster 389
1504	0	GCA_014900955.1_ASM1490095v1_genomic.fna	6440	tet(X7)
1505	>Cluster 390
1506	0	QinN_2014__LD-94__bin.38	6311	tet(X2)
1507	>Cluster 391
1508	0	GCA_000496015.1_NUH4_genomic.fna	6253	tet(X2)
1509	>Cluster 392
1510	0	ZellerG_2014__CCIS70398272ST-4-0__bin.92	5978	tet(X2.5)
1511	>Cluster 393
1512	0	GCA_014117655.1_ASM1411765v1_genomic.fna	5930	Tet(X4)
1513	>Cluster 394
1514	0	BackhedF_2015__SID567_12M__bin.16	5076	tet(X46.2)
1515	1	GCA_901485015.1_bfr_m_7021_assembly_genomic.fna	5914	tet(X2)
1516	>Cluster 395
1517	0	GCA_001643375.1_ASM164337v1_genomic.fna	5749	tet(X2)
1518	>Cluster 396
1519	0	ERS396454_42_k85_51938	2475	tet(X2.4)
1520	1	NielsenHB_2014__V1_CD17_0__bin.39	5601	tet(X2.4)
1521	2	NielsenHB_2014__V1_CD17_4__bin.32	5652	tet(X2.4)
1522	>Cluster 397
1523	0	ZellerG_2014__CCMD35802077ST-21-0__bin.70	5541	tet(X2.4)
1524	>Cluster 398
1525	0	NODE_1044_length_5539_cov_5.234163	5538	tet(X46)
1526	>Cluster 399
1527	0	GCA_009690645.1_ASM969064v1_genomic.fna	5462	tet(X14)
1528	>Cluster 400
1529	0	KosticAD_2015__PRJNA231909.3115615__bin.4	5414	tet(X2.4)
1530	>Cluster 401
1531	0	GCA_001816245.2_ASM181624v2_genomic.fna	2232	tet(X2)
1532	1	QinN_2014__HD-68__bin.15	5393	tet(X2)
1533	>Cluster 402
1534	0	GCA_008571735.1_ASM857173v1_genomic.fna	5352	tet(X2)
1535	>Cluster 403
1536	0	GCA_003852705.1_ASM385270v1_genomic.fna	5158	tet(X2)
1537	>Cluster 404
1538	0	NielsenHB_2014__MH0042__bin.12	5114	tet(X2)
1539	>Cluster 405
1540	0	GCA_009103055.1_ASM910305v1_genomic.fna	5059	tet(X2)
1541	1	ZeeviD_2015__PNP_Validation_87__bin.7	2751	tet(X2)
1542	>Cluster 406
1543	0	GCA_002362875.1_ASM236287v1_genomic.fna	5045	tet(X2)
1544	>Cluster 407
1545	0	SchirmerM_2016__G88975__bin.9	5030	tet(X45.2)
1546	>Cluster 408
1547	0	GCA_014218795.1_ASM1421879v1_genomic.fna	5016	Tet(X4)
1548	>Cluster 409
1549	0	HanniganGD_2017__MG100132__bin.7	5015	tet(X2.4)
1550	>Cluster 410
1551	0	CosteaPI_2017__daisy-11-2-0__bin.26	4862	tet(X2.5)
1552	>Cluster 411
1553	0	GCA_014527595.1_ASM1452759v1_genomic.fna	4836	Tet(X4)
1554	1	GCA_014528005.1_ASM1452800v1_genomic.fna	4782	Tet(X4)
1555	2	GCA_014528045.1_ASM1452804v1_genomic.fna	4782	Tet(X4)
1556	3	GCA_014528945.1_ASM1452894v1_genomic.fna	4836	Tet(X4)
1557	>Cluster 412
1558	0	GCA_013420295.1_ASM1342029v1_genomic.fna	4533	Tet(X3)
1559	1	GCA_013420305.1_ASM1342030v1_genomic.fna	4533	Tet(X3)
1560	>Cluster 413
1561	0	ERS396532_95_k85_115408	1570	tet(X2.4)
1562	1	LiJ_2014__V1.UC40-1__bin.13	4512	tet(X2.4)
1563	>Cluster 414
1564	0	GCA_002069025.1_ASM206902v1_genomic.fna	4483	tet(X2)
1565	>Cluster 415
1566	0	GCA_003459365.1_ASM345936v1_genomic.fna	4293	tet(X46.2)
1567	1	SRS259477_15_k73_51901	2289	tet(X46.2)
1568	>Cluster 416
1569	0	ERS396539_46_k85_23052	4132	tet(X2.4)
1570	>Cluster 417
1571	0	GCA_013618865.1_ASM1361886v1_genomic.fna	4081	tet(X46.2)
1572	>Cluster 418
1573	0	ZeeviD_2015__PNP_Main_591__bin.7	4081	tet(X2.4)
1574	>Cluster 419
1575	0	GCA_005233845.1_ASM523384v1_genomic.fna	4053	tet(X46.2)
1576	>Cluster 420
1577	0	NielsenHB_2014__O2_UC41_2__bin.22	4035	tet(X2.4)
1578	>Cluster 421
1579	0	GCA_001897505.1_ASM189750v1_genomic.fna	4029	tet(X2)
1580	>Cluster 422
1581	0	GCA_014219345.1_ASM1421934v1_genomic.fna	3990	tet(X2.4)
[truncated: 94 more rows]

[truncated: 1 more sheets: S11]
