# Supplementary material for: Source Tracking and Global Distribution of the Tigecycline Non-Susceptible tet(X)
Source: Microbiol Spectr. 2021 Dec 22;9(3):e01164-21. doi: 10.1128/Spectrum.01164-21 (PMC8693923; doi:10.1128/Spectrum.01164-21)
Supplement: SUPPLEMENTAL FILE 3 — Supplemental material. Download SPECTRUM01164-21_Supp_3_seq11.xlsx, XLSX file, 1.8 MB [file spectrum01164-21_supp_3_seq11.xlsx]

## Sheet: Sheet1
Sample ID in reference paper
LeChatelierE_2013__MH0143
XieH_2016__YSZC12003_35980
BackhedF_2015__SID622_M
VogtmannE_2016__MMRS38954404ST-27-0-0
LeChatelierE_2013__MH0422
CosteaPI_2017__mickey1-11-0-0
CosteaPI_2017__mickey1-11-30-0
LeChatelierE_2013__MH0318
Bengtsson-PalmeJ_2015__TRAVELRES11
HMP_2012__SRS048870
HMP_2012__SRS065504
LeChatelierE_2013__MH0012
LeChatelierE_2013__MH0451
LiJ_2014__MH0309
LiJ_2014__MH0399
NielsenHB_2014__MH0012
VogtmannE_2016__MMRS15137911ST-27-0-0
VogtmannE_2016__MMRS93621581ST-27-0-0
XieH_2016__YSZC12003_37265R1
ZeeviD_2015__PNP_Main_133
BritoIL_2016__M1.44.ST
CosteaPI_2017__mickey2-11-0-0
CosteaPI_2017__mickey2-11-30-0
CosteaPI_2017__mickey2-11-7-0
RampelliS_2015__H17
ZellerG_2014__CCIS38765456ST-20-0
ZellerG_2014__CCIS64773582ST-4-0
BritoIL_2016__M1.16.ST
BritoIL_2016__M1.27.ST
BritoIL_2016__M1.44.ST
BritoIL_2016__M2.49.ST
BritoIL_2016__W1.1.ST
BritoIL_2016__W1.27.ST
BritoIL_2016__W1.33.ST
BritoIL_2016__W2.19.ST
BritoIL_2016__W2.35.ST
BritoIL_2016__W2.39.ST
BritoIL_2016__W2.61.ST
BritoIL_2016__W2.7.ST
BritoIL_2016__W3.22.ST
CM_madagascar__A08_01_1FE
CosteaPI_2017__SID713A023-11-90-0
CosteaPI_2017__SID713B046-11-90-0
CosteaPI_2017__SID713B069-11-90-0
LiJ_2014__MH0357
RampelliS_2015__H17
VogtmannE_2016__MMRS51737257ST-27-0-0
XieH_2016__YSZC12003_36008
ZeeviD_2015__PNP_Main_225
ZeeviD_2015__PNP_Main_764
ZeeviD_2015__PNP_Main_320
ChengpingW_2017__AS78raw
LeChatelierE_2013__MH0415
LeChatelierE_2013__MH0430
XieH_2016__YSZC12003_35561
ZeeviD_2015__PNP_Main_553
ZeeviD_2015__PNP_Main_586
ZeeviD_2015__PNP_Validation_13
ZellerG_2014__CCIS36797902ST-4-0
ZellerG_2014__CCIS98832363ST-4-0
LeChatelierE_2013__MH0405
VogtmannE_2016__MMRS88581325ST-27-0-0
ZeeviD_2015__PNP_Validation_7
ZellerG_2014__CCMD25511638ST-21-0
ZellerG_2014__CCIS38765456ST-20-0
BritoIL_2016__W1.5.ST
BackhedF_2015__SID385_M
CosteaPI_2017__mickey2-11-0-0
CosteaPI_2017__mickey2-11-30-0
CosteaPI_2017__mickey2-11-7-0
LeChatelierE_2013__MH0012
LeChatelierE_2013__MH0409
LeChatelierE_2013__MH0442
LeChatelierE_2013__MH0448
LiuW_2016__SRR3992961
NielsenHB_2014__MH0012
QinN_2014__HD-33
QinN_2014__HV-8
XieH_2016__YSZC12003_37315
ZellerG_2014__CCIS25399172ST-4-0
ZellerG_2014__CCIS44757994ST-4-0
ZellerG_2014__CCMD82866709ST-21-0
VincentC_2016__MM096
VincentC_2016__MM103.1
ZellerG_2014__CCIS46047672ST-4-0
ZeeviD_2015__PNP_Main_437
ZeeviD_2015__PNP_Main_87
ZellerG_2014__CCIS33816588ST-4-0
FengQ_2015__SID530215
FengQ_2015__SID530297
KarlssonFH_2013__S487
ZeeviD_2015__PNP_Main_127
ZeeviD_2015__PNP_Main_131
ZeeviD_2015__PNP_Main_317
ZeeviD_2015__PNP_Main_325
ZeeviD_2015__PNP_Main_82
ZellerG_2014__CCIS20795251ST-4-0
BritoIL_2016__W2.43.ST
YuJ_2015__SZAXPI003409-8
YuJ_2015__SZAXPI017581-93
BackhedF_2015__SID544_M
CosteaPI_2017__halbarad-11-392-0
FengQ_2015__SID31009
FengQ_2015__SID31275
FengQ_2015__SID31276
FengQ_2015__SID31489
FengQ_2015__SID31685
FengQ_2015__SID31749
FengQ_2015__SID31884
FengQ_2015__SID530026
FengQ_2015__SID530041
FengQ_2015__SID530055
FengQ_2015__SID530215
FengQ_2015__SID530450
FengQ_2015__SID530600
FengQ_2015__SID531352
FengQ_2015__SID531382
FengQ_2015__SID531663
GeversD_2014__SKBSTL024
HMP_2012__SRS014235
IjazUZ_2017__S159_a_WGS
IjazUZ_2017__S166_a_WGS
IjazUZ_2017__S18_a_WGS
IjazUZ_2017__S43_a_WGS
IjazUZ_2017__S80_a_WGS
KarlssonFH_2013__S143
KarlssonFH_2013__S144
KarlssonFH_2013__S198
KarlssonFH_2013__S231
KarlssonFH_2013__S330
KarlssonFH_2013__S350
KarlssonFH_2013__S365
KarlssonFH_2013__S524
LeChatelierE_2013__MH0104
LeChatelierE_2013__MH0163
LiJ_2014__MH0293
LiJ_2014__MH0330
NielsenHB_2014__MH0104
Obregon-TitoAJ_2015__NO13
Obregon-TitoAJ_2015__SM03
Obregon-TitoAJ_2015__SM11
Obregon-TitoAJ_2015__SM18
Obregon-TitoAJ_2015__SM32
Obregon-TitoAJ_2015__SM39
Obregon-TitoAJ_2015__SM40
RampelliS_2015__IT2
SchirmerM_2016__G88738
SchirmerM_2016__G88778
SchirmerM_2016__G88785
SchirmerM_2016__G88801
SchirmerM_2016__G88812
SchirmerM_2016__G88971
SchirmerM_2016__G89092
VogtmannE_2016__MMRS15137911ST-27-0-0
XieH_2016__YSZC12003_35506
XieH_2016__YSZC12003_35515
XieH_2016__YSZC12003_36058
XieH_2016__YSZC12003_36526
XieH_2016__YSZC12003_36534
XieH_2016__YSZC12003_36588
XieH_2016__YSZC12003_37105
XieH_2016__YSZC12003_37173
XieH_2016__YSZC12003_37209
XieH_2016__YSZC12003_37223
XieH_2016__YSZC12003_37232
XieH_2016__YSZC12003_37254
XieH_2016__YSZC12003_37255
XieH_2016__YSZC12003_37264
XieH_2016__YSZC12003_37286
XieH_2016__YSZC12003_37287
XieH_2016__YSZC12003_37296R1
XieH_2016__YSZC12003_37314
XieH_2016__YSZC12003_37322
XieH_2016__YSZC12003_37337
XieH_2016__YSZC12003_37349
XieH_2016__YSZC12003_37462
XieH_2016__YSZC12003_37545
XieH_2016__YSZC12003_37753
ZeeviD_2015__PNP_DietIntervention_27
ZeeviD_2015__PNP_DietIntervention_55
ZeeviD_2015__PNP_Main_121
ZeeviD_2015__PNP_Main_172
ZeeviD_2015__PNP_Main_18
ZeeviD_2015__PNP_Main_181
ZeeviD_2015__PNP_Main_182
ZeeviD_2015__PNP_Main_310
ZeeviD_2015__PNP_Main_406
ZeeviD_2015__PNP_Main_92
ZellerG_2014__CCIS11362406ST-4-0
ZellerG_2014__CCIS59132091ST-4-0
ZellerG_2014__CCIS79210440ST-3-0
ZellerG_2014__CCIS81710917ST-20-0
ZellerG_2014__CCIS88317640ST-4-0
ZellerG_2014__CCMD86114146ST-21-0
AsnicarF_2017__MV_FEM2_t1Q14
AsnicarF_2017__MV_FEM3_t1Q14
BackhedF_2015__SID18_M
BackhedF_2015__SID224_M
BackhedF_2015__SID335_M
BackhedF_2015__SID39_M
BackhedF_2015__SID566_M
BackhedF_2015__SID624_M
Bengtsson-PalmeJ_2015__TRAVELRES27
Bengtsson-PalmeJ_2015__TRAVELRES62
Bengtsson-PalmeJ_2015__TRAVELRES9
BritoIL_2016__M1.1.ST
BritoIL_2016__M1.15.ST
BritoIL_2016__M1.16.ST
BritoIL_2016__M1.44.ST
BritoIL_2016__M1.48.ST
BritoIL_2016__M1.61.ST
BritoIL_2016__M2.44.ST
BritoIL_2016__M2.46.ST
BritoIL_2016__M2.57.ST
BritoIL_2016__W1.1.ST
BritoIL_2016__W2.35.ST
BritoIL_2016__W2.8.ST
BritoIL_2016__W2.9.ST
BritoIL_2016__W3.22.ST
BritoIL_2016__WL.14.ST
CM_madagascar__A07_01_1FE
CM_madagascar__A23_01_1FE
CM_madagascar__A28_02_1FE
CM_madagascar__A39_01_1FE
CM_madagascar__A47_02_1FE
CM_madagascar__A62_01_1FE
CM_madagascar__A79_02_1FE
CM_madagascar__A81_01_1FE
CM_madagascar__A88_02_1FE
CM_madagascar__V30_01_1FE
CM_madagascar__V53_02_1FE
CosteaPI_2017__mickey2-11-0-0
CosteaPI_2017__mickey2-11-30-0
CosteaPI_2017__mickey2-11-7-0
CosteaPI_2017__SID713A004-11-0-0
CosteaPI_2017__SID713A004-11-90-0
CosteaPI_2017__SID713A005-11-0-0
CosteaPI_2017__SID713A005-11-90-0
CosteaPI_2017__SID713A009-11-90-0
CosteaPI_2017__SID713A013-11-0-0
CosteaPI_2017__SID713A014-11-90-0
CosteaPI_2017__SID713A051-11-0-0
CosteaPI_2017__SID713A052-11-90-0
CosteaPI_2017__SID713A056-11-90-0
CosteaPI_2017__SID713A062-11-0-0
CosteaPI_2017__SID713A084-11-90-0
CosteaPI_2017__SID713B003-11-90-0
CosteaPI_2017__SID713B016-11-90-0
CosteaPI_2017__SID713B040-11-90-0
CosteaPI_2017__SID713B051-11-0-0
CosteaPI_2017__SID713B051-11-90-0
CosteaPI_2017__SID713B055-11-0-0
CosteaPI_2017__SID713B072-11-90-0
FengQ_2015__SID31160
FengQ_2015__SID31223
FengQ_2015__SID31300
FengQ_2015__SID31333
FengQ_2015__SID31549
FengQ_2015__SID31582
FengQ_2015__SID31700
FengQ_2015__SID31866
FengQ_2015__SID31868
FengQ_2015__SID31879
FengQ_2015__SID31880
FengQ_2015__SID530054
FengQ_2015__SID530185
FengQ_2015__SID530295
FengQ_2015__SID530373
FengQ_2015__SID530451
FengQ_2015__SID530623
FengQ_2015__SID530840
FengQ_2015__SID531128
FengQ_2015__SID532802
FengQ_2015__SID532915
HeQ_2017__SZAXPI029560-51
HMP_2012__SRS014923
HMP_2012__SRS014979
IjazUZ_2017__S128_a_WGS
IjazUZ_2017__S138_a_WGS
IjazUZ_2017__S140_a_WGS
IjazUZ_2017__S154_a_WGS
IjazUZ_2017__S160_a_WGS
IjazUZ_2017__S67_a_WGS
KarlssonFH_2013__S126
KarlssonFH_2013__S131
KarlssonFH_2013__S137
KarlssonFH_2013__S193
KarlssonFH_2013__S200
KarlssonFH_2013__S224
KarlssonFH_2013__S239
KarlssonFH_2013__S263
KarlssonFH_2013__S278
KarlssonFH_2013__S332
KarlssonFH_2013__S380
KarlssonFH_2013__S381
KarlssonFH_2013__S397
KarlssonFH_2013__S436
KarlssonFH_2013__S458
KarlssonFH_2013__S462
KarlssonFH_2013__S487
KarlssonFH_2013__S488
KarlssonFH_2013__S497
KarlssonFH_2013__S53
KarlssonFH_2013__S536
KarlssonFH_2013__S54
KarlssonFH_2013__S552
KarlssonFH_2013__S577
KarlssonFH_2013__S58
KarlssonFH_2013__S59
KarlssonFH_2013__S77
KarlssonFH_2013__S88
LeChatelierE_2013__MH0011
LeChatelierE_2013__MH0107
LeChatelierE_2013__MH0115
LeChatelierE_2013__MH0131
LeChatelierE_2013__MH0132
LeChatelierE_2013__MH0153
LeChatelierE_2013__MH0229
LeChatelierE_2013__MH0446
LiJ_2014__MH0262
LiJ_2014__MH0314
LiJ_2014__MH0329
LiJ_2014__MH0354
LiJ_2014__MH0366
LiJ_2014__MH0391
LiJ_2014__O2.UC13-1
LiJ_2014__O2.UC14-1
LiJ_2014__O2.UC28-0
LiJ_2014__O2.UC28-2
LiJ_2014__O2.UC40-1
LiJ_2014__O2.UC47-1
LiJ_2014__O2.UC7-0
LiJ_2014__V1.CD40-0
LiJ_2014__V1.CD6-0-PT
LiJ_2014__V1.FI04
LiJ_2014__V1.FI07
LiJ_2014__V1.FI14
LiJ_2014__V1.FI15
LiJ_2014__V1.FI17
LiJ_2014__V1.UC22-1
LiSS_2016__FAT_012-22-2-0
LiSS_2016__FAT_023-22-14-0
LiSS_2016__FAT_023-22-2-0
LiSS_2016__FAT_DON_8-22-0-0
LomanNJ_2013__OBK2828
LomanNJ_2013__OBK3132
LoombaR_2017__SID0008_kcu
LoombaR_2017__SID0012_qdz
LoombaR_2017__SID0013_eop
LoombaR_2017__SID1022_aav
LoombaR_2017__SID5501_aaq
LoombaR_2017__SID5564_meq
NielsenHB_2014__MH0107
NielsenHB_2014__MH0115
NielsenHB_2014__MH0132
NielsenHB_2014__O2_UC1_2
NielsenHB_2014__O2_UC12_2
NielsenHB_2014__O2_UC13_2
NielsenHB_2014__O2_UC14_2
NielsenHB_2014__O2_UC24_2
NielsenHB_2014__O2_UC29_0
NielsenHB_2014__O2_UC29_2
NielsenHB_2014__O2_UC31_2
NielsenHB_2014__O2_UC40_0
NielsenHB_2014__O2_UC40_2
NielsenHB_2014__O2_UC41_2
NielsenHB_2014__O2_UC47_0
NielsenHB_2014__O2_UC47_2
NielsenHB_2014__O2_UC49_2
NielsenHB_2014__O2_UC50_0
NielsenHB_2014__O2_UC51_0
NielsenHB_2014__O2_UC51_2
NielsenHB_2014__O2_UC52_0
NielsenHB_2014__O2_UC58_0
NielsenHB_2014__V1_CD22_0
NielsenHB_2014__V1_CD8_0
NielsenHB_2014__V1_CD9_0
NielsenHB_2014__V1_UC10_2
NielsenHB_2014__V1_UC16_0
NielsenHB_2014__V1_UC17_2
NielsenHB_2014__V1_UC26_4
NielsenHB_2014__V1_UC30_0
NielsenHB_2014__V1_UC36_0
NielsenHB_2014__V1_UC43_0
NielsenHB_2014__V1_UC45_0
NielsenHB_2014__V1_UC52_1
NielsenHB_2014__V1_UC8_0
Obregon-TitoAJ_2015__NO02
Obregon-TitoAJ_2015__NO03
QinJ_2012__CON-025
QinJ_2012__CON-042
QinJ_2012__CON-073
QinJ_2012__DLM022
QinJ_2012__T2D-064
QinJ_2012__T2D-072
QinJ_2012__T2D-085
QinJ_2012__T2D-099
RaymondF_2016__P13E7
RaymondF_2016__P19E0
RaymondF_2016__P19E7
SchirmerM_2016__G88692
SchirmerM_2016__G88703
SchirmerM_2016__G88704
SchirmerM_2016__G88773
SchirmerM_2016__G88783
SchirmerM_2016__G88789
SchirmerM_2016__G88796
SchirmerM_2016__G88797
SchirmerM_2016__G88815
SchirmerM_2016__G88829
SchirmerM_2016__G88869
SchirmerM_2016__G88871
SchirmerM_2016__G88873
SchirmerM_2016__G88892
SchirmerM_2016__G88893
SchirmerM_2016__G88898
SchirmerM_2016__G88899
SchirmerM_2016__G88938
SchirmerM_2016__G88944
SchirmerM_2016__G88966
SchirmerM_2016__G88977
SchirmerM_2016__G88986
SchirmerM_2016__G89006
SchirmerM_2016__G89037
SchirmerM_2016__G89040
SchirmerM_2016__G89043
SchirmerM_2016__G89058
SchirmerM_2016__G89065
SchirmerM_2016__G89084
SchirmerM_2016__G89085
SchirmerM_2016__G89093
SchirmerM_2016__G89098
SchirmerM_2016__G89101
SchirmerM_2016__G89109
SchirmerM_2016__G89113
SchirmerM_2016__G89164
SchirmerM_2016__G89189
SchirmerM_2016__G89192
SchirmerM_2016__G89266
SchirmerM_2016__G89268
SchirmerM_2016__G89274
SmitsSA_2017__TZ_21618
SmitsSA_2017__TZ_37609
SmitsSA_2017__TZ_39371
SmitsSA_2017__TZ_42041
SmitsSA_2017__TZ_83627
VatanenT_2016__G78500
VincentC_2016__MM002.2
VincentC_2016__MM004.2
VincentC_2016__MM029.3
VincentC_2016__MM055.6
VincentC_2016__MM064.1
VincentC_2016__MM074.1
VogtmannE_2016__MMRS25641480ST-27-0-0
VogtmannE_2016__MMRS38954404ST-27-0-0
VogtmannE_2016__MMRS54316675ST-27-0-0
VogtmannE_2016__MMRS72980899ST-27-0-0
VogtmannE_2016__MMRS77487595ST-27-0-0
VogtmannE_2016__MMRS80093644ST-27-0-0
VogtmannE_2016__MMRS84159866ST-27-0-0
VogtmannE_2016__MMRS88581325ST-27-0-0
VogtmannE_2016__MMRS93621581ST-27-0-0
VogtmannE_2016__MMRS97327636ST-27-0-0
WenC_2017__N315
XieH_2016__YSZC12003_35387
XieH_2016__YSZC12003_35505
XieH_2016__YSZC12003_35519
XieH_2016__YSZC12003_35520
XieH_2016__YSZC12003_35549
XieH_2016__YSZC12003_35550
XieH_2016__YSZC12003_35562
XieH_2016__YSZC12003_35630
XieH_2016__YSZC12003_35654
XieH_2016__YSZC12003_35665
XieH_2016__YSZC12003_35707
XieH_2016__YSZC12003_35980
XieH_2016__YSZC12003_35989
XieH_2016__YSZC12003_35990
XieH_2016__YSZC12003_35992
XieH_2016__YSZC12003_35999
XieH_2016__YSZC12003_36000
XieH_2016__YSZC12003_36005
XieH_2016__YSZC12003_36006
XieH_2016__YSZC12003_36012
XieH_2016__YSZC12003_36049
XieH_2016__YSZC12003_36055
XieH_2016__YSZC12003_36056
XieH_2016__YSZC12003_36057
XieH_2016__YSZC12003_36116
XieH_2016__YSZC12003_36244
XieH_2016__YSZC12003_36439
XieH_2016__YSZC12003_36521
XieH_2016__YSZC12003_36522
XieH_2016__YSZC12003_36533
XieH_2016__YSZC12003_36667
XieH_2016__YSZC12003_36695
XieH_2016__YSZC12003_36699
XieH_2016__YSZC12003_37097
XieH_2016__YSZC12003_37100
XieH_2016__YSZC12003_37101
XieH_2016__YSZC12003_37137
XieH_2016__YSZC12003_37138
XieH_2016__YSZC12003_37171
XieH_2016__YSZC12003_37181R1
XieH_2016__YSZC12003_37182R1
XieH_2016__YSZC12003_37192R1
XieH_2016__YSZC12003_37196
XieH_2016__YSZC12003_37197R1
XieH_2016__YSZC12003_37198R1
XieH_2016__YSZC12003_37201
XieH_2016__YSZC12003_37203
XieH_2016__YSZC12003_37208R1
XieH_2016__YSZC12003_37210
XieH_2016__YSZC12003_37223
XieH_2016__YSZC12003_37228
XieH_2016__YSZC12003_37229
XieH_2016__YSZC12003_37233
XieH_2016__YSZC12003_37269
XieH_2016__YSZC12003_37292
XieH_2016__YSZC12003_37316
XieH_2016__YSZC12003_37331
XieH_2016__YSZC12003_37393
XieH_2016__YSZC12003_37651
XieH_2016__YSZC12003_37798
XieH_2016__YSZC12003_37830
YuJ_2015__SZAXPI003411-6
YuJ_2015__SZAXPI003420-4
YuJ_2015__SZAXPI015217-140
YuJ_2015__SZAXPI015223-158
YuJ_2015__SZAXPI015230-16
YuJ_2015__SZAXPI015268-109
YuJ_2015__SZAXPI017457-24
YuJ_2015__SZAXPI017463-36
ZeeviD_2015__PNP_DietIntervention_11
ZeeviD_2015__PNP_DietIntervention_14
ZeeviD_2015__PNP_DietIntervention_20
ZeeviD_2015__PNP_DietIntervention_21
ZeeviD_2015__PNP_DietIntervention_28
ZeeviD_2015__PNP_DietIntervention_46
ZeeviD_2015__PNP_DietIntervention_8
ZeeviD_2015__PNP_Main_107
ZeeviD_2015__PNP_Main_113
ZeeviD_2015__PNP_Main_116
ZeeviD_2015__PNP_Main_123
ZeeviD_2015__PNP_Main_131
ZeeviD_2015__PNP_Main_132
ZeeviD_2015__PNP_Main_133
ZeeviD_2015__PNP_Main_134
ZeeviD_2015__PNP_Main_135
ZeeviD_2015__PNP_Main_137
ZeeviD_2015__PNP_Main_140
ZeeviD_2015__PNP_Main_148
ZeeviD_2015__PNP_Main_158
ZeeviD_2015__PNP_Main_161
ZeeviD_2015__PNP_Main_166
ZeeviD_2015__PNP_Main_178
ZeeviD_2015__PNP_Main_183
ZeeviD_2015__PNP_Main_19
ZeeviD_2015__PNP_Main_190
ZeeviD_2015__PNP_Main_195
ZeeviD_2015__PNP_Main_209
ZeeviD_2015__PNP_Main_212
ZeeviD_2015__PNP_Main_213
ZeeviD_2015__PNP_Main_215
ZeeviD_2015__PNP_Main_216
ZeeviD_2015__PNP_Main_223
ZeeviD_2015__PNP_Main_225
ZeeviD_2015__PNP_Main_226
ZeeviD_2015__PNP_Main_23
ZeeviD_2015__PNP_Main_238
ZeeviD_2015__PNP_Main_24
ZeeviD_2015__PNP_Main_246
ZeeviD_2015__PNP_Main_247
ZeeviD_2015__PNP_Main_25
ZeeviD_2015__PNP_Main_252
ZeeviD_2015__PNP_Main_255
ZeeviD_2015__PNP_Main_256
ZeeviD_2015__PNP_Main_257
ZeeviD_2015__PNP_Main_259
ZeeviD_2015__PNP_Main_260
ZeeviD_2015__PNP_Main_27
ZeeviD_2015__PNP_Main_271
ZeeviD_2015__PNP_Main_282
ZeeviD_2015__PNP_Main_283
ZeeviD_2015__PNP_Main_285
ZeeviD_2015__PNP_Main_287
ZeeviD_2015__PNP_Main_292
ZeeviD_2015__PNP_Main_294
ZeeviD_2015__PNP_Main_309
ZeeviD_2015__PNP_Main_317
ZeeviD_2015__PNP_Main_318
ZeeviD_2015__PNP_Main_320
ZeeviD_2015__PNP_Main_325
ZeeviD_2015__PNP_Main_326
ZeeviD_2015__PNP_Main_331
ZeeviD_2015__PNP_Main_345
ZeeviD_2015__PNP_Main_347
ZeeviD_2015__PNP_Main_35
ZeeviD_2015__PNP_Main_356
ZeeviD_2015__PNP_Main_357
ZeeviD_2015__PNP_Main_370
ZeeviD_2015__PNP_Main_372
ZeeviD_2015__PNP_Main_373
ZeeviD_2015__PNP_Main_381
ZeeviD_2015__PNP_Main_382
ZeeviD_2015__PNP_Main_386
ZeeviD_2015__PNP_Main_391
ZeeviD_2015__PNP_Main_392
ZeeviD_2015__PNP_Main_393
ZeeviD_2015__PNP_Main_4
ZeeviD_2015__PNP_Main_402
ZeeviD_2015__PNP_Main_403
ZeeviD_2015__PNP_Main_404
ZeeviD_2015__PNP_Main_409
ZeeviD_2015__PNP_Main_412
ZeeviD_2015__PNP_Main_414
ZeeviD_2015__PNP_Main_424
ZeeviD_2015__PNP_Main_438
ZeeviD_2015__PNP_Main_449
ZeeviD_2015__PNP_Main_45
ZeeviD_2015__PNP_Main_451
ZeeviD_2015__PNP_Main_456
ZeeviD_2015__PNP_Main_46
ZeeviD_2015__PNP_Main_54
ZeeviD_2015__PNP_Main_577
ZeeviD_2015__PNP_Main_58
ZeeviD_2015__PNP_Main_581
ZeeviD_2015__PNP_Main_63
ZeeviD_2015__PNP_Main_67
ZeeviD_2015__PNP_Main_706
ZeeviD_2015__PNP_Main_72
ZeeviD_2015__PNP_Main_73
ZeeviD_2015__PNP_Main_80
ZeeviD_2015__PNP_Main_82
ZeeviD_2015__PNP_Main_83
ZeeviD_2015__PNP_Main_84
ZeeviD_2015__PNP_Main_85
ZeeviD_2015__PNP_Main_87
ZeeviD_2015__PNP_Main_96
ZeeviD_2015__PNP_Main_97
ZeeviD_2015__PNP_Validation_49
ZellerG_2014__CCIS03473770ST-4-0
ZellerG_2014__CCIS06260551ST-3-0
ZellerG_2014__CCIS07539127ST-4-0
ZellerG_2014__CCIS08668806ST-3-0
ZellerG_2014__CCIS11354283ST-4-0
ZellerG_2014__CCIS12656533ST-4-0
ZellerG_2014__CCIS20795251ST-4-0
ZellerG_2014__CCIS21126322ST-4-0
ZellerG_2014__CCIS21278152ST-4-0
ZellerG_2014__CCIS27304052ST-3-0
ZellerG_2014__CCIS28384594ST-4-0
ZellerG_2014__CCIS31434951ST-20-0
ZellerG_2014__CCIS32105356ST-4-0
ZellerG_2014__CCIS33816588ST-4-0
ZellerG_2014__CCIS35100175ST-4-0
ZellerG_2014__CCIS36797902ST-4-0
ZellerG_2014__CCIS38765456ST-20-0
ZellerG_2014__CCIS41222843ST-4-0
ZellerG_2014__CCIS45793747ST-4-0
ZellerG_2014__CCIS47284573ST-4-0
ZellerG_2014__CCIS51667829ST-4-0
ZellerG_2014__CCIS52234160ST-4-0
ZellerG_2014__CCIS53043478ST-4-0
ZellerG_2014__CCIS53355328ST-4-0
ZellerG_2014__CCIS55230578ST-4-0
ZellerG_2014__CCIS62605362ST-3-0
ZellerG_2014__CCIS62794166ST-4-0
ZellerG_2014__CCIS64773582ST-4-0
ZellerG_2014__CCIS71578391ST-4-0
ZellerG_2014__CCIS74726977ST-3-0
ZellerG_2014__CCIS76563044ST-4-0
ZellerG_2014__CCIS81887263ST-4-0
ZellerG_2014__CCIS87116798ST-4-0
ZellerG_2014__CCIS90164298ST-4-0
ZellerG_2014__CCIS94417875ST-3-0
ZellerG_2014__CCIS95409808ST-4-0
ZellerG_2014__CCMD25963797ST-21-0
ZellerG_2014__CCMD42428553ST-21-0
ZellerG_2014__CCMD45988061ST-21-0
ZellerG_2014__CCMD87156761ST-21-0
YuJ_2015__SZAXPI015264-87
HeQ_2017__RSZAXPI003097-131
HeQ_2017__RSZAXPI003097-131
HeQ_2017__RSZAXPI003099-133
HeQ_2017__SZAXPI029497-98
BackhedF_2015__SID265_B
GeversD_2014__SKBSTL006
IjazUZ_2017__S27_a_WGS
IjazUZ_2017__S30_a_WGS
IjazUZ_2017__S56_a_WGS
LiJ_2014__V1.UC39-4
NielsenHB_2014__V1_UC17_2
NielsenHB_2014__V1_UC26_0
NielsenHB_2014__V1_UC26_4
VincentC_2016__MM019.2
VincentC_2016__MM062.2
VincentC_2016__MM075.2
YuJ_2015__SZAXPI015221-142
ZellerG_2014__CCIS14449628ST-4-0
VincentC_2016__MM004.2
YuJ_2015__SZAXPI015221-142
GeversD_2014__SKBSTL060
LiJ_2014__O2.UC7-0
LomanNJ_2013__OBK3549
YuJ_2015__SZAXPI003409-8
YuJ_2015__SZAXPI003411-6
YuJ_2015__SZAXPI003412-1
YuJ_2015__SZAXPI003435-11
YuJ_2015__SZAXPI015250-39
YuJ_2015__SZAXPI017586-111
YuJ_2015__SZAXPI017595-169
ZellerG_2014__CCIS12656533ST-4-0
ZellerG_2014__CCIS33816588ST-4-0
ZellerG_2014__CCIS35100175ST-4-0
ZellerG_2014__CCIS65479369ST-4-0
ZellerG_2014__CCIS76845094ST-20-0
CM_cf__CF_TNFC022IS_t1M15
CM_cf__CF_TNFC022IS_t2M15
FengQ_2015__SID530373
HMP_2012__SRS011115
HMP_2012__SRS011306
HMP_2012__SRS012279
HMP_2012__SRS013164
HMP_2012__SRS013879
HMP_2012__SRS014271
HMP_2012__SRS014470
HMP_2012__SRS014573
HMP_2012__SRS014684
HMP_2012__SRS014888
HMP_2012__SRS015209
HMP_2012__SRS015434
HMP_2012__SRS015762
HMP_2012__SRS015797
HMP_2012__SRS016002
HMP_2012__SRS016037
HMP_2012__SRS016225
HMP_2012__SRS016319
HMP_2012__SRS016569
HMP_2012__SRS016740
HMP_2012__SRS017007
HMP_2012__SRS017808
HMP_2012__SRS018357
HMP_2012__SRS018739
HMP_2012__SRS019071
HMP_2012__SRS019122
HMP_2012__SRS019126
HMP_2012__SRS019127
HMP_2012__SRS019219
HMP_2012__SRS019327
HMP_2012__SRS021496
HMP_2012__SRS022077
HMP_2012__SRS022621
HMP_2012__SRS022719
HMP_2012__SRS023617
HMP_2012__SRS023835
HMP_2012__SRS023958
HMP_2012__SRS024081
HMP_2012__SRS024441
HMP_2012__SRS042131
HMP_2012__SRS042643
HMP_2012__SRS042910
HMP_2012__SRS043663
HMP_2012__SRS044373
HMP_2012__SRS044662
HMP_2012__SRS045715
HMP_2012__SRS048791
HMP_2012__SRS049147
HMP_2012__SRS049389
HMP_2012__SRS050244
HMP_2012__SRS052227
HMP_2012__SRS053603
HMP_2012__SRS057205
HMP_2012__SRS057539
HMP_2012__SRS058336
HMP_2012__SRS062544
HMP_2012__SRS062761
HMP_2012__SRS063193
HMP_2012__SRS064774
HMP_2012__SRS075404
HMP_2012__SRS078182
VincentC_2016__MM103.1
ZellerG_2014__CCIS58234805ST-4-0
ZellerG_2014__CCMD11006829ST-21-0
VatanenT_2016__G78762
HMP_2012__SRS020328
XieH_2016__YSZC12003_37137
KarlssonFH_2013__S60
CosteaPI_2017__SID713A051-11-0-0
XieH_2016__YSZC12003_37647
OhJ_2014__MET0251
VincentC_2016__MM089.1
VincentC_2016__MM089.2
CM_periimplantitis__SP_143SPI_T016
FerrettiP_2018__CA_C10031IS2530FE_t1M15
FerrettiP_2018__CA_C10031MS2527VA_t0M15
HMP_2012__SRS011111
HMP_2012__SRS017497
HMP_2012__SRS023468
HMP_2012__SRS023604
VincentC_2016__MM010
CM_periimplantitis__SP_143SPI_T016
CM_periimplantitis__SP_283SPI_T016
HMP_2012__SRS019071
HMP_2012__SRS024441
FerrettiP_2018__CA_C10020IS2343FE_t3M15
FerrettiP_2018__CA_C10020IS2347FE_t4M15
HMP_2012__SRS056323
HMP_2012__SRS015537
HMP_2012__SRS021954
VincentC_2016__MM091.3
VincentC_2016__MM091.4
HMP_2012__SRS011306
HMP_2012__SRS016086
HMP_2012__SRS064774
Castro-NallarE_2015__ES_116
CM_cf__CF_FIFC013SS_t5M16
CM_cf__CF_TNFC005SA_t1M15
CM_cf__CF_TNFC022IS_t2M15
CM_cf__CF_TNFC022IS_t3M16
CM_cf__CF_TNFC022IS_t4M16
CM_cf__CF_TNFC041SA_t1M15
CM_cf__CF_TNFC057IS_t1M15
CM_cf__CF_TNFC057SA_t1M16
FerrettiP_2018__CA_C10002MS2015SA_t0M15
FerrettiP_2018__CA_C10005MS2061SA_t0M15
FerrettiP_2018__CA_C10007MS2097SA_t0M15
FerrettiP_2018__CA_C10020MS2331SA_t0M15
FerrettiP_2018__CA_C10029MS2491SA_t0M15
FerrettiP_2018__CA_C10031MS2525SA_t0M15
FerrettiP_2018__CA_C10032MS2543SA_t0M15
FerrettiP_2018__CA_C10034MS2579SA_t0M15
FerrettiP_2018__CA_C10035MS2597SA_t0M15
FerrettiP_2018__CA_C10039MS2669SA_t0M15
FerrettiP_2018__CA_C10042MS2723SA_t0M16
FerrettiP_2018__CA_C10043MS2741SA_t0M16
FerrettiP_2018__CA_C10055MS2957SA_t0M16
HMP_2012__SRS011086
HMP_2012__SRS013234
HMP_2012__SRS013818
HMP_2012__SRS014271
HMP_2012__SRS014470
HMP_2012__SRS014573
HMP_2012__SRS014689
HMP_2012__SRS015038
HMP_2012__SRS015209
HMP_2012__SRS015272
HMP_2012__SRS015395
HMP_2012__SRS015644
HMP_2012__SRS015762
HMP_2012__SRS016225
HMP_2012__SRS016319
HMP_2012__SRS016569
HMP_2012__SRS017808
HMP_2012__SRS018300
HMP_2012__SRS018439
HMP_2012__SRS018591
HMP_2012__SRS018969
HMP_2012__SRS019022
HMP_2012__SRS019026
HMP_2012__SRS019027
HMP_2012__SRS019045
HMP_2012__SRS019122
HMP_2012__SRS019126
HMP_2012__SRS019974
HMP_2012__SRS020856
HMP_2012__SRS021496
HMP_2012__SRS022621
HMP_2012__SRS023352
HMP_2012__SRS023617
HMP_2012__SRS023835
HMP_2012__SRS023926
HMP_2012__SRS024580
HMP_2012__SRS042131
HMP_2012__SRS042643
HMP_2012__SRS042910
HMP_2012__SRS047210
HMP_2012__SRS047219
HMP_2012__SRS047824
HMP_2012__SRS048411
HMP_2012__SRS050244
HMP_2012__SRS051791
HMP_2012__SRS053603
HMP_2012__SRS053854
HMP_2012__SRS056622
HMP_2012__SRS057205
HMP_2012__SRS057791
HMP_2012__SRS058336
HMP_2012__SRS062544
HMP_2012__SRS062761
HMP_2012__SRS064423
HMP_2012__SRS065278
HMP_2012__SRS075404
HMP_2012__SRS020334
FerrettiP_2018__CA_C10006MS2079SA_t0M15
Castro-NallarE_2015__ES_147
CM_cf__CF_TNFC002SA_t1M15
Castro-NallarE_2015__ES_209
Castro-NallarE_2015__ES_114
BritoIL_2016__W2.39.SA
HMP_2012__SRS017076
QinJ_2012__T2D-101
HMP_2012__SRS057539
FerrettiP_2018__CA_C10007IS2113FE_t5M16
CM_periimplantitis__SP_143SPI_T016
CM_periimplantitis__SP_123SPT_T016
CM_periimplantitis__SP_143SPI_T016
CM_periimplantitis__SP_285SPI_T016
CM_periimplantitis__SP_323SPI_T016
FengQ_2015__SID31880
HeQ_2017__SZAXPI029491-89
VincentC_2016__MM004.1
YuJ_2015__SZAXPI003412-1
HMP_2012__SRS017497
HMP_2012__SRS023468
HMP_2012__SRS011111
HMP_2012__SRS023468
FerrettiP_2018__CA_C10029IS2496FE_t1M15
FerrettiP_2018__CA_C10031IS2530FE_t1M15
FerrettiP_2018__CA_C10031MS2527VA_t0M15
FerrettiP_2018__CA_C10031MS2528SK_t0M15
FerrettiP_2018__CA_C10034IS2584FE_t1M15
FerrettiP_2018__CA_C10034IS2587FE_t2M15
FerrettiP_2018__CA_C10035IS2602FE_t1M15
FerrettiP_2018__CA_C10051MS2887VA_t0M15
HMP_2012__SRS011111
HMP_2012__SRS013542
HMP_2012__SRS017497
HMP_2012__SRS023604
VincentC_2016__MM010
VincentC_2016__MM032.4
VincentC_2016__MM069
HMP_2012__SRS023468
BackhedF_2015__SID385_M
CosteaPI_2017__SID713A014-11-90-0
LeChatelierE_2013__MH0012
LeChatelierE_2013__MH0154
LiuW_2016__SRR3993002
LiuW_2016__SRR3993044
NielsenHB_2014__MH0012
NielsenHB_2014__MH0154
BritoIL_2016__M2.38.ST
BritoIL_2016__M2.39.ST
CosteaPI_2017__SID713A004-11-0-0
CosteaPI_2017__SID713A004-11-90-0
CosteaPI_2017__SID713A040-11-90-0
CosteaPI_2017__SID713A056-11-90-0
CosteaPI_2017__SID713A084-11-0-0
CosteaPI_2017__SID713B052-11-0-0
LeChatelierE_2013__MH0047
LeChatelierE_2013__MH0224
NielsenHB_2014__MH0047
BritoIL_2016__M1.26.ST
BritoIL_2016__W3.17.ST
CosteaPI_2017__SID713A004-11-0-0
CosteaPI_2017__SID713A004-11-90-0
CosteaPI_2017__SID713A023-11-0-0
CosteaPI_2017__SID713A023-11-90-0
CosteaPI_2017__SID713A040-11-0-0
CosteaPI_2017__SID713A056-11-0-0
CosteaPI_2017__SID713A056-11-90-0
CosteaPI_2017__SID713A084-11-0-0
CosteaPI_2017__SID713A084-11-90-0
CosteaPI_2017__SID713A089-11-0-0
CosteaPI_2017__SID713B052-11-0-0
CosteaPI_2017__SID713B052-11-90-0
LiJ_2014__MH0357
LoombaR_2017__SID1009_aai
ZeeviD_2015__PNP_Main_81
ZellerG_2014__CCIS74726977ST-3-0
BackhedF_2015__SID385_M
BritoIL_2016__M1.27.ST
BritoIL_2016__M1.4.ST
BritoIL_2016__M1.44.ST
CM_madagascar__A70_03_1FE
CM_madagascar__A90_04_1FE
LiJ_2014__O2.CD2-0
LiuW_2016__SRR3992958
LiuW_2016__SRR3993030
LiuW_2016__SRR3993056
BritoIL_2016__M1.10.ST
BritoIL_2016__M1.15.ST
BritoIL_2016__M1.16.ST
BritoIL_2016__M1.20.ST
BritoIL_2016__M1.3.ST
BritoIL_2016__M1.48.ST
BritoIL_2016__M1.57.ST
BritoIL_2016__M1.7.ST
BritoIL_2016__M2.36.ST
BritoIL_2016__M2.44.ST
BritoIL_2016__W1.2.ST
BritoIL_2016__W1.36.ST
BritoIL_2016__W1.39.ST
BritoIL_2016__W1.55.ST
BritoIL_2016__W2.11.ST
BritoIL_2016__W2.13.ST
BritoIL_2016__W2.62.ST
CM_madagascar__A39_04_1FE
LeChatelierE_2013__MH0189
XieH_2016__YSZC12003_36244
BritoIL_2016__M1.27.ST
CosteaPI_2017__SID713A056-11-0-0
CosteaPI_2017__SID713A056-11-90-0
ZeeviD_2015__PNP_Main_27
HMP_2012__SRS013687
HMP_2012__SRS016541
HMP_2012__SRS023914
BritoIL_2016__M1.20.ST
CosteaPI_2017__SID713A023-11-90-0
LiuW_2016__SRR3992984
LiuW_2016__SRR3992993
LiuW_2016__SRR3992998
AsnicarF_2017__MV_FEM2_t1Q14
BackhedF_2015__SID577_12M
BackhedF_2015__SID577_M
Bengtsson-PalmeJ_2015__TRAVELRES23
Bengtsson-PalmeJ_2015__TRAVELRES24
Bengtsson-PalmeJ_2015__TRAVELRES30
Bengtsson-PalmeJ_2015__TRAVELRES63
Bengtsson-PalmeJ_2015__TRAVELRES64
BritoIL_2016__M1.1.ST
BritoIL_2016__M1.15.ST
BritoIL_2016__M1.16.ST
BritoIL_2016__M1.22.ST
BritoIL_2016__M1.26.ST
BritoIL_2016__M1.26.ST
BritoIL_2016__M1.27.ST
BritoIL_2016__M1.3.ST
BritoIL_2016__M1.36.ST
BritoIL_2016__M1.4.ST
BritoIL_2016__M1.42.ST
BritoIL_2016__M1.5.ST
BritoIL_2016__M1.52.ST
BritoIL_2016__M1.57.ST
BritoIL_2016__M2.32.ST
BritoIL_2016__M2.39.ST
BritoIL_2016__M2.44.ST
BritoIL_2016__M2.45.ST
BritoIL_2016__M2.46.ST
BritoIL_2016__M2.48.ST
BritoIL_2016__M2.49.ST
BritoIL_2016__W1.18.ST
BritoIL_2016__W1.36.ST
BritoIL_2016__W1.39.ST
BritoIL_2016__W1.4.ST
BritoIL_2016__W1.42.ST
BritoIL_2016__W1.44.ST
BritoIL_2016__W1.5.ST
BritoIL_2016__W2.11.ST
BritoIL_2016__W2.21.ST
BritoIL_2016__W2.34.ST
BritoIL_2016__W2.4.ST
BritoIL_2016__W2.43.ST
BritoIL_2016__W2.48.ST
BritoIL_2016__W2.5.ST
BritoIL_2016__W2.62.ST
BritoIL_2016__W2.63.ST
BritoIL_2016__W2.65.ST
BritoIL_2016__W2.67.ST
BritoIL_2016__W2.69.ST
BritoIL_2016__WL.12.ST
BritoIL_2016__WL.28.ST
BritoIL_2016__WL.3.ST
BritoIL_2016__WL.30.ST
CM_madagascar__A01_02_1FE
CM_madagascar__A04_01_1FE
CM_madagascar__A09_02_1FE
CM_madagascar__A15_02_1FE
CM_madagascar__A20_03_1FE
CM_madagascar__A22_01_1FE
CM_madagascar__A24_04_1FE
CM_madagascar__A28_02_1FE
CM_madagascar__A35_01_1FE
CM_madagascar__A36_01_1FE
CM_madagascar__A39_02_1FE
CM_madagascar__A42_02_1FE
CM_madagascar__A48_05_1FE
CM_madagascar__A49_01_1FE
CM_madagascar__A55_02_1FE
CM_madagascar__A58_03_1FE
CM_madagascar__A69_02_1FE
CM_madagascar__A70_03_1FE
CM_madagascar__A73_01_1FE
CM_madagascar__A85_01_1FE
CM_madagascar__A89_01_1FE
CM_madagascar__A89_02_1FE
CM_madagascar__A90_04_1FE
CM_madagascar__A94_01_1FE
CM_madagascar__V12_01_2FE
CM_madagascar__V18_02_1FE
CM_madagascar__V31_01_2FE
CM_madagascar__V40_01_1FE
CM_madagascar__V50_02_1FE
CM_madagascar__V53_02_1FE
CosteaPI_2017__SID713A039-11-0-0
CosteaPI_2017__SID713A039-11-90-0
CosteaPI_2017__SID713B032-11-0-0
CosteaPI_2017__SID713B032-11-90-0
CosteaPI_2017__SID713B066-11-90-0
FengQ_2015__SID31285
FengQ_2015__SID31452
FengQ_2015__SID31685
FengQ_2015__SID31873
FengQ_2015__SID530041
FengQ_2015__SID530373
FengQ_2015__SID530623
KarlssonFH_2013__S187
LeChatelierE_2013__MH0031
LeChatelierE_2013__MH0036
LeChatelierE_2013__MH0042
LeChatelierE_2013__MH0060
LeChatelierE_2013__MH0063
LeChatelierE_2013__MH0138
LeChatelierE_2013__MH0155
LeChatelierE_2013__MH0189
LeChatelierE_2013__MH0276
LeChatelierE_2013__MH0409
LeChatelierE_2013__MH0422
LeChatelierE_2013__MH0436
LeChatelierE_2013__MH0439
LeChatelierE_2013__MH0440
LiJ_2014__MH0340
LiJ_2014__MH0369
LiJ_2014__MH0374
LiJ_2014__MH0385
LiJ_2014__O2.UC29-1
LiJ_2014__O2.UC30-1
LiJ_2014__V1.FI11
LiJ_2014__V1.FI12
LiJ_2014__V1.FI29
LiJ_2017__H3M515123
LiuW_2016__SRR3993017
LiuW_2016__SRR3993022
LiuW_2016__SRR3993030
LiuW_2016__SRR3993034
LiuW_2016__SRR3993047
LiuW_2016__SRR3993049
LiuW_2016__SRR3993051
LoombaR_2017__SID5566_wwo
NielsenHB_2014__MH0004
NielsenHB_2014__MH0031
NielsenHB_2014__MH0036
NielsenHB_2014__MH0042
NielsenHB_2014__MH0060
NielsenHB_2014__MH0063
NielsenHB_2014__MH0138
NielsenHB_2014__O2_UC29_0
NielsenHB_2014__O2_UC29_2
NielsenHB_2014__O2_UC30_0
NielsenHB_2014__O2_UC30_2
NielsenHB_2014__V1_CD3_0
NielsenHB_2014__V1_UC12_4
SchirmerM_2016__G89043
VatanenT_2016__G80305
VatanenT_2016__G80433
VincentC_2016__MM016.1
VincentC_2016__MM030.1
VincentC_2016__MM045.2
VincentC_2016__MM059.2
VincentC_2016__MM061
VogtmannE_2016__MMRS39582183ST-27-0-0
VogtmannE_2016__MMRS65205033ST-27-0-0
XieH_2016__YSZC12003_35542
XieH_2016__YSZC12003_36453
XieH_2016__YSZC12003_37100
ZeeviD_2015__PNP_Main_100
ZeeviD_2015__PNP_Main_126
ZeeviD_2015__PNP_Main_19
ZeeviD_2015__PNP_Main_21
ZeeviD_2015__PNP_Main_219
ZeeviD_2015__PNP_Main_303
ZeeviD_2015__PNP_Main_336
ZeeviD_2015__PNP_Main_34
ZeeviD_2015__PNP_Main_344
ZeeviD_2015__PNP_Main_357
ZeeviD_2015__PNP_Main_432
ZeeviD_2015__PNP_Main_447
ZeeviD_2015__PNP_Main_46
ZeeviD_2015__PNP_Main_468
ZeeviD_2015__PNP_Main_5
ZeeviD_2015__PNP_Main_520
ZeeviD_2015__PNP_Main_536
ZeeviD_2015__PNP_Main_559
ZeeviD_2015__PNP_Main_623
ZeeviD_2015__PNP_Main_626
ZeeviD_2015__PNP_Main_655
ZeeviD_2015__PNP_Main_680
ZeeviD_2015__PNP_Main_687
ZeeviD_2015__PNP_Main_718
ZeeviD_2015__PNP_Main_724
ZeeviD_2015__PNP_Main_741
ZeeviD_2015__PNP_Main_744
ZeeviD_2015__PNP_Main_752
ZeeviD_2015__PNP_Main_80
ZeeviD_2015__PNP_Main_93
ZeeviD_2015__PNP_Validation_1
ZeeviD_2015__PNP_Validation_44
ZeeviD_2015__PNP_Validation_68
ZeeviD_2015__PNP_Validation_74
ZellerG_2014__CCIS10706551ST-3-0
ZellerG_2014__CCIS45571137ST-3-0
ZellerG_2014__CCMD46222674ST-21-0
ZellerG_2014__CCMD82866709ST-21-0
ZellerG_2014__CCMD86114146ST-21-0
ZellerG_2014__CCMD87156761ST-21-0
BackhedF_2015__SID385_M
BritoIL_2016__M1.1.ST
CM_madagascar__A32_01_1FE
CM_madagascar__V07_01_2FE
LeChatelierE_2013__MH0407
RampelliS_2015__H13
RampelliS_2015__H14
RampelliS_2015__H4
LiJ_2014__O2.UC31-1
LiuW_2016__SRR3993017
NielsenHB_2014__O2_UC31_0
NielsenHB_2014__O2_UC31_2
VogtmannE_2016__MMRS81671217ST-27-0-0
XieH_2016__YSZC12003_37315
CM_periimplantitis__SP_321SPI_T016
HMP_2012__SRS022149
CM_periimplantitis__SP_322SPT_T016
CM_periimplantitis__SP_323SPI_T016
CM_periimplantitis__SP_502SPI_T016
HMP_2012__SRS015215
HMP_2012__SRS017511
HMP_2012__SRS017691
HMP_2012__SRS051930
HMP_2012__SRS058053
HMP_2012__SRS049318
CM_periimplantitis__SP_321SPI_T016
CM_periimplantitis__SP_133SPT_T016
CM_periimplantitis__SP_326SPI_T016
CM_periimplantitis__SP_345SPT_T016
HMP_2012__SRS011255
HMP_2012__SRS014107
HMP_2012__SRS014477
HMP_2012__SRS019029
HMP_2012__SRS043018
HMP_2012__SRS063215
CM_periimplantitis__SP_163SPI_T016
CM_periimplantitis__SP_163SPT_T016
CM_periimplantitis__SP_281SPI_T016
HMP_2012__SRS013533
HMP_2012__SRS013836
HMP_2012__SRS058053
HMP_2012__SRS011115
HMP_2012__SRS014573
HMP_2012__SRS018739
HMP_2012__SRS024441
HMP_2012__SRS042643
HMP_2012__SRS062544
HMP_2012__SRS064423
HMP_2012__SRS049389
Obregon-TitoAJ_2015__SM40
RampelliS_2015__H15
RampelliS_2015__H21
SmitsSA_2017__TZ_10742
BritoIL_2016__M1.27.ST
CM_madagascar__A08_01_1FE
CM_madagascar__A73_02_1FE
RampelliS_2015__H14
RampelliS_2015__H22
RampelliS_2015__H24
RampelliS_2015__H25
RampelliS_2015__H26
CM_periimplantitis__SP_125SPI_T016
CM_periimplantitis__SP_189SPI_T016
CM_periimplantitis__SP_201SPI_T016
CM_periimplantitis__SP_261SPT_T016
CM_periimplantitis__SP_281SPI_T016
CM_periimplantitis__SP_304SPI_T016
CM_periimplantitis__SP_325SPI_T016
CM_periimplantitis__SP_326SPI_T016
HMP_2012__SRS011126
HMP_2012__SRS011255
HMP_2012__SRS014107
HMP_2012__SRS014476
HMP_2012__SRS014578
HMP_2012__SRS015215
HMP_2012__SRS015650
HMP_2012__SRS016043
HMP_2012__SRS016331
HMP_2012__SRS017511
HMP_2012__SRS017691
HMP_2012__SRS018157
HMP_2012__SRS019029
HMP_2012__SRS019128
HMP_2012__SRS020226
HMP_2012__SRS022602
HMP_2012__SRS023964
HMP_2012__SRS024087
HMP_2012__SRS024561
HMP_2012__SRS047634
HMP_2012__SRS049268
HMP_2012__SRS051941
HMP_2012__SRS055378
HMP_2012__SRS058808
HMP_2012__SRS063603
HMP_2012__SRS063999
HMP_2012__SRS064449
CM_periimplantitis__SP_305SPI_T016
CM_periimplantitis__SP_321SPI_T016
HMP_2012__SRS011126
HMP_2012__SRS013533
HMP_2012__SRS013723
HMP_2012__SRS015215
HMP_2012__SRS017227
HMP_2012__SRS018394
HMP_2012__SRS019129
HMP_2012__SRS021477
HMP_2012__SRS024087
HMP_2012__SRS047113
HMP_2012__SRS049318
HMP_2012__SRS051378
HMP_2012__SRS052604
HMP_2012__SRS055378
HMP_2012__SRS058808
HMP_2012__SRS063603
HMP_2012__SRS063932
BritoIL_2016__W3.22.ST
CosteaPI_2017__SID713A087-11-0-0
LeChatelierE_2013__MH0189
LiJ_2014__MH0400
RampelliS_2015__H15
RampelliS_2015__H17
RampelliS_2015__H21
RampelliS_2015__H3
ZellerG_2014__CCIS35100175ST-4-0
BackhedF_2015__SID385_M
BritoIL_2016__W2.34.SA
CM_cf__CF_TNFC046IS_t2M15
HMP_2012__SRS011310
HMP_2012__SRS013946
HMP_2012__SRS014473
HMP_2012__SRS019073
HMP_2012__SRS019077
HMP_2012__SRS019124
HMP_2012__SRS019125
HMP_2012__SRS019329
HMP_2012__SRS023930
HMP_2012__SRS023958
HMP_2012__SRS023964
HMP_2012__SRS023987
HMP_2012__SRS054569
HMP_2012__SRS065310
OhJ_2014__MET0259
BritoIL_2016__M1.42.SA
BritoIL_2016__WL.33.SA
BritoIL_2016__WL.44.SA
HMP_2012__SRS015436
BritoIL_2016__W2.46.SA
BackhedF_2015__SID637_M
Bengtsson-PalmeJ_2015__TRAVELRES67
Bengtsson-PalmeJ_2015__TRAVELRES68
BritoIL_2016__M1.20.ST
BritoIL_2016__M1.22.ST
BritoIL_2016__M1.27.ST
BritoIL_2016__M1.37.ST
BritoIL_2016__M1.52.ST
BritoIL_2016__M1.59.ST
BritoIL_2016__M1.61.ST
BritoIL_2016__M2.44.ST
BritoIL_2016__M2.48.ST
BritoIL_2016__M2.49.ST
BritoIL_2016__W1.2.ST
BritoIL_2016__W1.5.ST
BritoIL_2016__W1.53.ST
BritoIL_2016__W2.35.ST
BritoIL_2016__W2.61.ST
BritoIL_2016__WL.7.ST
CM_madagascar__A10_02_1FE
CM_madagascar__A91_01_1FE
CosteaPI_2017__SID713A056-11-90-0
CosteaPI_2017__SID713A087-11-0-0
CosteaPI_2017__SID713A087-11-90-0
CosteaPI_2017__SID713B032-11-90-0
CosteaPI_2017__SID713B044-11-0-0
CosteaPI_2017__SID713B049-11-0-0
CosteaPI_2017__SID713B049-11-90-0
CosteaPI_2017__SID713B069-11-0-0
CosteaPI_2017__SID713B076-11-0-0
FengQ_2015__SID530600
HMP_2012__SRS017701
HMP_2012__SRS019910
HMP_2012__SRS048164
LeChatelierE_2013__MH0053
LeChatelierE_2013__MH0157
LeChatelierE_2013__MH0272
LiJ_2014__MH0338
LiJ_2014__MH0355
LiJ_2014__MH0365
LiJ_2014__MH0369
LiJ_2014__V1.CD6-0-PN
LiJ_2014__V1.FI24
LiJ_2014__V1.FI30
LiSS_2016__FAT_006-22-0-0
LiuW_2016__SRR3992963
LiuW_2016__SRR3992969
LiuW_2016__SRR3992978
LiuW_2016__SRR3992980
LiuW_2016__SRR3992998
LiuW_2016__SRR3993001
LiuW_2016__SRR3993008
LiuW_2016__SRR3993048
LiuW_2016__SRR3993050
LiuW_2016__SRR3993059
NielsenHB_2014__MH0157
NielsenHB_2014__O2_UC1_2
Obregon-TitoAJ_2015__SM34
Obregon-TitoAJ_2015__SM37
Obregon-TitoAJ_2015__SM40
Obregon-TitoAJ_2015__SM42
Obregon-TitoAJ_2015__SM43
SchirmerM_2016__G89268
VogtmannE_2016__MMRS65742083ST-27-0-0
XieH_2016__YSZC12003_37309R1
XieH_2016__YSZC12003_37315
ZeeviD_2015__PNP_Main_15
ZeeviD_2015__PNP_Main_294
ZeeviD_2015__PNP_Main_315
ZeeviD_2015__PNP_Main_548
ZeeviD_2015__PNP_Main_561
ZeeviD_2015__PNP_Main_609
ZeeviD_2015__PNP_Validation_66
ZellerG_2014__CCIS81710917ST-20-0
ZellerG_2014__CCMD87156761ST-21-0
Bengtsson-PalmeJ_2015__TRAVELRES13
Bengtsson-PalmeJ_2015__TRAVELRES14
GeversD_2014__SKBSTL043
XieH_2016__YSZC12003_36522
ChengpingW_2017__AS38raw
FengQ_2015__SID531663
LeChatelierE_2013__MH0040
LeChatelierE_2013__MH0141
LeChatelierE_2013__MH0181
LeChatelierE_2013__MH0313
LeChatelierE_2013__MH0405
LeChatelierE_2013__MH0428
LiJ_2014__MH0259
LiJ_2014__MH0265
LiJ_2014__MH0323
LiJ_2014__MH0385
LiJ_2014__MH0389
LiJ_2014__MH0401
LoombaR_2017__SID0012_qdz
NielsenHB_2014__O2_UC60_0
QinJ_2012__T2D-043
QinN_2014__LD-34
RaymondF_2016__P9E0
VogtmannE_2016__MMRS51737257ST-27-0-0
XieH_2016__YSZC12003_35740
XieH_2016__YSZC12003_36058
XieH_2016__YSZC12003_37100
XieH_2016__YSZC12003_37105
XieH_2016__YSZC12003_37208R1
XieH_2016__YSZC12003_37233
YuJ_2015__SZAXPI003436-7
ZeeviD_2015__PNP_Main_140
ZeeviD_2015__PNP_Main_586
ZeeviD_2015__PNP_Main_750
ZeeviD_2015__PNP_Validation_46
BritoIL_2016__W2.23.SA
BritoIL_2016__WL.17.SA
BritoIL_2016__WL.2.SA
CM_periimplantitis__SP_162SPI_T016
CM_periimplantitis__SP_163SPT_T016
CM_periimplantitis__SP_287SPT_T016
CM_periimplantitis__SP_403SPT_T016
HMP_2012__SRS013950
HMP_2012__SRS014107
HMP_2012__SRS017691
HMP_2012__SRS063215
VogtmannE_2016__MMRS44197125ST-27-0-0
YuJ_2015__SZAXPI017584-108
CosteaPI_2017__SID713A056-11-90-0
CosteaPI_2017__SID713A084-11-90-0
LeChatelierE_2013__MH0189
LeChatelierE_2013__MH0442
LiJ_2014__MH0357
XieH_2016__YSZC12003_36244
ZellerG_2014__CCIS35100175ST-4-0
ChengpingW_2017__AS132raw
LeChatelierE_2013__MH0243
LiJ_2014__MH0355
NielsenHB_2014__V1_UC41_0
QinN_2014__HD-69
VogtmannE_2016__MMRS67247116ST-27-0-0
WenC_2017__RA035
XieH_2016__YSZC12003_35739
YuJ_2015__SZAXPI015270-90
ZeeviD_2015__PNP_Main_586
LeChatelierE_2013__MH0055
ZeeviD_2015__PNP_Main_154
LeChatelierE_2013__MH0132
LeChatelierE_2013__MH0152
LeChatelierE_2013__MH0243
LeChatelierE_2013__MH0415
LiJ_2014__MH0265
LiJ_2014__MH0378
LiJ_2014__O2.UC35-1
LiJ_2014__V1.FI06
NielsenHB_2014__MH0132
NielsenHB_2014__MH0152
NielsenHB_2014__MH0164
NielsenHB_2014__O2_UC35_0
NielsenHB_2014__V1_CD19_0
NielsenHB_2014__V1_UC49_0
ZeeviD_2015__PNP_Main_533
ZeeviD_2015__PNP_Main_586
ZeeviD_2015__PNP_Main_97
ZeeviD_2015__PNP_Validation_25
ZeeviD_2015__PNP_Validation_72
ZeeviD_2015__PNP_Validation_76
ZeeviD_2015__PNP_Validation_79
ZellerG_2014__CCMD63399960ST-21-0
LiJ_2014__MH0386
ZellerG_2014__CCIS63468405ST-4-0
CosteaPI_2017__pluto1-11-30-0
NielsenHB_2014__O2_UC24_2
FengQ_2015__SID31878
FerrettiP_2018__CA_C10035MS2598FE_t0M15
KarlssonFH_2013__S378
LeChatelierE_2013__MH0181
LeChatelierE_2013__MH0405
LeChatelierE_2013__MH0434
LiJ_2014__MH0351
LiJ_2014__MH0355
LiJ_2014__V1.FI06
LoombaR_2017__SID5564_meq
NielsenHB_2014__MH0181
NielsenHB_2014__O2_UC55_0
NielsenHB_2014__V1_CD38_0
XieH_2016__YSZC12003_35516
XieH_2016__YSZC12003_35733
XieH_2016__YSZC12003_35992
ZeeviD_2015__PNP_Main_533
ZeeviD_2015__PNP_Validation_47
Bengtsson-PalmeJ_2015__TRAVELRES5
Bengtsson-PalmeJ_2015__TRAVELRES6
LiJ_2014__MH0238
WenC_2017__RA120
XieH_2016__YSZC12003_35741
XieH_2016__YSZC12003_37299R1
ZeeviD_2015__PNP_Validation_7
LeChatelierE_2013__MH0415
RaymondF_2016__P1E7
BritoIL_2016__M1.4.ST
BritoIL_2016__M2.39.ST
ChengpingW_2017__AS119raw
CM_madagascar__A43_02_1FE
CM_madagascar__A89_02_1FE
CosteaPI_2017__SID713A013-11-0-0
CosteaPI_2017__SID713A014-11-0-0
CosteaPI_2017__SID713A023-11-0-0
CosteaPI_2017__SID713A028-11-90-0
CosteaPI_2017__SID713A038-11-90-0
CosteaPI_2017__SID713A040-11-0-0
CosteaPI_2017__SID713A057-11-90-0
CosteaPI_2017__SID713A058-11-0-0
CosteaPI_2017__SID713A058-11-90-0
CosteaPI_2017__SID713A073-11-0-0
CosteaPI_2017__SID713A081-11-90-0
CosteaPI_2017__SID713B002-11-0-0
CosteaPI_2017__SID713B002-11-90-0
CosteaPI_2017__SID713B016-11-90-0
CosteaPI_2017__SID713B056-11-90-0
CosteaPI_2017__SID713B058-11-0-0
CosteaPI_2017__SID713B058-11-90-0
CosteaPI_2017__SID713B064-11-90-0
CosteaPI_2017__SID713B065-11-0-0
CosteaPI_2017__SID713B072-11-0-0
CosteaPI_2017__SID713B072-11-90-0
FengQ_2015__SID530743
FerrettiP_2018__CA_C10031MS2526FE_t0M15
LeChatelierE_2013__MH0006
LeChatelierE_2013__MH0175
LeChatelierE_2013__MH0189
LiJ_2014__O2.CD2-0
LiJ_2014__V1.CD6-0-PT
LiuW_2016__SRR3993012
LiuW_2016__SRR3993030
LiuW_2016__SRR3993041
LiuW_2016__SRR3993058
NielsenHB_2014__MH0006
NielsenHB_2014__MH0175
QinN_2014__LD-17
RampelliS_2015__H10
RampelliS_2015__H14
RampelliS_2015__H17
SchirmerM_2016__G88808
SchirmerM_2016__G88960
WenC_2017__RA042
YuJ_2015__SZAXPI015220-136
ZeeviD_2015__PNP_Main_60
ZeeviD_2015__PNP_Main_763
CM_periimplantitis__SP_344SPT_T016
HMP_2012__SRS013170
HMP_2012__SRS013252
HMP_2012__SRS017227
HMP_2012__SRS018665
HMP_2012__SRS022602
HMP_2012__SRS022725
HMP_2012__SRS024087
HMP_2012__SRS047634
HMP_2012__SRS049318
HMP_2012__SRS055378
HMP_2012__SRS058808
HMP_2012__SRS063603
HMP_2012__SRS063932
HMP_2012__SRS063999
HMP_2012__SRS022725
HMP_2012__SRS047634
HMP_2012__SRS063603
HMP_2012__SRS063999
CM_cf__CF_TNFC046IS_t2M15
FerrettiP_2018__CA_C10002MS2015SA_t0M15
FerrettiP_2018__CA_C10031MS2525SA_t0M15
FerrettiP_2018__CA_C10035MS2597SA_t0M15
HMP_2012__SRS011115
HMP_2012__SRS011306
HMP_2012__SRS013164
HMP_2012__SRS013705
HMP_2012__SRS014573
HMP_2012__SRS014888
HMP_2012__SRS015434
HMP_2012__SRS015762
HMP_2012__SRS015797
HMP_2012__SRS017209
HMP_2012__SRS017439
HMP_2012__SRS017808
HMP_2012__SRS018439
HMP_2012__SRS018739
HMP_2012__SRS019071
HMP_2012__SRS019327
HMP_2012__SRS021496
HMP_2012__SRS022077
HMP_2012__SRS022143
HMP_2012__SRS022530
HMP_2012__SRS022719
HMP_2012__SRS023926
HMP_2012__SRS023958
HMP_2012__SRS024081
HMP_2012__SRS024441
HMP_2012__SRS049389
HMP_2012__SRS050244
HMP_2012__SRS050669
HMP_2012__SRS054687
HMP_2012__SRS057205
HMP_2012__SRS057355
HMP_2012__SRS058336
HMP_2012__SRS063193
HMP_2012__SRS063288
HMP_2012__SRS064329
HMP_2012__SRS075404
CM_periimplantitis__SP_187SPT_T016_R
CM_periimplantitis__SP_283SPT_T016
CM_periimplantitis__SP_344SPT_T016
CM_periimplantitis__SP_381SPT_T016
CM_periimplantitis__SP_502SPI_T016
CM_periimplantitis__SP_503SPT_T016
HMP_2012__SRS011255
HMP_2012__SRS013170
HMP_2012__SRS013533
HMP_2012__SRS015215
HMP_2012__SRS015803
HMP_2012__SRS017139
HMP_2012__SRS017227
HMP_2012__SRS017445
HMP_2012__SRS018157
HMP_2012__SRS018394
HMP_2012__SRS018665
HMP_2012__SRS019129
HMP_2012__SRS019906
HMP_2012__SRS020226
HMP_2012__SRS021477
HMP_2012__SRS023841
HMP_2012__SRS023964
HMP_2012__SRS024087
HMP_2012__SRS024649
HMP_2012__SRS045197
HMP_2012__SRS047634
HMP_2012__SRS051378
HMP_2012__SRS051941
HMP_2012__SRS052604
HMP_2012__SRS053917
HMP_2012__SRS054430
HMP_2012__SRS055401
HMP_2012__SRS063603
HMP_2012__SRS064449
CM_periimplantitis__SP_163SPT_T016
CM_periimplantitis__SP_189SPI_T016
CM_periimplantitis__SP_281SPI_T016
HMP_2012__SRS013723
HMP_2012__SRS013950
HMP_2012__SRS014578
HMP_2012__SRS018443
HMP_2012__SRS022149
HMP_2012__SRS023938
HMP_2012__SRS024447
HMP_2012__SRS042984
HMP_2012__SRS051930
HMP_2012__SRS052876
HMP_2012__SRS055378
HMP_2012__SRS063215
HMP_2012__SRS011152
HMP_2012__SRS013170
HMP_2012__SRS014476
HMP_2012__SRS015044
HMP_2012__SRS015574
HMP_2012__SRS016360
HMP_2012__SRS016575
HMP_2012__SRS016746
HMP_2012__SRS019128
HMP_2012__SRS022725
HMP_2012__SRS024087
HMP_2012__SRS024355
HMP_2012__SRS058808
HMP_2012__SRS063999
HMP_2012__SRS011343
HMP_2012__SRS024289
CM_periimplantitis__SP_323SPI_T016
BritoIL_2016__W1.22.SA
HMP_2012__SRS013506
HMP_2012__SRS049147
HMP_2012__SRS015803
HMP_2012__SRS016746
HMP_2012__SRS017227
HMP_2012__SRS019028
HMP_2012__SRS023595
HMP_2012__SRS023938
HMP_2012__SRS024087
HMP_2012__SRS024289
HMP_2012__SRS047634
HMP_2012__SRS055401
HMP_2012__SRS058808
HMP_2012__SRS063603
HMP_2012__SRS063932
ZellerG_2014__CCMD50071957ST-21-0
FerrettiP_2018__CA_C10023MS2385SA_t0M15
HMP_2012__SRS011115
HMP_2012__SRS013164
HMP_2012__SRS014573
HMP_2012__SRS015434
HMP_2012__SRS016225
HMP_2012__SRS017007
HMP_2012__SRS018145
HMP_2012__SRS018357
HMP_2012__SRS018739
HMP_2012__SRS019071
HMP_2012__SRS019127
HMP_2012__SRS021496
HMP_2012__SRS022621
HMP_2012__SRS022719
HMP_2012__SRS023958
HMP_2012__SRS044662
HMP_2012__SRS050669
HMP_2012__SRS052227
HMP_2012__SRS057205
HMP_2012__SRS057692
BritoIL_2016__WL.44.SA
CM_cf__CF_TNFC004SS_t1M15
HMP_2012__SRS013239
HMP_2012__SRS013946
HMP_2012__SRS014473
HMP_2012__SRS015060
HMP_2012__SRS019120
HMP_2012__SRS019124
HMP_2012__SRS019125
HMP_2012__SRS019329
HMP_2012__SRS023930
HMP_2012__SRS045049
HMP_2012__SRS063272
HMP_2012__SRS049318
HMP_2012__SRS063603
Castro-NallarE_2015__ES_107
Castro-NallarE_2015__ES_116
Castro-NallarE_2015__ES_210
CM_cf__CF_TNFC002SA_t1M15
CM_cf__CF_TNFC003SA_t1M15
CM_cf__CF_TNFC005IS_t1M15
CM_cf__CF_TNFC005SA_t1M15
CM_cf__CF_TNFC018IS_t1M15
CM_cf__CF_TNFC018IS_t3M15
CM_cf__CF_TNFC018SA_t1M16
CM_cf__CF_TNFC022SA_t1M16
CM_cf__CF_TNFC041SA_t1M15
CM_cf__CF_TNFC051SA_t1M16
FerrettiP_2018__CA_C10007MS2097SA_t0M15
FerrettiP_2018__CA_C10020MS2331SA_t0M15
FerrettiP_2018__CA_C10023MS2385SA_t0M15
FerrettiP_2018__CA_C10026MS2439SA_t0M15
FerrettiP_2018__CA_C10029MS2491SA_t0M15
FerrettiP_2018__CA_C10035MS2597SA_t0M15
FerrettiP_2018__CA_C10042MS2723SA_t0M16
FerrettiP_2018__CA_C10055MS2957SA_t0M16
HMP_2012__SRS011306
HMP_2012__SRS013705
HMP_2012__SRS014271
HMP_2012__SRS014470
HMP_2012__SRS014684
HMP_2012__SRS014689
HMP_2012__SRS015038
HMP_2012__SRS015209
HMP_2012__SRS015893
HMP_2012__SRS016002
HMP_2012__SRS016740
HMP_2012__SRS017808
HMP_2012__SRS018791
HMP_2012__SRS019022
HMP_2012__SRS019045
HMP_2012__SRS019219
HMP_2012__SRS019607
HMP_2012__SRS019974
HMP_2012__SRS020220
HMP_2012__SRS021954
HMP_2012__SRS023352
HMP_2012__SRS023835
HMP_2012__SRS023926
HMP_2012__SRS024138
HMP_2012__SRS024277
HMP_2012__SRS024318
HMP_2012__SRS042643
HMP_2012__SRS043663
HMP_2012__SRS044373
HMP_2012__SRS047210
HMP_2012__SRS047219
HMP_2012__SRS047824
HMP_2012__SRS049147
HMP_2012__SRS050244
HMP_2012__SRS053603
HMP_2012__SRS053854
HMP_2012__SRS056622
HMP_2012__SRS057791
HMP_2012__SRS062544
HMP_2012__SRS062761
HMP_2012__SRS064423
HMP_2012__SRS064774
HMP_2012__SRS065278
HMP_2012__SRS075404
HMP_2012__SRS078182
CM_cf__CF_TNFC057IS_t1M15
CM_cf__CF_TNFC057SA_t1M16
FerrettiP_2018__CA_C10019MS2313SA_t0M15
FerrettiP_2018__CA_C10032MS2543SA_t0M15
HMP_2012__SRS013164
HMP_2012__SRS013879
HMP_2012__SRS013947
HMP_2012__SRS013948
HMP_2012__SRS014888
HMP_2012__SRS015762
HMP_2012__SRS015797
HMP_2012__SRS016037
HMP_2012__SRS016225
HMP_2012__SRS017533
HMP_2012__SRS018145
HMP_2012__SRS018439
HMP_2012__SRS019122
HMP_2012__SRS019126
HMP_2012__SRS019127
HMP_2012__SRS019327
HMP_2012__SRS022621
HMP_2012__SRS023958
HMP_2012__SRS024441
HMP_2012__SRS044662
HMP_2012__SRS045127
HMP_2012__SRS049389
HMP_2012__SRS050669
HMP_2012__SRS052227
HMP_2012__SRS057205
HMP_2012__SRS055378
BritoIL_2016__W3.1.ST
CosteaPI_2017__SID713A028-11-0-0
CosteaPI_2017__SID713A028-11-90-0
BackhedF_2015__SID577_12M
BritoIL_2016__M1.52.ST
BritoIL_2016__M1.57.ST
BritoIL_2016__W1.1.ST
BritoIL_2016__W1.2.ST
BritoIL_2016__W1.3.ST
BritoIL_2016__W1.41.ST
BritoIL_2016__W1.54.ST
BritoIL_2016__W1.9.ST
BritoIL_2016__W2.23.ST
BritoIL_2016__W2.33.ST
BritoIL_2016__W2.35.ST
BritoIL_2016__W2.53.ST
BritoIL_2016__W2.61.ST
BritoIL_2016__W3.17.ST
BritoIL_2016__W3.22.ST
BritoIL_2016__WL.8.ST
BritoIL_2016__WL.9.ST
ChengpingW_2017__AS29raw
CM_madagascar__A01_02_1FE
CM_madagascar__A04_04_1FE
CM_madagascar__A48_05_1FE
CM_madagascar__V50_02_1FE
CosteaPI_2017__SID713A021-11-0-0
CosteaPI_2017__SID713A021-11-90-0
CosteaPI_2017__SID713A052-11-0-0
CosteaPI_2017__SID713A052-11-90-0
CosteaPI_2017__SID713A055-11-90-0
CosteaPI_2017__SID713B005-11-0-0
CosteaPI_2017__SID713B014-11-90-0
CosteaPI_2017__SID713B020-11-90-0
CosteaPI_2017__SID713B040-11-0-0
CosteaPI_2017__SID713B044-11-0-0
CosteaPI_2017__SID713B044-11-90-0
CosteaPI_2017__SID713B049-11-90-0
DavidLA_2015__LD-Run2-02
FengQ_2015__SID31333
FengQ_2015__SID530451
FengQ_2015__SID530600
FengQ_2015__SID531382
FerrettiP_2018__CA_C10002MS2016FE_t0M15
FerrettiP_2018__CA_C10031MS2526FE_t0M15
HeQ_2017__SZAXPI029584-102
HMP_2012__SRS013687
HMP_2012__SRS013800
HMP_2012__SRS023914
HMP_2012__SRS024435
HMP_2012__SRS049959
LeChatelierE_2013__MH0004
LeChatelierE_2013__MH0006
LeChatelierE_2013__MH0009
LeChatelierE_2013__MH0052
LeChatelierE_2013__MH0095
LeChatelierE_2013__MH0096
LeChatelierE_2013__MH0154
LeChatelierE_2013__MH0183
LeChatelierE_2013__MH0436
LiJ_2014__MH0330
LiJ_2014__MH0338
LiJ_2014__MH0368
LiJ_2014__MH0399
LiJ_2014__NLM009-IE
LiJ_2014__O2.UC18-1
LiJ_2014__V1.CD6-0-PN
LiJ_2017__H1M513729
LiJ_2017__H3M415852
LiJ_2017__nHM510737
LiSS_2016__FAT_006-22-14-0
LiSS_2016__FAT_012-22-14-0
LiSS_2016__FAT_012-22-42-0
LiSS_2016__FAT_014-22-14-0
LiSS_2016__FAT_014-22-2-0
LiSS_2016__FAT_014-22-42-0
LiSS_2016__FAT_014-22-84-0
LiuW_2016__SRR3992959
LiuW_2016__SRR3992961
LiuW_2016__SRR3992963
LiuW_2016__SRR3992971
LiuW_2016__SRR3992978
LiuW_2016__SRR3992981
LiuW_2016__SRR3992994
LiuW_2016__SRR3992995
LiuW_2016__SRR3992998
LiuW_2016__SRR3993003
LiuW_2016__SRR3993014
LiuW_2016__SRR3993034
LiuW_2016__SRR3993037
LiuW_2016__SRR3993042
LiuW_2016__SRR3993044
LiuW_2016__SRR3993046
LiuW_2016__SRR3993051
LiuW_2016__SRR3993058
LiuW_2016__SRR3993059
LiuW_2016__SRR3993061
LoombaR_2017__SID0012_qdz
NielsenHB_2014__MH0004
NielsenHB_2014__MH0006
NielsenHB_2014__MH0052
NielsenHB_2014__MH0183
NielsenHB_2014__O2_UC18_0
NielsenHB_2014__O2_UC18_2
NielsenHB_2014__V1_CD25_4
NielsenHB_2014__V1_UC25_1
Obregon-TitoAJ_2015__SM01
Obregon-TitoAJ_2015__SM40
Obregon-TitoAJ_2015__SM42
QinJ_2012__CON-011
QinJ_2012__CON-111
QinJ_2012__NLM009
QinJ_2012__T2D-040
QinN_2014__LD-7
RampelliS_2015__H17
RampelliS_2015__H25
RampelliS_2015__H26
SchirmerM_2016__G88798
SchirmerM_2016__G88934
SchirmerM_2016__G89122
SchirmerM_2016__G89163
SchirmerM_2016__G89256
VatanenT_2016__G78576
VincentC_2016__MM100.1
VogtmannE_2016__MMRS18295921ST-27-0-0
VogtmannE_2016__MMRS20257302ST-27-0-0
VogtmannE_2016__MMRS34525504ST-27-0-0
VogtmannE_2016__MMRS51737257ST-27-0-0
[truncated: 200,266+ more rows]
